# Supplementary material for: Generating extended foldamer dye stacks and unravelling their evolving exciton dynamics
Source: Nat Chem. 2026 Mar 23;18(5):923–30. doi: 10.1038/s41557-026-02082-0 (PMC13149034; doi:10.1038/s41557-026-02082-0)
Supplement: Supplementary file 2 — Source data for Supplementary figures. [file 41557_2026_2082_MOESM2_ESM.xlsx]

## Sheet: SI Page 44_Fig.15
Figure 15
Concentration-dependent UV/Vis absorption spectra
PBI-1				PBI-2				PBI-3				PBI-4			PBI-5
Wavelength [nm]	1.0 E-3 M	1.0 E-5 M	1.0 E-6 M	Wavelength [nm]	9.3 E-4 M	1.0 E-5 M	1.0 E-6 M	Wavelength [nm]	9.8 E-4 M	1.0 E-5 M	1.0 E-6 M	Wavelength [nm]	9.8 E-4 M	1.0 E-6 M	Wavelength [nm]	8.1 E-4 M	9.4 E-7 M
	Extinktion coefficient [E3 M-1 cm-1]				Extinktion coefficient [E3 M-1 cm-1]				Extinktion coefficient [E3 M-1 cm-1]				Extinktion coefficient [E3 M-1 cm-1]			Extinktion coefficient [E3 M-1 cm-1]
800	-245.82	-41.4352	-117.807	800	90.9215	-39.5329	-126.778	800	186.269	36.8059	-73.9484	800	63.383	46.6577	800	-141.702	-185.104
799.5	-291.72	-34.2488	-140.872	799.5	115.691	-38.7768	-131.917	799.5	138.609	32.2745	-92.7047	799	65.9572	44.4928	799	-126.658	-20.9974
799	-250.293	-8.38818	-133.982	799	122.734	-12.2885	-150.996	799	163.054	29.8271	-101.396	798	68.6192	43.4044	798	-148.052	-109.974
798.5	-232.324	-12.9035	-146.933	798.5	115.524	-2.33387	-139.809	798.5	205.309	33.912	-91.3246	797	74.729	56.069	797	-162.788	-81.4076
798	-248.443	-7.89441	-136.344	798	92.0163	-63.068	-156.414	798	161.701	36.1152	-88.7726	796	76.7195	66.5834	796	-162.415	44.1591
797.5	-266.53	-29.4538	-127.706	797.5	69.0394	-57.3584	-130.81	797.5	169.196	51.6392	-79.9149	795	74.5274	78.6758	795	-166.568	-64.878
797	-245.814	-21.7081	-132.34	797	33.8859	-62.8835	-131.923	797	174.589	40.3847	-67.1848	794	78.3005	56.5572	794	-166.399	-133.3
796.5	-264.961	-78.2599	-127.51	796.5	83.8025	-65.0327	-151.347	796.5	180.322	45.4403	-100.539	793	76.5426	50.6479	793	-178.507	-128.668
796	-239.568	-59.4787	-128.075	796	191.235	-70.0577	-139.03	796	226.543	38.6103	-80.3016	792	75.1845	60.0211	792	-178.777	-16.6562
795.5	-252.523	-2.75442	-137.636	795.5	96.1776	-5.11427	-122.181	795.5	224.264	23.3305	-66.9052	791	72.9124	43.2793	791	-153.912	-140.843
795	-219.138	-7.62074	-129.646	795	90.9471	1.04191	-136.633	795	172.955	16.7922	-85.6852	790	69.4713	37.9297	790	-150.938	-125.668
794.5	-242.816	-16.2528	-120.93	794.5	117.99	2.4589	-133.594	794.5	209.501	24.2595	-70.5934	789	70.8461	30.5021	789	-156.746	-135.869
794	-246.463	-48.4075	-132.602	794	114.27	-50.6605	-148.451	794	201.909	24.0272	-92.6512	788	68.818	30.3074	788	-165.565	-80.3065
793.5	-246.772	-1.88585	-128.652	793.5	124.929	0.25006	-137.858	793.5	192.91	30.6131	-77.1191	787	69.1351	35.4457	787	-170.428	-20.7822
793	-257.121	-5.11025	-119.865	793	105.211	13.7055	-137.198	793	162.256	23.2829	-52.307	786	71.5925	23.8749	786	-148.177	-103.342
792.5	-236.934	1.73118	-126.975	792.5	102.407	16.9325	-135.034	792.5	182.954	40.1823	-84.781	785	77.8012	32.4567	785	-143.167	-11.834
792	-253.201	-18.0852	-123.959	792	67.1124	-13.7829	-138.715	792	130.378	28.1895	-73.7224	784	78.1565	29.3717	784	-150.799	-139.514
791.5	-234.031	-33.749	-139.908	791.5	94.3082	-23.5649	-143.217	791.5	219.719	38.0267	-80.8668	783	75.5579	40.8218	783	-168.289	-76.9145
791	-239.033	-24.7184	-143.834	791	127.611	-25.3094	-127.403	791	178.598	32.203	-69.3441	782	73.6135	44.6397	782	-174.309	-22.7946
790.5	-234.406	-29.9595	-117.295	790.5	110.927	-21.7728	-138.06	790.5	232.49	39.6702	-77.1428	781	78.3646	50.3809	781	-160.811	-130.199
790	-255.926	-18.8823	-126.82	790	80.4607	-65.7651	-132.25	790	190.168	41.6114	-81.9792	780	74.2753	56.6865	780	-159.918	-159.423
789.5	-202.281	-9.06042	-133.131	789.5	134.391	-29.1793	-158.234	789.5	242.366	26.3138	-90.9914	779	70.9848	61.5791	779	-161.777	33.7679
789	-226.501	-15.884	-131.763	789	74.9933	3.35196	-141.081	789	158.972	29.178	-79.5937	778	69.3354	68.9054	778	-174.405	35.2741
788.5	-247.479	-25.7416	-117.712	788.5	105.697	-17.3552	-129.508	788.5	153.745	29.7318	-79.0464	777	73.1081	67.0338	777	-177.686	-12.8338
788	-241.948	-8.78082	-118.378	788	64.5964	-48.5826	-125.072	788	140.602	46.53	-67.2978	776	68.3358	63.9183	776	-167.169	-109.531
787.5	-277.814	2.92694	-130.419	787.5	79.1931	-1.07168	-142.771	787.5	156.717	38.3304	-82.4313	775	68.5021	66.0985	775	-163.155	6.82193
787	-221.689	6.17513	-145.946	787	126.299	-27.5182	-128.319	787	208.886	33.6619	-80.498	774	68.016	61.7702	774	-168.377	-46.45
786.5	-267.886	-38.1513	-113.994	786.5	111.299	-31.2869	-127.183	786.5	182.582	21.5143	-65.8224	773	68.3045	52.6031	773	-191.617	-69.6495
786	-235.685	-16.4372	-132.18	786	80.9728	-31.3108	-131.399	786	169.208	32.989	-87.3508	772	62.5802	56.4542	772	-193.324	-35.388
785.5	-228.03	-60.966	-133.542	785.5	82.5285	-51.8274	-142.545	785.5	182.911	22.6398	-76.9763	771	61.8574	52.3177	771	-160.189	-45.3741
785	-249.894	7.10913	-123.608	785	94.7564	-21.1358	-122.74	785	206.46	32.4352	-73.6332	770	61.6246	50.62	770	-163.762	-58.613
784.5	-244.559	-42.0242	-121.953	784.5	98.9625	-18.4864	-119.083	784.5	235.793	27.725	-73.4784	769	60.9753	41.3397	769	-176.683	-6.75865
784	-208.122	17.2344	-121.037	784	93.7385	-40.7474	-119.856	784	194.378	31.3753	-69.3857	768	57.0939	48.0593	768	-188.254	-97.9372
783.5	-228.363	8.44172	-132.037	783.5	129.795	-3.16144	-133.106	783.5	198.643	30.0593	-66.0485	767	58.8813	55.1206	767	-198.252	-19.5292
783	-213.844	-23.3679	-145.535	783	88.0151	-54.328	-150.686	783	182.875	39.3248	-90.8962	766	59.8048	47.0473	766	-179.707	-102.886
782.5	-238.753	-31.7145	-131.763	782.5	124.231	-35.1628	-134.04	782.5	225.513	41.6114	-74.7337	765	67.1202	48.2034	765	-176.676	30.5279
782	-254.986	-26.9968	-117.777	782	104.11	-21.6895	-117.679	782	191.673	41.9628	-59.5585	764	66.3847	41.0919	764	-170.706	-111.164
781.5	-261.404	-14.8489	-123.531	781.5	83.1174	-11.5979	-124.751	781.5	194.476	25.9923	-74.6444	763	71.6132	49.3736	763	-164.899	-5.01203
781	-211.548	-24.9682	-103.761	781	74.4428	-7.99588	-139.417	781	183.045	23.8009	-69.0526	762	76.8288	47.7375	762	-163.829	-34.5907
780.5	-231.723	1.06488	-128.92	780.5	95.7935	19.4687	-124.251	780.5	192.819	26.4091	-74.0615	761	81.2132	44.2687	761	-172.515	55.1072
780	-240.49	-39.2162	-137.707	780	128.994	-43.4505	-133.487	780	206.162	25.5813	-69.9806	760	82.5572	41.898	760	-165.776	-90.2926
779.5	-294.854	-31.2207	-136.962	779.5	123.604	-20.6416	-143.58	779.5	232.734	32.1613	-77.476	759	77.315	42.5297	759	-184.396	-18.7192
779	-259.881	2.5819	-130.883	779	86.7666	5.21548	-152.096	779	187.932	35.5317	-79.4212	758	76.1086	53.587	758	-183.018	32.6541
778.5	-229.534	15.2355	-114.749	778.5	116.114	-11.324	-114.676	778.5	241.343	38.6519	-57.4348	757	71.2726	48.8705	757	-171.988	-30.8568
778	-210.74	0.46998	-134.446	778	64.2955	10.7406	-140.683	778	204.7	33.6202	-87.6839	756	71.3749	46.9629	756	-160.203	-68.751
777.5	-239.616	14.4384	-134.107	777.5	80.5182	-14.3306	-151.947	777.5	190.393	29.2257	-80.6586	755	75.3878	49.6359	755	-160.753	-150.298
777	-193.401	18.2755	-136.118	777	111.926	4.87612	-142.223	777	187	22.9196	-82.3361	754	69.9775	44.0001	754	-162.906	-14.2894
776.5	-193.954	-32.2618	-131.091	776.5	99.1097	-73.7907	-154.617	776.5	161.769	28.4634	-82.5205	753	68.5723	45.8015	753	-157.42	-20.8962
776	-232.52	-22.3328	-114.88	776	112.996	-48.8802	-130.769	776	200.434	34.3289	-82.9666	752	70.5165	41.3057	752	-164.37	-53.8667
775.5	-226.156	-26.6875	-129.318	775.5	126.901	-27.3515	-126.475	775.5	209.196	27.35	-73.3833	751	72.7499	38.0381	751	-171.82	3.36667
775	-228.833	-23.826	-120.514	775	86.0048	-29.7211	-138.4	775	224.825	34.954	-83.3295	750	75.9427	40.0032	750	-158.277	24.4527
774.5	-260.059	-35.8252	-129.182	774.5	94.6732	-52.3751	-138.727	774.5	198.241	35.4661	-90.2003	749	73.8984	43.1264	749	-164.32	-28.0091
774	-204.72	-16.5027	-120.24	774	106.824	-42.5574	-130.621	774	186.031	33.7095	-76.6729	748	74.481	45.373	748	-164.869	-6.77131
773.5	-206.445	-5.78843	-119.098	773.5	81.3441	-22.0706	-133.796	773.5	198.607	37.2883	-83.9363	747	73.5145	43.3854	747	-173.695	-31.9075
773	-229.463	-11.327	-116.641	773	86.9203	-29.5783	-119.374	773	181.016	38.9318	-59.1362	746	74.1516	39.3991	746	-172.94	13.9983
772.5	-223.349	8.63803	-133.268	772.5	110.89	-21.0584	-141.754	772.5	234.086	41.5995	-81.0809	745	74.2411	34.9181	745	-187.904	3.02494
772	-275.619	-35.153	-112.971	772	77.4261	-57.1858	-130.995	772	200.374	36.1629	-61.2895	744	71.6888	37.3464	744	-182.556	28.0091
771.5	-255.646	-13.1533	-122.025	771.5	75.6399	-41.4321	-133.1	771.5	195.756	32.6377	-78.7014	743	69.2422	46.9029	743	-178.367	-41.9061
771	-220.434	-27.9843	-134.315	771	98.5976	-40.9737	-146.398	771	212.663	29.8866	-91.0331	742	72.1411	54.0138	742	-167.088	-0.73409
770.5	-257.817	-6.41904	-118.812	770.5	104.02	-27.5302	-133.85	770.5	197.194	35.3471	-78.2374	741	69.4797	57.4295	741	-171.475	-76.6613
770	-221.778	-31.0363	-126.606	770	76.9203	-31.3108	-144.181	770	207.984	40.0275	-72.9371	740	80.5737	56.4297	740	-180.579	-3.22745
769.5	-224.901	-24.296	-138.26	769.5	118.335	-18.9925	-142.83	769.5	207.283	38.9854	-74.9597	739	75.2035	53.2128	739	-170.911	-6.84725
769	-227.554	-26.1521	-136.885	769	87.5413	-29.3103	-149.889	769	241.678	25.7422	-68.315	738	78.5314	66.0001	738	-178.397	-44.1464
768.5	-248.532	-7.58505	-140.152	768.5	89.0842	-12.5684	-146.41	768.5	255.003	19.5433	-81.0809	737	78.1152	66.4623	737	-176.522	-82.4835
768	-237.868	-26.0629	-126.719	768	96.3505	-26.0358	-138.513	768	223.508	11.9451	-91.5626	736	76.1316	60.1421	736	-161.909	-23.1237
767.5	-202.501	-16.3123	-126.303	767.5	98.0406	-27.1015	-158.198	767.5	203.292	16.5659	-81.426	735	73.3274	50.4391	735	-171.842	0.58221
767	-281.769	-5.02101	-134.22	767	116.863	-41.9382	-136.205	767	187.146	30.4166	-84.436	734	77.328	50.5174	734	-165.242	-98.1272
766.5	-273.413	20.7682	-141.942	766.5	108.54	18.4209	-157.865	766.5	219.237	32.5067	-75.3226	733	81.4263	38.6298	733	-153.384	91.1279
766	-230.587	-16.0922	-138.32	766	90.9152	-28.6256	-154.446	766	201.112	27.6834	-83.4306	732	78.8601	30.6422	732	-195.77	-10.5177
765.5	-244.381	-1.14222	-112.281	765.5	143.431	11.5503	-132.553	765.5	208.946	33.6262	-65.2633	731	78.1028	27.2932	731	-175.511	-50.7533
765	-237.184	3.20654	-144.351	765	103.649	4.00687	-145.768	765	226.726	35.9842	-93.0378	730	75.3731	22.413	730	-161.822	-8.7584
764.5	-212.262	7.98365	-138.558	764.5	109.533	-26.2084	-137.234	764.5	196.182	38.4078	-86.2027	729	77.7752	25.3916	729	-169.425	-0.2911
764	-224.301	-56.3792	-121.037	764	100.518	-31.1321	-138.881	764	206.948	41.2065	-63.3538	728	73.4905	25.8784	728	-194.129	-33.5782
763.5	-269.659	-43.1605	-145.613	763.5	93.8217	-81.3282	-162.349	763.5	182.644	35.3114	-71.7474	727	74.5582	27.5749	727	-166.355	7.53071
763	-256.567	0.51757	-135.666	763	103.617	-36.419	-144.014	763	214.924	42.6535	-58.5948	726	73.3692	32.1468	726	-155.633	23.1237
762.5	-246.29	-63.1969	-131.145	762.5	115.198	-57.918	-136.93	762.5	227.091	36.6631	-75.0489	725	73.4833	34.124	725	-170.2	-31.1353
762	-229.344	2.76631	-125.898	762	111.396	-15.4321	-143.401	762	191.24	39.3903	-79.9209	724	72.7988	35.983	724	-171.432	-47.7156
761.5	-227.388	-14.2182	-126.63	761.5	103.149	-28.7149	-132.999	761.5	225.142	25.2301	-60.2367	723	74.4485	38.8179	723	-194.231	10.1253
761	-249.573	-21.5356	-159.396	761	73.4504	-30.7392	-144.192	761	185.281	26.5282	-83.7935	722	78.8171	35.5274	722	-183.706	-41.0202
760.5	-242.34	-28.0319	-115.261	760.5	103.809	-25.9405	-127.664	760.5	208.611	23.0804	-56.5366	721	76.0565	41.9814	721	-192.027	-42.7289
760	-261.082	-41.5542	-128.902	760	119.769	-21.7252	-144.764	760	227.488	27.9573	-60.4805	720	74.145	40.6741	720	-173.328	45.3615
759.5	-244.72	-16.3718	-133.798	759.5	97.5156	-55.09	-141.563	759.5	199.192	24.5214	-67.5536	719	76.7466	42.8783	719	-171.014	-2.3035
759	-249.781	-33.9156	-134.535	759	149.481	-51.4404	-132.607	759	253.889	21.6096	-71.212	718	77.5706	45.3674	718	-172.354	-9.18873
758.5	-257.614	1.09463	-132.198	758.5	111.555	-21.9277	-146.369	758.5	205.833	16.429	-78.6063	717	79.8882	39.212	717	-169.622	-100.76
758	-228.024	-19.0251	-129.634	758	98.4184	-43.7839	-128.45	758	213.217	26.5639	-51.8668	716	80.0417	43.3243	716	-161.332	8.16354
757.5	-231.188	9.1913	-143.673	757.5	58.7258	-15.0094	-145.25	757.5	188.432	36.4368	-73.889	715	82.5181	40.7256	715	-164.407	-12.9604
757	-212.422	-18.9895	-136.647	757	115.915	-29.5068	-159.904	757	187.414	38.4971	-84.5015	714	80.9107	41.7611	714	-176.097	-54.4616
756.5	-201.015	-43.684	-110.752	756.5	127.47	-37.2943	-129.842	756.5	214.595	41.2721	-49.0293	713	85.6888	39.7212	713	-164.752	-20.7696
756	-250.578	-42.4287	-143.084	756	88.5272	-44.4328	-159.186	756	202.172	38.7949	-77.3392	712	83.9818	47.7091	712	-166.407	55.588
755.5	-267.928	-5.18758	-130.258	755.5	107.279	-14.0568	-140.772	755.5	215.32	37.2228	-64.5138	711	87.771	43.1288	711	-176.522	-27.5789
755	-234.852	-17.6032	-131.591	755	112.349	-12.4612	-130.947	755	203.676	23.6819	-72.021	710	86.685	41.9098	710	-168.919	-18.8711
754.5	-204.631	-58.2592	-137.255	754.5	111.504	-48.9696	-130.389	754.5	195.603	16.703	-59.9928	709	86.0889	42.7931	709	-165.923	-88.2928
754	-219.578	10.9642	-133.084	754	99.8844	-13.3185	-158.74	754	217.325	8.45567	-65.4834	708	87.6822	32.7219	708	-170.501	-39.0206
753.5	-230.581	-7.18647	-119.342	753.5	104.027	-4.64987	-138.495	753.5	201.221	18.0666	-68.6838	707	84.9645	31.759	707	-158.093	21.8073
753	-197.404	-19.8758	-137.308	753	117.132	-43.9446	-155.617	753	203.871	10.4445	-68.1544	706	82.3584	27.4959	706	-159.529	-28.1104
752.5	-224.283	-13.6591	-136.73	752.5	95.7167	-39.4555	-162.421	752.5	215.344	13.7911	-70.5398	705	79.7633	31.9425	705	-153.333	-87.4574
752	-243.316	-35.5219	-127.605	752	117.727	-35.7761	-148.885	752	195.45	8.31872	-48.0834	704	81.1409	37.3389	704	-168.896	-50.728
751.5	-238.486	-28.2105	-139.129	751.5	109.795	-17.7541	-141.444	751.5	224.886	13.4457	-62.7469	703	83.8778	33.8077	703	-171.519	-93.1784
751	-225.383	-1.98698	-135.969	751	102.567	-12.7946	-149.503	751	187.511	10.6054	-81.1821	702	85.6609	43.2639	702	-167.557	-10.8088
750.5	-219.489	-53.5	-136.32	750.5	129.059	-46.594	-133.975	750.5	233.386	8.57476	-58.9993	701	83.4392	43.7456	701	-160.686	18.58
750	-215.581	-11.6185	-139.658	750	140.275	-27.4289	-137.846	750	252.164	5.94279	-61.3728	700	83.1161	48.7198	700	-170.903	-2.3921
749.5	-244.767	-1.24336	-135.725	749.5	126.664	-27.4289	-146.821	749.5	257.91	5.33541	-60.7363	699	86.9244	54.7412	699	-160.203	-20.0481
749	-250.453	-26.7232	-143.37	749	133.911	-64.4552	-142.771	749	234.208	4.1802	-73.5202	698	90.9399	51.2904	698	-163.623	-67.2323
748.5	-235.376	-26.1461	-144.661	748.5	161.849	-11.2824	-148.278	748.5	267.329	9.26551	-82.1933	697	89.3128	51.7574	697	-145.767	7.55602
748	-250.638	-33.7848	-121.114	748	100.589	-59.8233	-136.716	748	222.412	11.5283	-50.9507	696	90.4102	51.9808	696	-154.352	25.2753
747.5	-218.769	9.62558	-135.493	747.5	147.502	-14.8606	-143.598	747.5	257.489	-0.13696	-62.7589	695	93.7054	58.6201	695	-160.006	-85.2678
747	-231.866	15.3129	-135.523	747	100.326	-19.9153	-141.498	747	226.543	-0.55379	-53.8358	694	98.56	55.7964	694	-151.334	-36.8563
746.5	-222.879	-20.3637	-133.506	746.5	126.466	-32.4539	-145.631	746.5	226.903	-3.90033	-82.699	693	100.706	58.5445	693	-154.168	52.3352
746	-245.66	-6.30601	-127.909	746	141.523	-27.6373	-137.168	746	241.513	0.16078	-58.3866	692	102.557	59.6411	692	-165.125	-64.5997
745.5	-262.986	-20.554	-139.86	745.5	101.376	-18.4566	-137.382	745.5	232.745	-6.0321	-47.7146	691	102.414	61.7812	691	-149.796	-11.8087
745	-241.668	12.9332	-137.838	745	141.222	17.8136	-134.73	745	233.69	-5.40687	-49.297	690	108.92	62.7705	690	-142.148	0.87331
744.5	-249.21	-37.9907	-135.053	744.5	144.186	-40.5867	-137.608	744.5	224.435	-2.23896	-64.1806	689	106.079	56.4251	689	-133.755	18.7066
744	-266.268	-23.5524	-133.97	744	105.051	-19.5164	-148.296	744	219.749	-2.64984	-57.6132	688	108.848	54.0845	688	-154.827	7.92307
743.5	-224.473	-30.5425	-142.656	743.5	118.233	-63.3895	-141.92	743.5	203.895	-3.11431	-45.1567	687	111.526	51.4059	687	-176.646	0.87331
743	-252.494	0.6663	-125.821	743	97.138	-31.9776	-124.536	743	219.274	-2.16751	-56.251	686	110.444	53.6681	686	-158.511	18.7572
742.5	-235.263	-37.955	-139.194	742.5	129.519	-56.6261	-136.371	742.5	228.207	-11.4807	-66.5661	685	111.54	52.127	685	-144.061	9.9861
742	-235.727	-34.7841	-123.994	742	117.048	-29.6318	-137.037	742	229.883	-12.6538	-56.5128	684	116.495	56.0301	684	-134.297	74.4085
741.5	-237.357	-14.6645	-124.702	741.5	127.656	-35.5796	-142.467	741.5	250.58	-18.8108	-71.6641	683	118.087	61.1443	683	-136.539	-10.2266
741	-241.799	-8.92954	-145.636	741	139.494	-34.5734	-151.935	741	243.689	-19.0192	-72.3482	682	121.429	55.7822	682	-134.744	-30.4013
740.5	-252.184	-39.353	-137.493	740.5	134.648	-59.2458	-136.918	740.5	253.748	-28.2134	-54.0024	681	121.78	67.7552	681	-135.008	-14.5045
740	-240.907	-22.4161	-131.591	740	151.369	-16.6586	-134.51	740	267.701	-109.15	-52.3487	680	125.552	61.4588	680	-129.244	-45.7539
739.5	-229.053	-18.1566	-133.56	739.5	111.837	-26.5597	-139.328	739.5	218.202	-98.6991	-42.7236	679	131.137	55.077	679	-122.952	-37.9952
739	-231.943	-28.6209	-135.63	739	128.757	-21.6002	-139.429	739	262.601	-86.742	-40.7367	678	133.157	54.3596	678	-116.067	11.8213
738.5	-258.292	-5.47909	-129.985	738.5	150.518	-10.8358	-142.313	738.5	242.592	-80.2217	-47.5064	677	134.24	55.837	677	-113.299	-46.2728
738	-223.533	-3.23629	-137.76	738	131.587	7.48982	-138.584	738	245.614	-77.6016	-35.9362	676	143.687	61.87	676	-114.815	-3.99951
737.5	-248.675	-11.446	-115.677	737.5	147.176	-58.7754	-134.118	737.5	255.692	-90.1243	-33.1164	675	149.134	57.6156	675	-108.355	-21.9593
737	-224.318	2.8615	-117.551	737	130.364	-1.69087	-135.028	737	227.482	-85.8906	-51.95	674	158.822	59.0598	674	-95.1345	41.7417
736.5	-216.967	-19.1025	-153.245	736.5	149.148	-50.2556	-153.91	736.5	291.994	-82.3178	-65.6321	673	161.137	66.1087	673	-81.094	16.5043
736	-234.388	-17.6746	-144.97	736	114.264	-38.5505	-129.08	736	226.841	-82.8596	-30.0409	672	167.655	76.0678	672	-86.4919	-36.5903
735.5	-233.02	16.3777	-137.933	735.5	122.842	-16.0037	-149.283	735.5	219.164	-81.5377	-48.5177	671	174.127	86.7874	671	-72.4074	-84.7617
735	-225.675	-17.2999	-129.176	735	123.329	-40.2116	-127.7	735	253.346	-87.5936	-40.4096	670	178.41	94.1113	670	-53.6061	6.84725
734.5	-236.857	-33.6538	-122.948	734.5	122.535	-24.7437	-137.257	734.5	236.578	-78.4651	-49.6063	669	186.848	110.615	669	-43.2058	-30.8443
734	-234.87	-11.0474	-136.159	734	95.5439	-23.7971	-128.979	734	239.241	-81.0136	-45.0318	668	195.098	122.878	668	-34.4166	-3.36667
733.5	-256.389	-18.4183	-134	733.5	96.0304	-29.2328	-146.327	733.5	268.932	-78.5782	-52.2892	667	201.867	142.744	667	-15.7398	11.7327
733	-244.202	15.2058	-144.262	733	117.221	-25.7321	-145.001	733	235.835	-77.0062	-54.3712	666	215.342	154.475	666	-0.50537	-21.5669
732.5	-240.276	-38.2227	-138.677	732.5	130.416	-55.8283	-152.429	732.5	258.927	-77.5719	-34.1574	665	227.048	167.634	665	10.3491	-64.5869
732	-197.38	-4.09296	-144.316	732	105.499	-13.0863	-142.8	732	235.987	-65.5255	-53.5324	664	237.743	184.816	664	49.424	-44.1085
731.5	-236.125	-31.1374	-128.587	731.5	111.626	-41.2655	-135.504	731.5	246.497	-62.8995	-31.3378	663	254.367	201.013	663	63.0032	-15.9474
731	-224.907	-10.1967	-141.645	731	109.084	-27.5778	-156.134	731	235.22	-55.2358	-45.9716	662	268.502	213.134	662	86.3895	-51.0316
730.5	-220.161	-18.3648	-133.833	730.5	127.337	-26.9883	-139.113	730.5	240.539	-54.8785	-45.5255	661	286.649	234.497	661	110.31	35.9956
730	-254.433	-6.29411	-138.111	730	132.573	-6.87062	-140.481	730	263.041	-48.9476	-32.8547	660	305.426	256.631	660	137.828	56.0057
729.5	-224.122	-24.6767	-132.477	729.5	130.32	-18.796	-146.708	729.5	263.607	-47.4291	-54.1927	659	327.701	279.515	659	179.861	5.99926
729	-243.453	13.6472	-128.652	729	142.272	-37.4431	-118.785	729	247.516	-49.9123	-32.3729	658	352.288	296.456	658	218.35	4.10076
728.5	-243.048	-10.5715	-128.545	728.5	119.513	-34.6984	-137.483	728.5	245.102	-55.5752	-38.5417	657	381.113	325.16	657	246.666	-5.45502
728	-241.882	-29.7037	-123.221	728	118.559	-42.4383	-141.843	728	250.117	-68.5028	-42.224	656	407.037	355.274	656	301.657	41.6532
727.5	-257.257	-13.7185	-124.744	727.5	157.925	-40.3664	-126.903	727.5	247.522	-73.0701	-28.9999	655	440.094	387.013	655	343.148	27.8066
727	-217.693	-19.4296	-131.656	727	133.341	-62.6274	-143.324	727	259.615	-75.6068	-42.6761	654	474.589	418.882	654	404.759	13.5553
726.5	-247.467	-15.7591	-155.226	726.5	138.808	-18.028	-160.85	726.5	267.287	-79.5905	-54.9898	653	505.792	445.926	653	462.899	29.4647
726	-241.234	-15.4617	-139.801	726	104.731	-18.5995	-138.257	726	250.611	-81.0374	-26.0553	652	545.489	492.725	652	527.872	-33.7554
725.5	-254.516	-16.1755	-134.149	725.5	119.942	-30.6141	-141.724	725.5	232.782	-82.1391	-33.9434	651	589.473	533.771	651	597.285	-8.23948
725	-244.351	-5.72895	-131.305	725	129.717	-41.7298	-141.177	725	260.902	-68.2468	-28.6192	650	635.872	568.426	650	686.985	1.55677
724.5	-234.531	-16.1041	-150.919	724.5	134.487	-28.1017	-146.131	724.5	268.329	-64.8407	-43.3542	649	683.462	618.53	649	753.262	-22.3516
724	-243.869	-27.6929	-133.845	724	131.856	-28.6078	-130.002	724	260.706	-73.7192	-23.8425	648	738.309	674.971	648	841.862	13.0996
723.5	-227.394	-11.9635	-137.326	723.5	134.789	-40.8546	-151.079	723.5	266.519	-80.2276	-26.6323	647	800.736	732.787	647	942.937	0.83534
723	-251.97	-16.7764	-134.625	723	109.674	-20.9869	-153.452	723	256.881	-78.1077	-33.6102	646	865.861	792.996	646	1050.68	48.7788
722.5	-239.86	-23.4513	-142.543	722.5	129.487	-33.1386	-129.282	722.5	286.693	-76.6607	-35.6268	645	937.497	863.551	645	1150.69	41.5266
722	-218.067	-32.4818	-122.494	722	100.858	-41.8489	-137.751	722	273.417	-72.9629	-15.312	644	1015.32	944.651	644	1277.08	-1.40489
721.5	-221.897	-28.1152	-131.252	721.5	91.216	-25.8274	-145.661	721.5	239.868	-76.3749	-24.1934	643	1104.8	1027.83	643	1421.72	11.5302
721	-224.301	-45.4449	-123.12	721	78.9113	-22.4456	-125.589	721	263.18	-62.7446	-13.92	642	1200.95	1122.3	642	1580.32	-2.37946
720.5	-249.983	-9.23295	-132.287	720.5	117.797	-30.5368	-134.159	720.5	258.751	-62.2206	-18.6611	641	1304.1	1228.42	641	1722.21	11.1252
720	-237.571	10.9701	-129.997	720	115.864	-34.6568	-148.897	720	264.417	-63.1675	-18.328	640	1416.19	1338.01	640	1893	35.6158
719.5	-232.241	-1.98698	-141.27	719.5	112.931	-14.5747	-140.16	719.5	258.063	-62.8816	-31.5996	639	1542.2	1457.26	639	2098.23	36.7676
719	-249.507	-38.3952	-123.435	719	82.8614	-40.0152	-135.194	719	255.912	-56.8971	-9.54768	638	1675.01	1581.73	638	2302.41	-2.35414
718.5	-228.536	-3.54564	-142.525	718.5	113.924	-43.8434	-149.599	718.5	295.259	-52.7884	-24.5146	637	1820.24	1715.72	637	2499.77	23.744
718	-257.174	-41.9052	-133.387	718	112.432	-59.0314	-137.942	718	255.57	-52.2406	-16.6921	636	1974.18	1866.3	636	2739.89	-7.1257
717.5	-236.536	-1.96319	-151.252	717.5	97.6949	-20.0343	-148.819	717.5	241.806	-51.8297	-32.4918	635	2141.69	2026.28	635	2996.42	39.6153
717	-249.216	-14.9857	-138.754	717	120.876	-30.9655	-142.378	717	281.228	-49.2097	-28.8572	634	2323.35	2194.43	634	3266.01	26.7814
716.5	-223.373	0.27366	-151.794	716.5	147.65	-2.11358	-153.494	716.5	272.119	-50.1862	-27.4712	633	2516.31	2386.84	633	3546.53	6.85991
716	-228.114	-9.13181	-146.154	716	131.369	-12.8601	-138.292	716	278.924	-40.2954	-28.1909	632	2719.66	2594.97	632	3840.06	35.5273
715.5	-219.031	-16.1041	-124.066	715.5	101.747	-48.6124	-134.13	715.5	289.38	-40.5992	-14.384	631	2945.62	2810.76	631	4173.24	34.7299
715	-264.776	-31.411	-136.594	715	102.074	-25.3272	-161.612	715	263.254	-28.261	-23.0393	630	3185.53	3049.13	630	4523.71	7.25228
714.5	-288.639	-21.8152	-134.678	714.5	121.588	-18.3793	-149.599	714.5	263.284	-29.44	-14.723	629	3445.37	3310.13	629	4908.5	67.7512
714	-234.983	-18.2874	-136.153	714	114.981	-27.7921	-151.769	714	280.795	-21.2285	-11.3085	628	3726.72	3587.84	628	5329.49	16.846
713.5	-225.568	-8.45957	-132.108	713.5	90.7999	-16.4919	-153.078	713.5	268.713	-23.9736	-4.6281	627	4028.68	3888.7	627	5783.66	85.9261
713	-244.274	-33.4754	-136.112	713	128.687	-22.2552	-145.988	713	286.425	-26.5759	-11.7546	626	4353.92	4197.58	626	6284.16	74.573
712.5	-221.481	4.27142	-125.035	712.5	110.486	-19.4152	-131.804	712.5	266.056	-23.2829	0.98154	625	4708.82	4549.55	625	6827.69	94.9629
712	-223.932	-43.5233	-130.812	712	119.36	-59.3052	-143.312	712	268.42	-27.9871	-7.75117	624	5089.57	4922.65	624	7396.47	129.997
711.5	-237.713	-14.5633	-134.297	711.5	110.275	-18.2006	-155.866	711.5	286.571	-22.4314	-12.6053	623	5500.68	5326.31	623	8031.4	110.898
711	-238.599	-36.2774	-115.38	711	157.176	-55.4055	-120.968	711	291.178	-18.2154	2.3438	622	5951.53	5765.76	622	8716.27	103.152
710.5	-224.776	-30.5187	-146.386	710.5	122.989	-11.848	-154.992	710.5	317.512	-14.6128	-9.83321	621	6433.02	6238.55	621	9465.3	81.724
710	-246.695	-3.47425	-133.262	710	119.494	-24.3091	-136.496	710	285.408	-5.90111	13.3906	620	6960.26	6761.61	620	10317.6	95.735
709.5	-250.858	-15.7056	-139.051	709.5	131.209	-23.2196	-148.641	709.5	304.923	-3.01903	-2.74831	619	7527.16	7317.09	619	11218.5	147.298
709	-254.528	-22.3803	-140.086	709	141.184	-39.6579	-137.376	709	302.438	0	7.3764	618	8146.59	7927.94	618	12213.3	176.56
708.5	-233.71	-45.3319	-148.831	708.5	116.005	-44.9449	-132.696	708.5	330.386	4.81735	3.82502	617	8824.78	8590.29	617	13334.9	128.705
708	-218.026	9.60179	-147.26	708	163.174	0.29769	-142.015	708	325.005	16.6434	18.2625	616	9562.17	9311.39	616	14533.3	156.765
707.5	-233.847	-3.99182	-135.553	707.5	92.5413	-35.7165	-155.498	707.5	291	25.0812	1.96902	615	10370.3	10103.9	615	15882	195.963
707	-246.076	-18.8347	-125.595	707	107.938	-25.357	-144.24	707	294.651	29.9641	8.47097	614	11257.8	10969.9	614	17360.9	191.913
706.5	-257.644	-39.9539	-148.527	706.5	117.823	-44.9627	-140.879	706.5	304.576	29.2793	7.86419	613	12239	11935.2	613	18984.9	190.457
706	-251.619	-42.5298	-135.79	706	133.213	-35.2581	-134.766	706	287.041	37.6218	21.6117	612	13310.7	12987.1	612	20796.7	239.463
705.5	-252.571	-37.2471	-126.856	705.5	115.973	-32.2336	-131.328	705.5	306.831	32.7806	15.6451	611	14488.1	14144.7	611	22805.3	287.445
705	-248.538	-21.7081	-139.515	705	118.118	-30.2212	-149.545	705	318.932	39.3546	-5.34194	610	15790.7	15425.3	610	25062.1	335.907
704.5	-268.041	-28.3116	-134.053	704.5	148.623	-40.7712	-124.798	704.5	309.81	41.0338	26.8585	609	17219.6	16829.7	609	27590.3	353.501
704	-237.595	-15.6104	-115.856	704	105.563	-20.7607	-120.326	704	291.513	56.1767	32.8071	608	18790.6	18378.4	608	30396.8	422.542
703.5	-250.947	-59.794	-129.122	703.5	126.228	-54.4351	-149.984	703.5	324.244	60.9701	13.8129	607	20518.3	20082.7	607	33503.4	405.114
703	-251.851	-5.7111	-126.1	703	141.863	-20.5643	-118.833	703	314.983	56.1111	44.0264	606	22410	21957.7	606	36868.5	516.316
702.5	-220.791	-30.126	-152.306	702.5	147.406	-13.8365	-145.345	702.5	331.878	58.6478	12.7362	605	24481.4	24009	605	40565.9	546.655
702	-258.346	-17.2463	-141.359	702	145.454	-49.6899	-134.492	702	333.536	62.3755	18.9526	604	26740.7	26240.2	604	44571.3	537.376
701.5	-246.481	-8.88195	-126.564	701.5	143.969	-23.5649	-133.85	701.5	320.85	73.8799	24.1815	603	29207.2	28688.7	603	48884	609.837
701	-248.663	-22.184	-140.027	701	125.166	-29.5306	-142.295	701	319.595	75.309	23.1761	602	31882.7	31343.5	602	53561.7	662.742
700.5	-265.567	-15.7115	-118.295	700.5	153.11	-34.5199	-118.238	700.5	335.553	74.5052	34.7524	601	34786.4	34222.9	601	58567.4	773.93
700	-242.828	-19.8044	-130.264	700	138.418	-37.3002	-134.147	700	313.892	78.078	37.9944	600	37965.4	37333.3	600	63879.8	793.003
699.5	-227.935	-29.5014	-136.124	699.5	128.707	-29.6734	-129.931	699.5	332.811	83.729	34.7643	599	41345.7	40687.7	599	69556.1	959.882
699	-254.028	-30.7448	-122.375	699	142.938	-33.9245	-130.091	699	318.773	85.4856	30.5882	598	44979.5	44292.3	598	75524.9	973.108
698.5	-242.567	-32.4283	-128.069	698.5	113.521	-51.6964	-134.504	698.5	293.377	82.4428	34.1456	597	48868.7	48140.1	597	81827.5	1046.19
698	-228.399	-10.8689	-138.337	698	140.037	-21.1834	-143.223	698	329.338	89.0406	33.628	596	53000.6	52238.5	596	88354.4	1213.39
697.5	-233.621	-35.4802	-139.396	697.5	118.155	-32.3527	-129.395	697.5	330.331	94.1854	35.0141	595	57374.2	56567.2	595	95119.5	1324.48
697	-258.441	-19.9948	-140.491	697	121.588	-38.9315	-148.129	697	318.31	104.083	33.6102	594	61974.4	61115.4	594	101984	1384.12
696.5	-239.997	-15.5092	-129.134	696.5	143.713	-21.7074	-128.848	696.5	349.024	111.907	38.3573	593	66781.9	65865	593	109036	1585.13
696	-257.549	-37.604	-127.623	696	127.528	-43.4921	-142.824	696	345.819	113.359	37.1913	592	71784.3	70785.4	592	116162	1709.3
695.5	-233.413	-37.8003	-141.621	695.5	132.989	-29.0364	-133.315	695.5	341.293	113.092	44.9901	591	76939.1	75843.1	591	123331	1895.2
695	-240.044	-23.4929	-130.472	695	138.784	-28.9412	-138.031	695	340.239	112.818	30.1778	590	82230.5	81011.3	590	130365	2025.67
694.5	-232.532	-20.8158	-143.513	694.5	127.522	-44.2483	-151.186	694.5	329.521	115.95	26.8881	589	87615.8	86253.5	589	137347	2242.91
694	-222.332	-21.8033	-138.998	694	134.641	-47.7014	-134.921	694	340.061	123.351	43.5921	588	93041	91514.3	588	144137	2415.04
693.5	-249.139	-28.2045	-138.385	693.5	144.558	-40.7593	-134.915	693.5	362.496	127.037	40.9033	587	98477.4	96745.9	587	150658	2623.17
693	-232.877	-28.2045	-117.474	693	160.787	-32.305	-132.178	693	354.685	131.652	49.987	586	103855	101901	586	156745	2877.85
692.5	-252.452	-24.0223	-142.829	692.5	140.671	-35.2402	-141.724	692.5	346.94	133.368	42.5511	585	109130	106921	585	162422	3111.34
692	-234.591	-26.1402	-128.034	692	168.374	-32.9778	-118.006	692	359.261	136.148	67.5774	584	114243	111752	584	167685	3354.22
691.5	-250.614	-20.6254	-133.429	691.5	123.981	-23.178	-141.67	691.5	329.368	135.279	44.1632	583	119135	116339	583	172457	3725.52
691	-241.71	-31.6609	-143.56	691	137.355	-28.6256	-130.775	691	346.313	143.55	45.2876	582	123764	120643	582	176806	4007.02
690.5	-236.161	-26.7232	-134.285	690.5	112.061	-31.7215	-125.185	690.5	330.752	143.937	61.3312	581	128086	124629	581	180691	4391.23
690	-233.782	-38.2405	-130.3	690	140.858	-24.3865	-124.798	690	349.164	141.757	58.3092	580	132062	128270	580	184124	4750.3
689.5	-224.425	-32.9459	-130.365	689.5	139.904	-48.2075	-124.412	689.5	357.409	140.769	75.269	579	135667	131535	579	187106	5070.95
689	-245.606	-33.511	-138.296	689	121.645	-52.3096	-138.852	689	329.758	136.303	62.4436	578	138883	134429	578	189567	5455.36
688.5	-251.518	-39.9004	-145.904	688.5	139.218	-34.5912	-136.734	688.5	363.459	138.072	58.6602	577	141691	136912	577	191624	5967.96
688	-238.748	-25.7891	-130.312	688	149.749	-44.1411	-131.494	688	355.806	137.208	63.1634	576	144076	138989	576	193154	6488.67
687.5	-258.875	-33.9751	-135.059	687.5	140.159	-33.4839	-133.029	687.5	371.446	141.067	59.2195	575	146032	140658	575	194263	7022.7
687	-241.573	-25.5452	-131.097	687	162.054	-46.0105	-134.201	687	379.447	144.872	65.0848	574	147566	141925	574	194927	7626
686.5	-250.983	-24.9742	-137.427	686.5	145.089	-37.4193	-125.999	686.5	390.055	144.955	64.5316	573	148695	142810	573	195164	8199.01
686	-252.868	-19.8341	-126.279	686	130.857	-34.0495	-125.34	686	373.713	147.384	65.5072	572	149430	143319	572	195049	8964.77
685.5	-248.657	-38.6213	-121.061	685.5	176.798	-41.4321	-117.56	685.5	383.944	143.686	71.4797	571	149775	143468	571	194549	9723.25
685	-244.934	-26.6696	-128.39	685	157.713	-27.1074	-138.06	685	357.92	147.325	65.9355	570	149767	143289	570	193766	10614.4
684.5	-239.937	-45.7067	-130.264	684.5	156.76	-47.6895	-123.269	684.5	401.418	148.058	70.8373	569	149425	142799	569	192613	11515.4
684	-256.728	-30.3284	-110.907	684	116.286	-23.6185	-113.778	684	364.97	158.615	84.7691	568	148765	142012	568	191152	12569.1
683.5	-247.889	-19.2393	-124.619	683.5	134.244	-29.614	-111.91	683.5	353.869	156.442	83.7756	567	147812	140960	567	189464	13729.7
683	-228.738	-21.8509	-123.417	683	118.079	-21.7252	-126.659	683	384.504	158.574	85.4949	566	146589	139654	566	187464	14892.8
682.5	-224.069	-28.7042	-109.961	682.5	160.121	-19.7247	-112.63	682.5	387.976	159.515	97.4398	565	145133	138133	565	185244	16320.9
682	-225.228	-38.2167	-134.488	682	152.452	-22.6124	-119.826	682	390.822	161.801	88.6358	564	143442	136406	564	182827	17836.3
681.5	-233.573	-28.5912	-124.268	681.5	151.868	-49.5768	-110.275	681.5	382.877	165.945	91.0033	563	141553	134493	563	180312	19522.6
681	-229.053	-21.9044	-129.985	681	141.773	-13.5686	-126.933	681	390.908	165.624	96.3929	562	139491	132417	562	177590	21403.9
680.5	-230.837	-23.118	-130.324	680.5	142.253	-39.2768	-115.199	680.5	374.846	161.688	86.2444	561	137287	130210	561	174728	23545.2
680	-261.564	-27.6096	-124.328	680	139.794	-45.8439	-135.616	680	367.2	165.112	92.5322	560	134950	127892	560	171726	25888
679.5	-263.86	-34.451	-132.798	679.5	147.675	-4.54271	-117.143	679.5	363.928	163.094	101.705	559	132520	125485	559	168656	28465.1
679	-241.341	-41.0426	-119.74	679	137.273	-28.8459	-116.816	679	377.472	173.062	104.501	558	130024	123028	558	165515	31445.1
678.5	-254.915	-44.8797	-123.685	678.5	144.141	-45.4866	-114.194	678.5	368.741	173.371	100.42	557	127497	120552	557	162349	34644.5
678	-229.998	-43.2735	-124.28	678	151.933	-53.9886	-115.164	678	386.685	170.93	105.5	556	124967	118087	556	159246	38211.8
677.5	-253.344	-42.28	-141.692	677.5	141.517	-18.7722	-117.024	677.5	371.166	181.058	102.27	555	122460	115645	555	156207	42049.5
677	-263.242	-33.5705	-115.981	677	167.484	-42.1406	-100.129	677	399.139	180.565	119.17	554	120005	113274	554	153236	46172.4
676.5	-237.797	-31.3396	-120.377	676.5	143.796	-14.801	-116.632	676.5	407.152	191.307	104.281	553	117624	110977	553	150463	50673.5
676	-261.16	-29.3289	-124.994	676	149.391	-43.4326	-115.521	676	403.983	187.978	114.173	552	115340	108792	552	147794	55527.6
675.5	-228.702	-48.0863	-139.89	675.5	154.712	-24.6128	-126.237	675.5	418.648	191.092	93.5732	551	113174	106722	551	145272	60710
675	-244.94	-16.6216	-121.876	675	137.451	-18.921	-102.056	675	408.047	198.458	118.76	550	111134	104794	550	142950	66219.9
674.5	-237.862	-17.52	-127.974	674.5	131.357	-20.7607	-105.981	674.5	390.567	202.93	122.263	549	109254	103015	549	140794	72054.5
674	-284.868	-28.6983	-138.171	674	143.259	-30.6796	-108.74	674	405.257	210.981	136.934	548	107543	101410	548	138807	78273.5
673.5	-271.628	-57.7059	-110.229	673.5	157.387	-10.7049	-106.98	673.5	408.663	210.582	125.923	547	106013	99987.4	547	137045	84706.1
673	-253.213	-27.4252	-136.094	673	161.472	-17.4444	-109.859	673	418.435	211.403	124.982	546	104675	98750.6	546	135528	91293.9
672.5	-270.968	-39.9361	-121.269	672.5	168.565	-42.8968	-114.355	672.5	419.112	212.535	125.37	545	103530	97716.8	545	134252	98093.3
672	-246.112	-26.2294	-125.999	672	177.804	-23.7137	-103.602	672	422.902	220.455	134.59	544	102591	96871.5	544	133196	104998
671.5	-254.48	-29.9833	-128.349	671.5	162.272	-21.7609	-118.119	671.5	406.64	225.445	117.79	543	101846	96233.2	543	132332	112009
671	-248.276	-35.9739	-125.708	671	142.035	-27.2086	-104.428	671	411.428	223.807	141.615	542	101284	95774.8	542	131673	119048
670.5	-230.343	-25.0158	-120.549	670.5	162.657	-9.04374	-103.578	670.5	431.414	228.571	130.83	541	100903	95479.6	541	131247	126124
670	-239.104	-27.6334	-121.031	670	171.075	-16.0572	-86.9375	670	427.6	227.529	144.833	540	100680	95335.7	540	130928	133002
669.5	-269.243	-29.2218	-127.195	669.5	175.582	-1.80399	-110.662	669.5	460.678	229.191	156.005	539	100605	95333.1	539	130751	139751
669	-259.452	-38.1513	-126.511	669	150.569	-8.54363	-109.424	669	429.817	224.76	154.874	538	100644	95428.2	538	130684	146271
668.5	-240.651	0.84477	-108.735	668.5	156.165	10.6037	-93.7829	668.5	465.614	225.237	161.114	537	100767	95602.3	537	130724	152482
668	-254.79	-42.631	-131.924	668	178.098	-21.0822	-98.8797	668	456.449	231.185	156.356	536	100966	95830.6	536	130796	158172
667.5	-254.974	-56.7362	-136.011	667.5	190.416	-30.4475	-112.992	667.5	475.386	236.747	152.293	535	101193	96079.9	535	130879	163489
667	-260.018	-43.9397	-133.441	667	192.496	-30.7214	-96.9171	667	472.371	242.827	161.055	534	101421	96325.1	534	130928	168376
666.5	-245.333	-53.3571	-132.537	666.5	155.492	-11.4193	-104.797	666.5	457.375	245.279	168.611	533	101620	96533.8	533	130933	172752
666	-233.657	-45.0106	-133.572	666	198.385	-10.4786	-98.4039	666	498.57	257.106	165.636	532	101769	96670.6	532	130880	176579
665.5	-248.062	-57.8367	-128.468	665.5	140.671	-23.0649	-94.5263	665.5	470.939	261.352	181.84	531	101834	96708.5	531	130719	179970
665	-264.324	-38.3179	-114.779	665	188.347	-5.79895	-84.7787	665	485.867	270.129	189.621	530	101790	96648	530	130453	182996
664.5	-258.572	-26.854	-121.59	664.5	187.464	0.44653	-93.432	664.5	511.628	276.364	189.424	529	101615	96453.7	529	130000	185494
664	-245.642	-40.0788	-127.332	664	159.205	-10.4072	-92.635	664	484.569	284.664	185.909	528	101290	96116.7	528	129388	187442
663.5	-250.626	-17.4724	-127.135	663.5	166.229	5.75132	-72.7711	663.5	478.713	289.702	205.879	527	100802	95610.3	527	128635	189001
663	-244.167	-33.053	-134.428	663	170.096	-6.66224	-93.1941	663	493.575	296.806	196.753	526	100141	94940.7	526	127645	190168
662.5	-253.303	-44.6477	-112.989	662.5	179.103	-6.12045	-70.0235	662.5	506.991	296.83	222.142	525	99301	94094.1	525	126503	190870
662	-252.886	-33.6836	-151.46	662	176.856	1.9052	-85.4685	662	533.788	303.153	216.563	524	98282.7	93073.3	524	125136	191118
661.5	-221.011	-22.4102	-135.921	661.5	196.42	-0.74422	-84.9392	661.5	533.879	310.627	217.913	523	97086.4	91887.1	523	123559	190963
661	-223.646	-40.8225	-137.023	661	185.588	19.6474	-80.7166	661	500.642	318.183	229.542	522	95725.2	90538.4	522	121798	190506
660.5	-255.444	-35.7063	-136.248	660.5	213.386	8.91871	-86.8959	660.5	555.454	324.74	220.423	521	94206.3	89053.6	521	119854	189627
660	-214.469	-31.6847	-133.476	660	172.041	-3.47103	-70.2315	660	523.326	318.32	239.84	520	92466.9	87395.1	520	117770	188524
659.5	-247.022	-35.9501	-125.547	659.5	186.817	22.3444	-61.5248	659.5	547.034	321.625	255.895	519	90676	85650	519	115528	187172
659	-269.207	-29.9297	-120.139	659	201.068	15.7299	-73.1695	659	565.861	333.422	248.043	518	88771.1	83796.2	518	113171	185464
658.5	-259.339	-50.7217	-114.22	658.5	194.967	26.6549	-47.4177	658.5	576.28	348.612	277.977	517	86774.4	81863.1	517	110655	183450
658	-256.966	-45.2546	-140.11	658	192.547	3.69133	-69.4168	658	561.298	361.188	262.165	516	84704.2	79858.7	516	108037	181332
657.5	-230.022	-28.151	-138.599	657.5	182.541	46.7012	-63.8918	657.5	566.227	360.253	271.827	515	82572	77818.4	515	105366	179027
657	-253.642	-21.9282	-121.531	657	221.298	41.968	-54.8638	657	596.595	364.713	299.708	514	80403.1	75740.1	514	102652	176495
656.5	-252.184	-32.6187	-119.288	656.5	231.369	33.6208	-49.0176	656.5	611.644	372.805	289.363	513	78219.2	73648.7	513	99917	173721
656	-245.761	-17.5497	-126.427	656	220.243	22.8386	-52.5682	656	616.433	386.21	310.059	512	76037.3	71555.8	512	97186.9	170907
655.5	-263.42	-31.6253	-135.035	655.5	250.633	47.7669	-58.0337	655.5	612.028	398.047	306.121	511	73878	69493.3	511	94480.4	168023
655	-254.677	-34.5402	-139.831	655	224.615	58.9361	-48.4526	655	641.555	412.41	329.903	510	71758	67473	510	91827.5	164842
654.5	-224.289	-40.2454	-109.544	654.5	215.742	41.1999	-33.62	654.5	642.999	417.275	339.159	509	69698.1	65516.2	509	89242.3	161767
654	-246.189	-32.1071	-142.347	654	222.816	48.779	-46.8349	654	643.949	430.215	340.891	508	67715.8	63628.6	508	86729.5	158643
653.5	-275.464	-32.2796	-138.546	653.5	261.907	58.9898	-25.948	653.5	700.735	437.98	362.336	507	65821.8	61836.8	507	84335.6	155500
653	-278.176	-23.5643	-123.322	653	244.365	61.389	-24.7645	653	680.093	454.141	379.153	506	64021.6	60146.9	506	82088.6	152450
652.5	-245.493	-27.3776	-141.014	652.5	270.127	63.1752	-30.3074	652.5	714.268	459.322	367.612	505	62329	58557.7	505	79969.8	149423
652	-234.525	-12.6001	-126.885	652	252.892	66.6582	-7.07728	652	726.198	477.197	403.685	504	60741.6	57077.9	504	77976.7	146559
651.5	-266.566	-40.5607	-133.447	651.5	250.128	53.2384	-21.4519	651.5	721.354	485.129	410.657	503	59269.1	55706.6	503	76128.6	143875
651	-213.255	-35.9442	-128.004	651	282.06	59.3827	-1.33219	651	738.847	499.706	414.881	502	57903.6	54442.7	502	74420.2	141405
650.5	-229.374	-26.7707	-135.82	650.5	282.176	72.4392	-10.0331	650.5	756.554	512.634	429.437	501	56637	53278.5	501	72821.1	138998
650	-252.886	-37.9253	-131.858	650	256.824	96.0935	3.58027	650	771.932	534.345	452.888	500	55474.5	52198.9	500	71360.1	136743
649.5	-242.906	-38.8652	-124.429	649.5	300.742	75.5292	14.8861	649.5	792.063	554.382	461.174	499	54395.6	51209.2	499	70023.6	134740
649	-273.103	-43.8386	-125.511	649	287.144	86.2876	9.18857	649	786.342	575.211	482.553	498	53394.6	50289.1	498	68777.5	132973
648.5	-260.583	-32.1487	-140.247	648.5	289.775	121.409	25.0083	648.5	820.913	588.205	488.925	497	52464.8	49427.8	497	67614.5	131406
648	-251.869	-37.0864	-111.252	648	298.251	106.459	37.0933	648	827.372	602.485	508.567	496	51586.6	48614.6	496	66487.9	130082
647.5	-250.316	-50.7455	-125.999	647.5	301.791	111.931	35.422	647.5	863.04	622.313	526.58	495	50749.5	47841	495	65460.6	128896
647	-248.044	-27.7524	-127.849	647	322.348	127.374	54.4297	647	874.331	644.966	550.791	494	49942.8	47088.4	494	64430.2	128037
646.5	-258.245	-22.5648	-122.001	646.5	296.471	170.295	44.8902	646.5	846.37	656.219	556.812	493	49148.3	46354.8	493	63451.2	127339
646	-255.099	-35.7598	-129.782	646	332.547	153.725	65.343	646	902.748	667.938	589.172	492	48362.2	45619.8	492	62455.2	126848
645.5	-285.1	-25.7178	-127.415	645.5	326.682	152.273	68.4414	645.5	921.972	675.632	599.755	491	47560	44872.4	491	61441.2	126535
645	-246.38	-32.7257	-122.483	645	376.407	152.558	77.4397	645	975.633	704.369	634.597	490	46740.3	44096.8	490	60413.1	126356
644.5	-252.607	-32.9459	-135.434	644.5	345.415	157.447	94.6809	644.5	962.996	724.234	661.46	489	45890.7	43293.3	489	59339.8	126283
644	-247.568	-38.4487	-138.932	644	369.147	178.351	86.3665	644	995.684	750.357	662.091	488	45001.3	42440.9	488	58213.7	126377
643.5	-264.473	-28.5674	-149.182	643.5	368.956	180.857	83.6725	643.5	1016.12	768.59	674.346	487	44065.1	41548.4	487	57025.1	126390
643	-255.789	-17.7936	-137.344	643	402.341	210.263	113.688	643	1090.07	803.033	709.598	486	43081.4	40615.5	486	55795.2	126515
642.5	-264.669	-42.1075	-139.212	642.5	395.582	179.22	121.266	642.5	1065.59	828.513	742.72	485	42048.2	39624.6	485	54508.3	126587
642	-229.338	-31.4645	-120.555	642	463.123	236.668	147.213	642	1113.67	867.337	784.795	484	40964.4	38594	484	53184.1	126710
641.5	-253.457	-15.2534	-127.26	641.5	449.429	247.027	164.216	641.5	1145.38	888.685	788.948	483	39842.3	37523.2	483	51763.3	126702
641	-250.882	-43.1069	-136.046	641	457.252	249.545	176.26	641	1177.78	914.641	816.913	482	38677.6	36410.3	482	50320	126598
640.5	-264.277	-32.9043	-130.538	640.5	461.957	272.765	172.817	640.5	1186.45	928.6	846.805	481	37479	35264.4	481	48826.2	126415
640	-255.295	-33.0768	-116.13	640	481.938	264.787	201.62	640	1249.4	960.79	899.73	480	36256.4	34093.2	480	47282.5	126022
639.5	-246.136	-39.6446	-122.387	639.5	507.335	274.23	216.339	639.5	1284.37	986.878	927.666	479	35016.6	32906.2	479	45713.7	125534
639	-247.622	-13.2902	-126.671	639	511.151	320.205	225.427	639	1299.54	1030.04	966.195	478	33769.4	31710.7	478	44162.4	124873
638.5	-245.041	-4.53319	-121.483	638.5	514.46	324.967	250.833	638.5	1326.99	1053.79	999.907	477	32519.1	30519.1	477	42590.9	123995
638	-249.192	-37.6516	-129.747	638	559.044	332.296	265.41	638	1388.55	1101.45	1031.41	476	31283.8	29346.1	476	41006.1	122971
637.5	-257.906	1.06488	-126.243	637.5	566.054	383.576	286.053	637.5	1431.08	1127.85	1057.77	475	30070.9	28196.9	475	39444.7	121708
637	-244.75	-40.751	-122.03	637	582.635	375.592	309.89	637	1469.84	1178.84	1111.97	474	28890.9	27076.1	474	37909	120316
636.5	-252.999	-15.5449	-133.09	636.5	586.304	388.047	313.726	636.5	1498.91	1206.47	1131.7	473	27749.8	25997.7	473	36424.4	118638
636	-244.351	-9.5066	-129.408	636	615.638	429.545	321.582	636	1524.47	1253.96	1169.74	472	26652.3	24965.9	472	34999.7	116854
635.5	-254.26	-18.0673	-128.218	635.5	633.577	447.085	348.19	635.5	1581.63	1289.04	1214.98	471	25611.8	23980.4	471	33631.8	114874
635	-243.625	-8.84031	-131.252	635	639.556	472.489	365.735	635	1622.55	1337.05	1267.95	470	24620.7	23056.3	470	32338	112740
634.5	-258.352	-18.222	-124.435	634.5	671.413	474.425	397.957	634.5	1690.98	1365.27	1295.85	469	23691.1	22185.1	469	31118.4	110447
634	-259.256	-33.3207	-124.405	634	704.043	499.079	411.445	634	1735.84	1421.85	1347.93	468	22816.7	21364.8	468	29975.4	108131
633.5	-237.809	-27.3062	-123.584	633.5	715.65	518.44	419.951	633.5	1788.16	1471.88	1382.05	467	22000.7	20600.2	467	28897.2	105616
633	-257.704	-3.5159	-130.752	633	768.243	558.902	450.561	633	1848.15	1527.7	1428.85	466	21241.3	19891.8	466	27877.3	103069
632.5	-261.154	-0.46998	-137.409	632.5	797.948	561.045	484.449	632.5	1900.94	1563.98	1489.02	465	20536.1	19230.1	465	26945	100419
632	-281.882	-35.9501	-132.899	632	793.794	602.656	504.557	632	1923.56	1608.09	1542.89	464	19881.8	18619	464	26063.2	97744.6
631.5	-255.147	-41.81	-125.452	631.5	835.426	601.478	530.272	631.5	1991.67	1649.51	1589.87	463	19274.2	18050	463	25238.4	95007.8
631	-262.45	-28.7934	-126.862	631	842.968	641.653	552.825	631	2058.88	1711.7	1636.66	462	18705.3	17523.9	462	24464	92396
630.5	-226.62	-15.1225	-127.397	630.5	882.122	667.165	589.591	630.5	2112.32	1758.38	1688.58	461	18175.8	17033.7	461	23757.5	89749.4
630	-238.118	2.99238	-137.689	630	927.327	708.907	605.53	630	2195.45	1829.68	1761.06	460	17684.5	16572.5	460	23098.4	87181.7
629.5	-233.573	0.34505	-131.864	629.5	937.481	725.643	636.455	629.5	2239.25	1884.56	1808.05	459	17221.8	16146.4	459	22463.7	84708.3
629	-250.876	-32.5532	-108.092	629	990.668	746.868	683.683	629	2311.56	1961.23	1904.8	458	16790.6	15747.5	458	21861	82342.3
628.5	-252.535	-17.2285	-122.524	628.5	991.354	787.973	722.697	628.5	2351.24	2013.02	1951.55	457	16386.2	15371.7	457	21305	80119.9
628	-251.322	3.26603	-124.839	628	1027.67	861.626	731.321	628	2440.16	2086.6	2018.72	456	16004.8	15026.3	456	20781.9	78015.6
627.5	-254.73	-26.164	-130.258	627.5	1062.16	838.514	774.427	627.5	2514.47	2143.38	2079.33	455	15651.1	14698	455	20296.1	76017.3
627	-265.204	-5.96691	-149.895	627	1104.29	916.573	804.175	627	2592.4	2222.09	2145.47	454	15320.6	14389.4	454	19829.5	74105.3
626.5	-246.968	-8.46552	-128.688	626.5	1156.52	926.647	845.342	626.5	2669.68	2281.93	2225.4	453	15017.3	14097.5	453	19393.3	72438.7
626	-274.566	-15.5687	-135.963	626	1210.68	999.205	890.786	626	2756.98	2371.7	2318.43	452	14738.4	13832.6	452	19006.6	70847.6
625.5	-246.671	-11.1426	-127.344	625.5	1215.09	1012.81	939.255	625.5	2818.65	2436.13	2395.63	451	14487.8	13604.9	451	18632.8	69407.2
625	-248.93	-25.4977	-128.236	625	1262.22	1055.86	994.471	625	2913.75	2529.28	2496.55	450	14266.4	13389.1	450	18310	68068.2
624.5	-252.975	-27.9487	-117.516	624.5	1318.1	1086.34	1016.44	624.5	3006.54	2597.17	2556.12	449	14070.7	13205.6	449	18013.4	66865.7
624	-244.006	-17.1571	-123.441	624	1381.88	1161.22	1062.11	624	3140.36	2702.64	2672.8	448	13908.4	13058.4	448	17754.7	65694.1
623.5	-246.207	-19.5546	-125.553	623.5	1413.06	1182.99	1100.8	623.5	3210.95	2778.91	2728.72	447	13781.1	12944.9	447	17551.1	64679.5
623	-262.736	-19.2095	-125.547	623	1461.75	1225.01	1159.84	623	3330.18	2891.02	2845.99	446	13680.3	12862.3	446	17407.4	63619.2
622.5	-230.432	-19.507	-102.768	622.5	1535.97	1275.19	1193.03	622.5	3419.61	2971.05	2927.82	445	13617.3	12801.2	445	17302.1	62665.4
622	-257.311	-26.7826	-113.221	622	1560.55	1335.28	1266.43	622	3530.84	3097.44	3049.4	444	13589.1	12771.4	444	17256.2	61727.7
621.5	-237.719	-6.63321	-110.776	621.5	1634.2	1394.43	1314.43	621.5	3628.7	3181.93	3148.18	443	13598.4	12776.1	443	17241.2	60812.8
621	-263.872	8.06692	-108.789	621	1716.04	1470.05	1374.21	621	3775.51	3315.04	3262.8	442	13642.1	12818.9	442	17247.1	59837.9
620.5	-251.125	-30.5247	-134.274	620.5	1767.32	1466.78	1404.94	620.5	3879.5	3401.04	3343.89	441	13717	12890.3	441	17309.4	58901.5
620	-236.072	35.5992	-113.488	620	1806.01	1590.83	1491.03	620	4012.66	3543.58	3509.85	440	13828.3	12992.8	440	17411.7	57899.8
619.5	-233.193	16.9311	-106.528	619.5	1844.09	1619.33	1551.15	619.5	4109.98	3635.04	3608.45	439	13976.8	13135.3	439	17568.8	56832.7
619	-221.594	25.7237	-114.119	619	1935.79	1699.35	1621.36	619	4280.46	3785.26	3750.04	438	14158.2	13302.7	438	17770.1	55731.2
618.5	-245.386	-0.17847	-113.096	618.5	1988.25	1739.46	1658.83	618.5	4373.4	3882.04	3844.21	437	14370.1	13506.3	437	18015.5	54581.4
618	-242.073	12.154	-122.257	618	2069.07	1798.76	1730.9	618	4562.92	4037.62	4009.18	436	14617.5	13743.7	436	18296.7	53347.6
617.5	-243.738	15.0749	-113.494	617.5	2129.52	1882.97	1800.62	617.5	4685.42	4149.14	4112.97	435	14896.7	14002.9	435	18632	52098.6
617	-251.512	9.35788	-103.476	617	2213.87	1935.72	1890.6	617	4871.77	4321.45	4299.85	434	15205.9	14292.6	434	19006.1	50759
616.5	-238.51	20.6195	-105.207	616.5	2283.53	1995.92	1936.94	616.5	4974.26	4439.09	4410.16	433	15540.9	14605.5	433	19388	49428.8
616	-228.417	4.97936	-106.956	616	2342.83	2089.9	2023.95	616	5170.98	4621.37	4592.63	432	15896.3	14940.3	432	19813.9	48005.4
615.5	-219.87	9.40547	-117.212	615.5	2434.02	2151.92	2064.33	615.5	5338.36	4746.62	4713.17	431	16278.5	15294.1	431	20261.3	46529.6
615	-217.074	16.6872	-107.146	615	2517.47	2256.46	2180.14	615	5530.89	4942.89	4917.47	430	16674.1	15661.4	430	20750.4	45058.1
614.5	-232.443	3.36717	-120.567	614.5	2572.01	2289.8	2233.56	614.5	5667.51	5078.36	5059.42	429	17087.1	16039	429	21249.9	43537.9
614	-229.391	35.0281	-103.845	614	2675.38	2407.85	2333.81	614	5904.45	5293.98	5279.73	428	17512	16434	428	21763.5	41984.4
613.5	-193.335	20.0007	-102.905	613.5	2747.13	2486.04	2402.97	613.5	6088.96	5444.02	5435.49	427	17951.2	16842.6	427	22327.3	40508.5
613	-230.914	11.5114	-96.4445	613	2862.04	2567.79	2511.02	613	6322.11	5676.34	5690.27	426	18404.9	17251.3	426	22868.1	38956.7
612.5	-217.824	39.6088	-109.866	612.5	2934.02	2654.89	2569.96	612.5	6506.08	5842.52	5852.29	425	18875.8	17687.5	425	23436.4	37405.4
612	-205.392	46.8132	-92.8156	612	3074.51	2760.54	2709.21	612	6787.58	6106.42	6109.52	424	19365.1	18142.2	424	24011.5	35995.6
611.5	-227.804	42.9522	-103.869	611.5	3135.24	2852.52	2777.09	611.5	6953.59	6283.93	6289.43	423	19877.3	18627.2	423	24609.8	34609.9
611	-183.421	23.1656	-88.6216	611	3253.07	2968.21	2886.77	611	7277.43	6570.51	6567.82	422	20408.8	19137.9	422	25238.1	33234.3
610.5	-208.426	44.3087	-93.8329	610.5	3343.72	3030.46	2976.03	610.5	7484.57	6767.13	6774.71	421	20961.4	19655.5	421	25908.3	31877.3
610	-199.837	39.3828	-90.7335	610	3496.09	3183.97	3108.8	610	7842.39	7087.84	7104.24	420	21516.4	20209.4	420	26635.5	30685.8
609.5	-216.806	30.6436	-92.2743	609.5	3585.72	3269.56	3210.56	609.5	8074.48	7306.6	7320.25	419	22121.5	20779.1	419	27355.8	29489.8
609	-180.744	52.1078	-79.2461	609	3714.05	3406.87	3345.44	609	8448.63	7649.41	7664.66	418	22756.3	21379	418	28155	28459.4
608.5	-194.751	42.5001	-92.0185	608.5	3836.65	3481.93	3424.96	608.5	8708.21	7893.67	7882.74	417	23406.9	21994.1	417	28999.8	27438.9
608	-180.435	30.7448	-77.4792	608	3990.34	3652.53	3589.2	608	9125.87	8262.91	8302.7	416	24072.4	22648.7	416	29900.9	26489.5
607.5	-197.874	61.4658	-74.5821	607.5	4104.58	3754.31	3712.02	607.5	9426.13	8535.25	8569.32	415	24747.1	23288.6	415	30796.4	25611.6
607	-160.028	44.6358	-56.2593	607	4276.81	3927.45	3850.82	607	9853.05	8951.46	8986.38	414	25420.4	23934.6	414	31682.9	24802.1
606.5	-189.291	65.6538	-66.1108	606.5	4394.6	4042.94	3985.45	606.5	10165.4	9249.85	9301.08	413	26088.3	24581.1	413	32583.6	24080.8
606	-168.015	85.3036	-46.1163	606	4569.46	4210.62	4161.37	606	10658.2	9717.8	9758.99	412	26733.6	25203.3	412	33471.5	23341.4
605.5	-155.246	58.622	-67.8776	605.5	4692.62	4313.64	4276.53	605.5	11014.2	10041.4	10089.2	411	27352.5	25797.6	411	34323.4	22603.1
605	-155.573	84.6909	-33.8674	605	4871.69	4518.5	4453.93	605	11558.1	10557	10628.2	410	27936.6	26352.9	410	35158.7	22042
604.5	-149.482	88.9623	-51.9284	604.5	4968.07	4640.31	4588.36	604.5	11917.9	10917.6	10984.8	409	28471.9	26863.6	409	35941.8	21446.5
604	-135.279	78.5157	-28.3052	604	5206.12	4832.15	4806.57	604	12552.2	11491.9	11573.8	408	28955.2	27331.6	408	36670.1	20915.2
603.5	-148.18	95.1434	-28.8822	603.5	5350.71	4983.04	4950.77	603.5	12962.3	11900.9	11953.7	407	29376.4	27730.6	407	37302.6	20362.2
603	-120.308	112.194	-5.09825	603	5595.93	5195.54	5170.17	603	13685.6	12528.4	12604	406	29732.5	28072	406	37861.1	19843.2
602.5	-122.395	122.575	-17.8171	602.5	5768.09	5367.02	5327.05	602.5	14153.5	12967.6	13074.6	405	30015.2	28345.1	405	38303.8	19472.4
602	-105.694	107.975	-11.1246	602	6013.89	5581.49	5554.36	602	14916.9	13668.1	13771.5	404	30221.7	28542.2	404	38642.2	18965.2
601.5	-97.0159	110.237	1.86202	601.5	6167.05	5755.74	5721.14	601.5	15422.2	14160.7	14265.2	403	30353.3	28667.9	403	38901.4	18611.2
601	-77.8875	147.656	11.88	601	6445.72	6006.09	5978.92	601	16270	14936.3	15059.4	402	30405.7	28712.5	402	39072.4	18143.6
600.5	-72.7188	158.442	17.6684	600.5	6634.13	6226.51	6166.71	600.5	16842.5	15475.8	15613.8	401	30379.3	28670.1	401	39084.7	17925
600	-81.7298	159.12	33.9744	600	6937.38	6514.48	6450.26	600	17779.4	16330.1	16478.3	400	30275.5	28572.5	400	39022.8	17523.9
599.5	-35.9074	186.598	33.9507	599.5	7176.09	6700.74	6657.92	599.5	18421.8	16929.2	17108.2	399	30084.8	28387.4	399	38817.5	17260.6
599	-62.4468	190.626	41.2263	599	7491.41	7007.9	6962.72	599	19454.9	17884.3	18055.6	398	29822.7	28139.2	398	38534.2	17064.1
598.5	-20.651	198.788	67.6337	598.5	7694.98	7251.49	7206.76	598.5	20172.5	18549.4	18745.6	397	29492.6	27829.3	397	38189.8	16904.5
598	8.39246	200.71	84.2312	598	8078.78	7572.93	7550.09	598	21310.9	19606.8	19834.5	396	29102.7	27460.1	396	37674.7	16729.4
597.5	42.2775	237.517	124.226	597.5	8342.34	7821.1	7813.98	597.5	22133.9	20344.2	20592	395	28661	27047	395	37096.3	16697.9
597	38.346	254.453	124.708	597	8727.15	8192.33	8172.41	597	23352.6	21518	21730.1	394	28171.9	26588.6	394	36479.7	16601.6
596.5	47.1964	270.356	129.747	596.5	9003.81	8474.99	8434.18	596.5	24248.9	22326.6	22567.6	393	27654.5	26092.7	393	35869.6	16620.4
596	85.4235	292.474	161.758	596	9452.76	8902.95	8868.54	596	25622.6	23605.2	23872	392	27116.9	25588.3	392	35192.4	16649.9
595.5	115.139	307.906	195.858	595.5	9772.01	9192.93	9177.79	595.5	26634.7	24499.1	24799.9	391	26564.5	25054.6	391	34470.3	16711.6
595	151.522	347.175	204.109	595	10247.7	9665.33	9640.32	595	28111.6	25913.2	26207.8	390	25995.9	24519.3	390	33776.2	16840.7
594.5	174.696	382.382	232.574	594.5	10590.4	9988.88	9961.64	594.5	29196.1	26900.9	27234.4	389	25425.6	23976.6	389	33063.8	17012.9
594	210.561	420.896	279.422	594	11129.2	10543.7	10513.5	594	30849.4	28455.7	28798.9	388	24846.4	23439.9	388	32310.2	17137.7
593.5	234.811	420.682	309.006	593.5	11513	10898.9	10869.3	593.5	32003	29534.1	29891.3	387	24266	22893.8	387	31599.2	17428.6
593	275.137	455.71	345.063	593	12139	11480.9	11453.9	593	33844.9	31227.6	31605.7	386	23687.5	22335.7	386	30853.4	17678.8
592.5	329.114	514.1	388.045	592.5	12547.1	11909.5	11875.7	592.5	35078.9	32407.1	32808.3	385	23107.5	21783.4	385	30125.3	18031.3
592	371.713	545.964	419.324	592	13206.4	12534.8	12524.1	592	37051.9	34253.1	34684.5	384	22529.7	21236.9	384	29387.7	18401.7
591.5	416.435	584.18	486.387	591.5	13678.8	13010.2	12982.2	591.5	38446	35535.4	35993.1	383	21950	20683.6	383	28625.3	18706.9
591	498.89	635.377	528.048	591	14415.3	13699.7	13697.3	591	40551.7	37528.3	38023.5	382	21374	20133.6	382	27905	19183.7
590.5	545.545	702.483	585.544	590.5	14969.9	14255.3	14204.2	590.5	42086.5	38902.8	39428.9	381	20799	19585.3	381	27170.8	19626.3
590	624.789	758.987	650.923	590	15737.2	15028.4	14996.4	590	44319.8	41036.4	41577.5	380	20228.6	19056.4	380	26402	20103
589.5	668.162	815.259	706.01	589.5	16346.8	15601.8	15561.3	589.5	45936.7	42506.9	43080.8	379	19671.9	18549.1	379	25674.4	20575.1
589	758.682	884.56	800.872	589	17233.4	16462	16443.2	589	48404.1	44785.7	45412.5	378	19119.8	18021.2	378	24962.2	21082.8
588.5	830.247	951.077	870.802	588.5	17893.9	17106.3	17065.4	588.5	50096.5	46355.5	47018	377	18591.2	17523.3	377	24219.6	21604.1
588	941.508	1067.57	977.664	588	18877	18090.8	18036	588	52696.8	48767.9	49500.4	376	18074.4	17043.4	376	23544.2	22076.5
587.5	1022.76	1138.65	1048.45	587.5	19593.1	18762	18695.6	587.5	54485.2	50404.3	51176.4	375	17589.3	16599.3	375	22883.7	22607.4
587	1149.52	1264.15	1168.96	587	20648.5	19805.9	19750.8	587	57173.8	52897	53735.9	374	17143.9	16171.5	374	22244.3	23171
586.5	1260.4	1345.59	1269.19	586.5	21406.8	20535.3	20481.6	586.5	59023.9	54589.6	55478	373	16721.5	15753.6	373	21678.3	23756.5
586	1382.5	1467.76	1391.32	586	22573.7	21659.2	21607.7	586	61814	57181.1	58117.6	372	16339.3	15405.6	372	21139.4	24417
585.5	1505.64	1578.98	1502.86	585.5	23361.1	22459.5	22394.6	585.5	63680.5	58926.7	59928.2	371	15998.7	15090.4	371	20659.7	25005.5
585	1645.28	1724.42	1657.54	585	24635.6	23720.4	23606	585	66563.4	61569.1	62630.8	370	15672.8	14804.2	370	20232.9	25724.6
584.5	1794.71	1845.39	1767.34	584.5	25532.3	24564.3	24459.4	584.5	68512.3	63350.1	64482.8	369	15420.2	14556.5	369	19868	26473.2
584	2005.05	2008.08	1954.51	584	26868.9	25872.7	25775.2	584	71469.2	66066.8	67271.2	368	15194.6	14361.1	368	19540.9	27221.2
583.5	2121.3	2150.93	2084.97	583.5	27824.2	26779.1	26675.1	583.5	73467.4	67893.2	69141.5	367	14990.2	14191.4	367	19261.9	28080
583	2370.26	2362.61	2297.47	583	29249.6	28221.9	28089	583	76452.7	70630.4	71990.1	366	14819.8	14026.1	366	19019	28879.4
582.5	2529.35	2508.63	2443.44	582.5	30253.8	29191.2	29067.1	582.5	78478.1	72473.7	73910.5	365	14661.3	13886.8	365	18799.7	29760.4
582	2752.52	2731.25	2699.54	582	31826.4	30723.9	30580.4	582	81486.6	75270.5	76776.8	364	14532.1	13766.4	364	18600.6	30620.2
581.5	2948.44	2912.69	2881.04	581.5	32893.5	31767.7	31627.9	581.5	83550.5	77138.4	78705.5	363	14418.6	13660.1	363	18447.8	31531.9
581	3272.1	3184.93	3164.1	581	34584.8	33404.5	33228.6	581	86582.1	79920.8	81570.1	362	14320.4	13561.8	362	18294.6	32432.8
580.5	3501.32	3353.62	3354.96	580.5	35710	34495.9	34336	580.5	88605.9	81755.4	83481.6	361	14238	13483.7	361	18147.5	33217.7
580	3808.72	3699.99	3677.18	580	37449.6	36217.5	36041.9	580	91582.8	84504.2	86331	360	14171.6	13413.6	360	18017.6	34153.7
579.5	4036.16	3904.42	3910.37	579.5	38648.3	37386.6	37191	579.5	93584.7	86330.5	88222.9	359	14128.5	13373.7	359	17948.9	34839.2
579	4415.26	4258.39	4272.24	579	40508.7	39183.5	38965.7	579	96520.5	89031.9	90960.1	358	14108.3	13364.6	358	17915.8	35496.3
578.5	4694.18	4534.2	4538.2	578.5	41735.7	40433.1	40188.3	578.5	98467.2	90784.9	92820.5	357	14110.7	13376.9	357	17903.2	36136.3
578	5138.79	4923.9	4938.64	578	43627.7	42258.8	42021	578	101265	93387.6	95505.3	356	14118.9	13404.2	356	17886	36631.2
577.5	5427.27	5209.57	5230.57	577.5	44942.2	43572.7	43289.4	577.5	103147	95095.1	97269.9	355	14155.9	13434.7	355	17886	37108.6
577	5924.99	5672.14	5704.74	577	46924.3	45535.3	45207.8	577	105891	97605.9	99840.7	354	14228.1	13506.5	354	17972.2	37358.4
576.5	6275.32	5989.91	6033.08	576.5	48288.3	46811.7	46513.9	576.5	107703	99223.1	101561	353	14313.9	13584.4	353	18107.7	37631.4
576	6816.03	6470.43	6561.53	576	50293.3	48807.9	48489.6	576	110256	101609	104024	352	14420.8	13683.9	352	18227.2	37698.2
575.5	7192.61	6843.11	6928.18	575.5	51713.8	50166.7	49815.6	575.5	111954	103128	105632	351	14544	13804.8	351	18424.2	37763.3
575	7837.15	7410.04	7496.36	575	53704.5	52207.6	51811.1	575	114253	105340	107922	350	14695.3	13932.7	350	18584.9	37569.9
574.5	8252.91	7804.7	7929.38	574.5	55113.5	53546.9	53173.4	574.5	115896	106754	109409	349	14855.1	14083.2	349	18791	37398.8
574	8898.38	8428.62	8568.23	574	57197.9	55608.9	55190.6	574	118137	108749	111511	348	15027.5	14239.9	348	19042.8	37118.6
573.5	9378.61	8883.61	9015.2	573.5	58566.9	56956	56543.3	573.5	119512	110027	112859	347	15200.8	14398.3	347	19272.6	36723.7
573	10113.8	9567.59	9716.07	573	60658.5	58978.6	58545	573	121549	111844	114771	346	15389.2	14575	346	19510.3	36336.7
572.5	10644.7	10035.8	10204.3	572.5	62019.5	60348	59900.4	572.5	122798	113006	115970	345	15574.1	14755.2	345	19752.5	35636.9
572	11463.7	10803.7	11003.3	572	64094.4	62363.7	61908.8	572	124578	114622	117694	344	15766.2	14941.3	344	19995.1	35130.5
571.5	12025.6	11346.1	11551.7	571.5	65471.1	63688.4	63235.1	571.5	125719	115636	118767	343	15963	15144.9	343	20259.9	34574.1
571	12927.8	12175.6	12416.5	571	67475.9	65657.2	65190.4	571	127305	117035	120257	342	16164.8	15336.2	342	20516.8	33901.6
570.5	13558.9	12746.2	13000	570.5	68810.4	66992.6	66467	570.5	128232	117887	121141	341	16378.3	15552.5	341	20813.3	33205.4
570	14508.4	13651	13917.6	570	70751.7	68885	68343.2	570	129572	119059	122404	340	16602.7	15810.9	340	21349.5	32511.7
569.5	15154	14283.7	14554.1	569.5	71992.6	70148.8	69580.2	569.5	130328	119754	123150	339	16853	16018.5	339	21643.3	31787.1
569	16179.1	15238	15526.5	569	73798	71897.2	71333.9	569	131333	120657	124102	338	17095.9	16239.1	338	21980.8	31103.9
568.5	16891.7	15880.8	16214.1	568.5	74992.1	73029	72472.3	568.5	131997	121203	124729	337	17337	16487.3	337	22274.6	30345.1
568	17956.3	16883.3	17238.4	568	76703.5	74751	74110.3	568	132783	121897	125452	336	17580.7	16750.4	336	22598.7	29683.4
567.5	18700.6	17588.8	17951.9	567.5	77754.2	75796.1	75168.9	567.5	133232	122295	125893	335	17841	16983.5	335	22962.4	28972.5
567	19820.2	18668.9	19048.4	567	79325.8	77332.7	76702.7	567	133757	122757	126401	334	18077.4	17222.7	334	23331.5	28236.2
566.5	20617.7	19428.6	19799.5	566.5	80369.5	78350.4	77664	566.5	134009	122989	126674	333	18322.1	17455	333	23673.2	27580.2
566	21793	20533.4	20943.8	566	81804.2	79703	79027.2	566	134311	123221	126909	332	18542.2	17671	332	23966.2	26846.6
565.5	22611.9	21303.9	21736.4	565.5	82638.8	80604.8	79887.6	565.5	134470	123314	127042	331	18753.7	17851.3	331	24242.9	26071.7
565	23866.2	22476.2	22930.2	565	83872.6	81853.2	81089.2	565	134493	123326	127075	330	18933.5	18013.5	330	24448.4	25363.3
564.5	24694.7	23276.2	23716.8	564.5	84676.9	82590.2	81836.6	564.5	134472	123262	127035	329	19088.8	18149.2	329	24717.9	24764.2
564	25979.4	24489	24976.3	564	85751.3	83672.4	82884.5	564	134269	123061	126891	328	19216.6	18280	328	24956.2	23943.1
563.5	26859.6	25327.3	25788.7	563.5	86378.2	84328.3	83512.1	563.5	134035	122853	126697	327	19319.2	18380.1	327	25139.4	23301.8
563	28158.2	26544.7	27073.2	563	87287.4	85157.8	84372.5	563	133686	122444	126289	326	19395.1	18484.7	326	25224.5	22624.8
562.5	29038.8	27400.2	27920.7	562.5	87762	85707.6	84883.9	562.5	133303	122103	125983	325	19461.5	18562	325	25292.1	22032.9
562	30342	28652.8	29205.1	562	88500.9	86375.4	85547.6	562	132695	121521	125381	324	19522.5	18627.8	324	25391.9	21456.9
561.5	31269.4	29512.2	30087.9	561.5	88859.3	86784.7	85932.6	561.5	132178	121054	124904	323	19585.8	18687.9	323	25486.1	20886.5
561	32625.2	30775.1	31424.5	561	89430.1	87271.2	86459.5	561	131416	120249	124094	322	19652.3	18749.8	322	25558	20434.4
560.5	33533.3	31682.7	32283.4	560.5	89664.8	87565.4	86659.9	560.5	130762	119640	123472	321	19718.6	18802.8	321	25661.2	19911.5
560	34898.5	32949.8	33600.8	560	89974.7	87807.2	86961.5	560	129718	118676	122492	320	19801.7	18862	320	25784.3	19432.4
559.5	35786	33791	34494.7	559.5	90077.1	87989.7	87085.6	559.5	128984	117973	121819	319	19898.3	18940.1	319	25876.8	19276.8
559	37081.2	35089.4	35773.6	559	90192.4	88076.7	87187.6	559	127806	116855	120671	318	20010	19049.5	318	25972.1	18969
558.5	37965	35897.7	36609.5	558.5	90205.8	88065.7	87175.9	558.5	126972	116057	119866	317	20131.4	19186.7	317	26131.5	18516.5
558	39262	37113.5	37873.1	558	90135.6	87958	87093.6	558	125659	114796	118560	316	20275	19317	316	26277.8	18403.7
557.5	40104.3	37934.9	38684.9	557.5	90016.5	87878.7	86961.8	557.5	124665	113928	117693	315	20438.9	19507.2	315	26465.6	18149.6
557	41305.4	39111.1	39887.4	557	89723.8	87617.2	86670.3	557	123216	112586	116260	314	20631.6	19694.7	314	26721.2	18084.3
556.5	42133.2	39870	40682.4	556.5	89479.5	87351.9	86438.4	556.5	122251	111651	115342	313	20824.2	19911.5	313	26939.2	17916
556	43288.9	41008.2	41807.3	556	89035.7	86899.3	86027.5	556	120704	110208	113849	312	21066.5	20163	312	27231.3	17626.6
555.5	44052.8	41735.5	42545.9	555.5	88692.4	86608.5	85635.5	555.5	119631	109231	112844	311	21344.5	20447.3	311	27554.8	17496.4
555	45140.7	42769.3	43601.1	555	88085.6	85991.2	85053.1	555	117968	107738	111286	310	21684.4	20761.5	310	27906	17482.3
554.5	45811.2	43413.8	44246.4	554.5	87655.6	85559.2	84629.5	554.5	116944	106748	110238	309	22081.9	21149.7	309	28337.8	17420.5
554	46806.9	44349.3	45222.6	554	86978.1	84840.2	83912.3	554	115256	105218	108706	308	22534.3	21598.5	308	28853.7	17324.7
553.5	47407.3	44965.2	45841.8	553.5	86430.7	84329.2	83399.4	553.5	114162	104203	107666	307	23088.9	22157	307	29476.9	17432.3
553	48307.1	45820.8	46687.7	553	85568.9	83490.5	82594.5	553	112489	102665	106069	306	23738.7	22786	306	30203.3	17319.8
552.5	48836.3	46349.6	47224.8	552.5	84952.1	82951.9	81995.5	552.5	111368	101643	105015	305	24498	23516	305	31056	17395.1
552	49587.8	47074.3	47968.7	552	84002.1	82019.2	81064.8	552	109705	100119	103438	304	25375.3	24389	304	32080.9	17559.2
551.5	50085.8	47560.3	48443.3	551.5	83345.8	81342.7	80414.8	551.5	108599	99095.6	102385	303	26384.9	25386.2	303	33279.6	17622.3
551	50756.5	48197.7	49080.5	551	82292.9	80332.9	79418.6	551	106972	97596.3	100852	302	27546.2	26495.2	302	34693.6	17700.4
550.5	51142.1	48574.9	49473.9	550.5	81590.1	79584.4	78724.9	550.5	105862	96594.4	99835.2	301	28865.1	27754.8	301	36317.1	17933.2
550	51663.5	49114	49991.9	550	80481.3	78542.7	77661.1	550	104274	95133.9	98301.1	300	30360.7	29182.2	300	38202.3	18119.9
549.5	51984.5	49397.1	50285.5	549.5	79774.2	77769.5	76930	549.5	103198	94172.3	97327.3				299	40257.4	18351.3
549	52386.5	49812.2	50675.8	549	78609.9	76663	75811.6	549	101678	92769.5	95867.2				298	42609.6	18599
548.5	52592.9	50019	50915.5	548.5	77782.3	75866.7	75075	548.5	100682	91866.8	94934.1				297	45152.6	18812.3
548	52879.1	50300.3	51186.3	548	76686.1	74724	73934.6	548	99229	90537.3	93565.3				296	47960.3	19072.9
547.5	53033.7	50450.6	51323.3	547.5	75873	73946.3	73150.7	547.5	98278.2	89695.7	92687.3				295	51041.9	19256.9
547	53120	50566.5	51466.3	547	74679	72790.2	71996.6	547	96934.9	88477	91419.9				294	54342.7	19515.4
546.5	53167	50639.1	51514.9	546.5	73858.4	72030.5	71240.7	546.5	96102.1	87701.3	90586.4				293	57933.2	19881.9
546	53200.9	50669.4	51536.8	546	72729.6	70874	70100.3	546	94886.4	86569.4	89441.6				292	61668.6	20159.5
545.5	53175.9	50645.3	51497.2	545.5	71951.9	70101.8	69355.2	545.5	94071.7	85862.4	88713				291	65698.6	20406.9
545	53026.5	50541.9	51400.3	545	70808.7	69000.8	68255	545	93021.3	84879.9	87681.9				290	69863.3	20525.6
544.5	52936.4	50438	51303.7	544.5	70084.8	68237.5	67534	544.5	92338.5	84261	87045.9				289	74227.7	20778.2
544	52730.8	50233.9	51068.7	544	68963.6	67161.9	66472	544	91405	83394.4	86122.6				288	78738.1	21207.8
543.5	52524	50046	50890.5	543.5	68278.7	66466.7	65762.1	543.5	90818.8	82860.3	85575.9				287	83337.5	21561.8
543	52173.1	49749.7	50560.8	543	67221.7	65456.2	64751.8	543	89964.4	82143	84806.5				286	88083.4	21744.8
542.5	51937	49530.8	50343.7	542.5	66516.1	64783.3	64127.9	542.5	89494	81710	84377.8				285	92932	22068
542	51468.4	49101.3	49907.2	542	65581.5	63829.6	63176.2	542	88864.8	81117.4	83744.9				284	98008.9	22643.5
541.5	51151.9	48817.6	49604.3	541.5	64963	63210	62592.9	541.5	88410.5	80774.2	83396.6				283	103260	22868
541	50649.1	48294.9	49094.5	541	64089.8	62353.6	61733.6	541	87963.7	80328.9	82900.7				282	108599	23251.8
540.5	50245.9	47954.3	48774.9	540.5	63525.3	61828.3	61233.9	540.5	87683.2	80078.8	82630.6				281	114123	23349.1
540	49701	47449.9	48190.3	540	62770.4	61099.1	60481.8	540	87346.6	79776.7	82301.1				280	119598	23716.5
539.5	49290.5	47044.1	47808.5	539.5	62316.5	60595.1	60009.5	539.5	87167.2	79613.9	82119.4				279	124928	23916.1
539	48640.7	46432.3	47200.3	539	61651	59927.5	59378.5	539	86905.1	79435.8	81954.8				278	129954	24019.7
538.5	48204.3	46035	46762.3	538.5	61220.1	59525.6	58977.5	538.5	86857.6	79363.9	81872.6				277	134558	24083.1
538	47502.9	45385.6	46097.6	538	60662.1	58992.8	58456	538	86730.5	79309.1	81803.9				276	138615	24301
537.5	47015.9	44935.7	45664.5	537.5	60335.6	58688.5	58137.6	537.5	86762.8	79315.5	81783.3				275	141884	24459.1
537	46337.2	44288.3	44999.3	537	59901.9	58242.2	57716.3	537	86772	79356.7	81827.8				274	144250	24477.6
536.5	45885.7	43839.2	44534.1	536.5	59659.4	57992.6	57479.4	536.5	86842.6	79423	81877.7				273	145770	24648.4
536	45166.7	43177.1	43855.6	536	59368.4	57666.5	57174.2	536	87028.1	79570.7	82022.3				272	146545	24635.3
535.5	44703.7	42736.4	43415.8	535.5	59183.6	57545.2	57044.3	535.5	87115.6	79701.3	82177.4				271	146686	24591.6
535	44022.6	42084.7	42749.6	535	58970.3	57323.3	56833	535	87342.1	79927.8	82390.9				270	146164	24841
534.5	43571.1	41646.2	42283.2	534.5	58914.6	57226.6	56740.2	534.5	87561.8	80095.1	82550.1				269	145177	24883.3
534	42882.9	40981.4	41640.2	534	58793.9	57132.9	56665.7	534	87850.1	80366.3	82825.8				268	143856	25120.4
533.5	42444.9	40569.4	41204.3	533.5	58763.1	57121.4	56655.5	533.5	88051.7	80568.5	83063.3				267	142310	25325.5
533	41785.7	39945.7	40563.4	533	58779.2	57122.1	56657.3	533	88389.2	80895.5	83365.1				266	140495	25552.7
532.5	41368.2	39521.9	40167.9	532.5	58833.7	57167	56715.6	532.5	88639.4	81122.6	83591.3				265	138562	25733.8
532	40766.5	38928.6	39555.7	532	58903.6	57289.1	56793.5	532	88990.1	81460.7	83932.8				264	136696	25938
531.5	40337.5	38553.7	39154.5	531.5	59013.7	57363.7	56868.5	531.5	89249.9	81685	84164.7				263	134843	26206.8
531	39788	37985.1	38580.2	531	59180.5	57551.4	57058.2	531	89640.4	82009.1	84495.5				262	133184	26485.1
530.5	39368.7	37577	38205.1	530.5	59299.3	57652.2	57178.7	530.5	89857.2	82232.8	84744.6				261	131924	26841.2
530	38838.7	37081.4	37673.2	530	59566.1	57904.6	57417.5	530	90228.3	82559.4	85077.4				260	131221	27083.2
529.5	38486.5	36753.5	37331.4	529.5	59707.7	58079.2	57590.3	529.5	90401.8	82765.4	85285.7				259	131408	27693.8
529	37992.5	36282.8	36854.4	529	60036.5	58361.7	57859.3	529	90732.6	83049.9	85576.9				258	132919	28321.7
528.5	37676.1	35946.8	36540.7	528.5	60189.8	58532.3	58058.7	528.5	90886.9	83216.7	85762.2				257	135961	29122.1
528	37237.2	35517.5	36098.9	528	60528.4	58880.1	58367.3	528	91189.3	83441	85981.3				256	140755	29754.9
527.5	36958	35246.3	35844	527.5	60762.4	59085.9	58598.9	527.5	91320.3	83564.3	86139.5				255	147504	30679
527	36561.3	34856.9	35444.9	527	61068.6	59417.7	58895.4	527	91519.8	83715.7	86279.9				254	156128	31684.3
526.5	36307.5	34612	35211.3	526.5	61317.8	59611.3	59122.8	526.5	91591	83787.4	86374.6				253	166548	32999
526	35984.2	34297.2	34867.2	526	61655.6	59975	59457.8	526	91661.4	83861.9	86434.2				252	178475	34391.6
525.5	35799.9	34097.8	34674.5	525.5	61897.8	60180.7	59671.6	525.5	91690.7	83876.3	86461.7				251	191110	36116.3
525	35508.4	33837.4	34393.7	525	62189.5	60498.3	59967.1	525	91632.8	83844	86430.3				250	203882	38025.9
524.5	35325.5	33659.6	34237.7	524.5	62396.3	60675.1	60171.1	524.5	91577.2	83780.3	86372.2
524	35121.9	33441.7	34022.3	524	62641.6	60969.4	60434.1	524	91460.1	83631.3	86234.3
523.5	35032.2	33304.2	33897.2	523.5	62827.7	61134.2	60586.3	523.5	91299.7	83487.2	86108
523	34858.7	33166.5	33748.4	523	63021.1	61377.3	60819.6	523	91059.7	83227.2	85844.1
522.5	34773.4	33090.1	33655.1	522.5	63168.9	61503.2	60934.7	522.5	90803.2	83023.3	85621.5
522	34695.5	32986.9	33556.6	522	63364.8	61672.6	61081.7	522	90431.7	82649	85232.7
521.5	34632.7	32949.7	33525.8	521.5	63435.1	61752.2	61168.3	521.5	90079.9	82351.6	84926.8
521	34606.5	32917.4	33482.7	521	63538.6	61835.3	61231.6	521	89564.9	81836.6	84428.9
520.5	34609.2	32888.7	33480.9	520.5	63515.6	61882.9	61266.5	520.5	89150.4	81471.8	84059.4
520	34599	32899.5	33480.1	520	63562.1	61878.6	61279.7	520	88533.1	80862	83452.1
519.5	34621.2	32926.4	33511.4	519.5	63515.6	61841.4	61225.9	519.5	88054.4	80432.9	82994.9
519	34699.1	32968.2	33551.6	519	63411.4	61754.7	61144.1	519	87279.4	79702	82246.6
518.5	34762.6	33000.9	33596.1	518.5	63335.2	61662.7	61043.5	518.5	86705.9	79180.6	81734.4
518	34804.1	33109.5	33671	518	63110.1	61512.7	60850.7	518	85820.6	78351.4	80894
517.5	34871.4	33158.4	33735.7	517.5	62954.3	61295.6	60701.9	517.5	85202.3	77765.8	80292.5
517	34996.9	33273.9	33839	517	62660.7	61068.8	60411.1	517	84195.7	76839.9	79363.4
516.5	35087.6	33318.2	33904.8	516.5	62468.3	60823.9	60195.5	516.5	83514.7	76194.4	78673.7
516	35192.6	33441.7	34031.2	516	62047.5	60450.9	59817	516	82408	75175	77641
515.5	35274.4	33518.7	34097.3	515.5	61730.1	60152.6	59499	515.5	81598.5	74463.9	76915
515	35410.8	33619.8	34226.3	515	61247.2	59632.5	59020.4	515	80424.2	73377.7	75780.6
514.5	35504.3	33713.2	34306.9	514.5	60942.4	59313.1	58673.7	514.5	79648.2	72622.3	75000.3
514	35584.5	33826.2	34395.8	514	60314	58738.5	58078.9	514	78421.7	71473.4	73798.9
513.5	35666.2	33900	34464.4	513.5	59876.6	58333.7	57674.6	513.5	77532.7	70679.8	72994.7
513	35767.6	33963.1	34556.7	513	59196.7	57674.2	57009.2	513	76255.9	69475.1	71757.9
512.5	35818.8	33994	34600	512.5	58715.9	57162.6	56535.1	512.5	75338.7	68659.7	70911.2
512	35855.5	34094.6	34648.9	512	57969.3	56429.5	55790.4	512	73995.9	67408.4	69626.4
511.5	35895	34122.6	34681.4	511.5	57396.9	55946.5	55274.1	511.5	73083.6	66578.4	68765.7
511	35895.5	34143.2	34687.2	511	56575.5	55097.6	54461.9	511	71713.6	65307.9	67457.8
510.5	35914.6	34105.8	34696.6	510.5	56024.8	54534	53895.4	510.5	70805.4	64471.6	66597.6
510	35867.6	34074.3	34658.5	510	55163.8	53642.1	53031.8	510	69447.3	63228.6	65290.8
509.5	35794.2	34054.2	34623.9	509.5	54514.9	53075.7	52449.3	509.5	68511.8	62385.2	64423.8
509	35671.7	33984	34533.8	509	53549.5	52167.4	51529.8	509	67153.4	61136.2	63123.4
508.5	35630.4	33891.6	34456	508.5	52939.4	51541.2	50900.7	508.5	66239.1	60312.3	62273.2
508	35486.3	33745.8	34292.5	508	51954.2	50589.9	49968.9	508	64888.1	59083.5	61002.4
507.5	35331.2	33647.6	34177.4	507.5	51263.2	49955.7	49335.2	507.5	63992.4	58284.8	60184.6
507	35123.8	33449.9	33979.4	507	50296.2	48990.9	48372.4	507	62686.3	57098.2	58955.8
506.5	34955	33292.2	33813.9	506.5	49631.9	48358.1	47742.5	506.5	61865	56326.6	58170.8
506	34677.3	33035	33529.2	506	48632.9	47384	46775	506	60604.8	55195.6	56980.8
505.5	34497	32847.6	33362.9	505.5	47975.2	46712	46145.2	505.5	59811.6	54470.5	56223.9
505	34165	32538.6	33047.2	505	47021.5	45754.1	45200.5	505	58651.7	53405.1	55150.3
504.5	33928.1	32313	32801.6	504.5	46349.8	45132.9	44566	504.5	57883.7	52715.7	54415.1
504	33507.7	31984.2	32449.7	504	45392.9	44178.1	43637.6	504	56814	51707.7	53396.5
503.5	33248.3	31719.4	32189.6	503.5	44747.2	43558.9	43022	503.5	56061.6	51058.8	52721
503	32798.6	31310.8	31765.4	503	43813.5	42615.7	42131.4	503	55041.4	50125.5	51757.4
502.5	32492.8	30965.4	31464.1	502.5	43232.2	42019	41533.2	502.5	54418.5	49531.9	51130.4
502	32036.8	30561.1	31006.8	502	42335.8	41144.5	40683.7	502	53464.8	48684.3	50257.9
501.5	31720.5	30294.3	30714.1	501.5	41769.2	40613.8	40132.7	501.5	52846	48145.1	49690.4
501	31210.4	29783.1	30215.7	501	40936.1	39741.8	39318.8	501	52020.5	47366.6	48880.9
500.5	30838.8	29449.9	29882.9	500.5	40381.3	39214.3	38772.9	500.5	51497	46864.2	48357.2
500	30331.5	28956.1	29371.3	500	39605.2	38457.6	38022.2	500	50692.8	46145.7	47614.1
499.5	29939.6	28624	29022	499.5	39106.7	37947.7	37539.2	499.5	50198.6	45686.5	47144.8
499	29395.7	28106.5	28491.3	499	38346.9	37216.6	36814.3	499	49474.4	45043.5	46483.3
498.5	29013.8	27723.3	28112.3	498.5	37882.3	36786.1	36345.2	498.5	49046.5	44629.8	46042.5
498	28432.1	27220.4	27571.5	498	37178.3	36092	35698	498	48386.8	44052.4	45448.8
497.5	28055.8	26850.3	27202.3	497.5	36764.2	35698.6	35287.3	497.5	47979.6	43680.7	45062.9
497	27446.5	26292	26644.8	497	36126.1	35066.4	34669.2	497	47392.3	43157.5	44508.3
496.5	27054.2	25913.2	26266.6	496.5	35744.5	34674.8	34291.2	496.5	47024.6	42823	44163.4
496	26487.4	25383.3	25710.4	496	35174.9	34118.7	33755.9	496	46505.3	42347.5	43681.6
495.5	26088.6	25007.9	25319.5	495.5	34801.1	33761.4	33383.1	495.5	46182.7	42048.6	43343.5
495	25495.2	24481.9	24781.9	495	34291	33265.9	32919.1	495	45697.6	41613.8	42900.5
494.5	25141.7	24114.4	24405.7	494.5	33974.7	32948	32598.5	494.5	45390.8	41334.1	42635
494	24553.1	23551.2	23861	494	33508	32500.6	32135.1	494	44930.4	40942.1	42210
493.5	24192	23204	23492.7	493.5	33203.3	32203.1	31859.5	493.5	44680.6	40685.9	41932.4
493	23641.6	22682.4	22976.2	493	32790.2	31800.5	31460.1	493	44243.1	40304.5	41552.6
492.5	23276.1	22340.4	22603.9	492.5	32519.3	31531.8	31188.5	492.5	43977.9	40057.2	41289.4
492	22722.2	21814.9	22098.4	492	32151.6	31160.3	30834.3	492	43588.9	39698.7	40923.1
491.5	22381.5	21482.5	21761.1	491.5	31893	30932.4	30586.7	491.5	43326.4	39462.6	40665.7
491	21845.1	21009.1	21261.6	491	31576.9	30574.3	30257.1	491	42980.8	39100.3	40307.5
490.5	21496.4	20669.8	20912.6	490.5	31318.1	30361.2	30034.8	490.5	42679.6	38861.8	40057.7
490	21005.4	20193.5	20466.7	490	31009.7	30053.7	29733.2	490	42287.3	38504	39692.1
489.5	20722.2	19890.4	20137.9	489.5	30837.1	29857.7	29517.2	489.5	42049.4	38265	39417.6
489	20275.6	19470.6	19694.2	489	30505.6	29565.2	29235.4	489	41639.3	37903.5	39068.2
488.5	19935.5	19169.7	19393.7	488.5	30334.4	29370.9	29044.6	488.5	41357	37650.6	38787.6
488	19498.6	18765.6	18988.9	488	30005.6	29086	28762.4	488	40921.1	37274.7	38419.4
487.5	19251.4	18483.8	18713	487.5	29828.6	28877.7	28588.4	487.5	40659.8	37014.2	38146.2
487	18857.6	18109.1	18328.5	487	29523	28618.4	28308.5	487	40218.4	36617.4	37744.9
486.5	18562	17876	18078.1	486.5	29368.5	28457.9	28123.7	486.5	39949.6	36345	37458.4
486	18200.8	17518	17739.2	486	29078.4	28185.9	27863.4	486	39467.8	35923.3	37038.5
485.5	17994.4	17300.2	17503.5	485.5	28891.4	27961.5	27666.1	485.5	39185.1	35634.9	36729.7
485	17663.5	16998.7	17191.9	485	28592.6	27708.2	27389.8	485	38690.8	35196.8	36268.8
484.5	17457.2	16818.9	17007.3	484.5	28420.3	27528.2	27215.6	484.5	38358.8	34892.8	35987.7
484	17130.8	16491	16691.2	484	28093.9	27237.8	26904.4	484	37854.3	34423.6	35478
483.5	16939.3	16339.2	16491.7	483.5	27901.4	27034.6	26699.4	483.5	37494.7	34096	35137.4
483	16686.7	16070.4	16241.4	483	27573.1	26728.4	26412.7	483	36980.1	33597	34637.1
482.5	16470.9	15861.3	16064.2	482.5	27368.2	26495.6	26212.8	482.5	36582.7	33257	34287
482	16226.4	15634.4	15812.7	482	27058.6	26187.4	25866.9	482	36027.9	32737.6	33744.7
481.5	16085.3	15499.2	15663.1	481.5	26808.7	25968.3	25651.2	481.5	35640.5	32380.1	33376.9
481	15844.2	15276.1	15452.7	481	26456.5	25634	25324.6	481	35046.3	31816.6	32826.7
480.5	15705.4	15122.3	15305.9	480.5	26219.4	25406.9	25089.6	480.5	34654.2	31451.1	32431.8
480	15489.3	14926.9	15098	480	25862.3	25026.8	24726	480	34038.2	30881.5	31843
479.5	15327.8	14786.3	14975.1	479.5	25632.5	24787.6	24480.5	479.5	33625.7	30502.3	31462.7
479	15102.2	14607.7	14776.1	479	25201	24422.2	24096.2	479	32956.2	29911.8	30839.2
478.5	15000.2	14472	14638	478.5	24963.5	24124.8	23847	478.5	32520.8	29520.6	30442.8
478	14825	14284.8	14444.1	478	24546.9	23744.5	23431.6	478	31876.5	28913	29818.6
477.5	14691.9	14186.7	14327.2	477.5	24304.5	23471.6	23165.6	477.5	31452.7	28502.3	29397.5
477	14474.7	13986.5	14116.7	477	23802.4	23044.6	22738.4	477	30737.3	27879	28740.8
476.5	14345	13879.7	14018.5	476.5	23505.5	22765.3	22469.5	476.5	30290.7	27465	28336.6
476	14154.9	13686.3	13828.4	476	23074.5	22305.5	22019.6	476	29634.4	26852.1	27709.2
475.5	14023.8	13574.9	13718.3	475.5	22761.4	22031	21714.4	475.5	29163.5	26447.5	27278.2
475	13836	13399.9	13507.4	475	22270.5	21576.2	21276.6	475	28512.8	25824.9	26632.6
474.5	13695.7	13279.8	13382.8	474.5	21998.8	21273.8	20972.2	474.5	28056.9	25418.3	26204.8
474	13508.1	13077.1	13201.9	474	21496.4	20791.1	20519.4	474	27396.1	24804.1	25590.6
473.5	13404.7	12948.8	13087.9	473.5	21178.5	20497.7	20238.5	473.5	26929.9	24406.2	25176.6
473	13188.4	12772.9	12881.3	473	20706	20007.2	19775.6	473	26282.3	23807.9	24582.8
472.5	13056.1	12640.8	12747.4	472.5	20375.6	19686.9	19454.1	472.5	25866.4	23419.3	24162.5
472	12818.5	12440.8	12547.9	472	19924.1	19256.4	18996.1	472	25230.8	22829	23569.9
471.5	12676.4	12298.8	12384.4	471.5	19606.5	18942	18677.1	471.5	24822.9	22449	23157.9
471	12433	12090.7	12175.2	471	19151.3	18474.8	18214.5	471	24200.4	21886.4	22592.4
470.5	12287	11956.2	12038	470.5	18827.3	18164.2	17924.8	470.5	23816.7	21532.9	22210.7
470	12062.3	11749.1	11817.8	470	18370.1	17713.7	17472.5	470	23245.1	21004.3	21676.5
469.5	11886.5	11570.2	11667.2	469.5	18010.9	17415.4	17165.1	469.5	22835.2	20661.5	21299.8
469	11664.3	11369.7	11452.9	469	17613.4	16966.4	16759.8	469	22323.1	20151.1	20797.2
468.5	11538.3	11226.6	11286.5	468.5	17358.6	16691.5	16449.6	468.5	21945.3	19823.7	20459.2
468	11277.7	10990.3	11050.6	468	16889.3	16265.1	16036.2	468	21442.1	19359.2	19974.3
467.5	11094.3	10820.1	10883.6	467.5	16575.9	15963.8	15747.1	467.5	21099.9	19052.5	19648.1
467	10853.3	10619.3	10651.1	467	16183	15570.1	15342	467	20623.3	18612.8	19190.7
466.5	10673.2	10442.6	10507.8	466.5	15896.4	15282.3	15090.1	466.5	20302.2	18321.7	18905.3
466	10434.2	10186.8	10264.4	466	15511.3	14911	14693.8	466	19854.5	17911.4	18473.2
465.5	10270.4	10043.1	10085.3	465.5	15252.6	14670.2	14439	465.5	19572	17650.3	18197.2
465	9998.41	9824	9841.95	465	14857.2	14299.2	14071.1	465	19127.8	17272.7	17801.5
464.5	9829.98	9652.35	9685.17	464.5	14615.3	14041.5	13844.1	464.5	18877.3	17029.9	17556
464	9579.3	9422.19	9426.14	464	14270.9	13728.8	13490.6	464	18496.6	16668.6	17178.7
463.5	9422.03	9257.66	9266.48	463.5	14047.2	13491.4	13268.5	463.5	18242.7	16437.8	16939.5
463	9150.71	9019.99	9011.18	463	13667.1	13168	12941.9	463	17860.9	16109	16597.8
462.5	8991.39	8837.39	8855.86	462.5	13466.5	12944.4	12741.9	462.5	17644.2	15899	16389.2
462	8733.86	8609.05	8619.4	462	13170.7	12669	12447.8	462	17318.5	15608.9	16083.8
461.5	8558.36	8470.08	8461.02	461.5	12975.4	12458.2	12273.5	461.5	17107.9	15413.8	15884.2
461	8301.68	8210.87	8226.32	461	12674.1	12180.5	11982.5	461	16795.1	15135.7	15600.7
460.5	8158.65	8080.35	8077.88	460.5	12505.4	12012.8	11825.7	460.5	16606.9	14953.6	15433.3
460	7907.54	7848.94	7825.17	460	12235	11764	11571.2	460	16314.7	14692.5	15153.4
459.5	7728.62	7669.47	7688.05	459.5	12077.7	11578.6	11415.7	459.5	16155.4	14529.5	14993.3
459	7517.32	7501.81	7463.9	459	11861	11392.2	11171.7	459	15901.8	14293	14747.9
458.5	7374.47	7303.25	7323.24	458.5	11707.3	11184.5	11030.9	458.5	15724.5	14139.5	14569.1
458	7135.93	7131.34	7089.21	458	11493.6	10984	10815.4	458	15492.4	13919.2	14353.6
457.5	7007.35	6978.19	6971.49	457.5	11347	10834	10692.4	457.5	15351.2	13782.4	14218.3
457	6817.42	6778.69	6757.89	457	11187.7	10658.2	10489.4	457	15140.6	13583.6	13992.3
456.5	6681.96	6647.42	6634.36	456.5	11054.3	10541.6	10388.8	456.5	14961.4	13458.3	13853.8
456	6474.16	6477.77	6447.46	456	10865	10388.8	10206.1	456	14763.5	13270.4	13664
455.5	6349.3	6334.36	6339.59	455.5	10739.1	10262.6	10106	455.5	14635.4	13141.6	13551.2
455	6173.07	6181.77	6156.43	455	10555.9	10102.8	9945.38	455	14432.2	12952.6	13351.2
454.5	6068.9	6063.96	6044.87	454.5	10469.8	9996.5	9844.94	454.5	14294.9	12834.4	13246.3
454	5875.61	5909.13	5875.36	454	10330.4	9854.76	9694.73	454	14135	12671	13058.5
453.5	5795.09	5793.71	5783.7	453.5	10235.1	9744.25	9599.04	453.5	14005.6	12566.3	12954.9
453	5641.2	5643.11	5628.94	453	10099.9	9624.69	9482.42	453	13829.4	12415.5	12797.4
452.5	5549.31	5560.74	5541.31	452.5	9997.49	9537.63	9399.85	452.5	13725.3	12316.3	12697.3
452	5388.52	5446.67	5386.19	452	9882.95	9444.29	9277.21	452	13561.8	12174.6	12546
451.5	5333.72	5355.16	5298.31	451.5	9823.51	9359.88	9204.08	451.5	13507.9	12082.3	12442.5
451	5184.11	5235.82	5184.42	451	9709.41	9270.03	9099.43	451	13342.9	11950.6	12326.4
450.5	5112.57	5162.52	5101.24	450.5	9613.55	9196.85	9020.36	450.5	13230.9	11865.3	12232.1
450	4966.38	5079.53	5020.25	450	9524.84	9110.52	8945.39	450	13104.5	11750.7	12101.5
449.5	4914.73	5010.14	4935.25	449.5	9490.49	9025.06	8888.2	449.5	13026.2	11676.3	12027.5
449	4796.7	4900.36	4816.36	449	9360.1	8952.85	8774.43	449	12880.4	11573.3	11911.5
448.5	4768.39	4832.99	4759.85	448.5	9330.15	8885.25	8736.21	448.5	12846.6	11506.8	11856.3
448	4647.69	4750.64	4690.48	448	9245.67	8824.73	8652.99	448	12732.5	11422.7	11756.9
447.5	4566.57	4695.87	4619.19	447.5	9179.14	8768.81	8608.83	447.5	12655.1	11367.8	11706.4
447	4511.99	4626.23	4547.23	447	9111.54	8742.34	8572.73	447	12556.2	11304	11621.5
446.5	4446.27	4592.73	4494.43	446.5	9082.65	8690.49	8515.29	446.5	12534.7	11258.1	11573.8
446	4418.51	4513.17	4415.11	446	9019.3	8621.06	8464.97	446	12432.5	11197.5	11514.7
445.5	4344.03	4470.31	4372.6	445.5	8997.09	8606.5	8431.75	445.5	12439.6	11163.5	11473.3
445	4289.68	4413.29	4310.08	445	8918.64	8559.23	8407.04	445	12318.5	11116.6	11435.6
444.5	4230.71	4369.73	4287.83	444.5	8963.26	8518.1	8374.39	444.5	12378.6	11095	11407.4
444	4196.58	4309.12	4224.24	444	8918.54	8497.93	8361.24	444	12331.4	11078.5	11395.6
443.5	4155.37	4266.12	4202.82	443.5	8912.83	8492.98	8359.22	443.5	12330.9	11069	11388.1
443	4106.11	4208.16	4155.21	443	8906.02	8491.24	8345.76	443	12309.3	11071.4	11370.7
442.5	4103.8	4202.19	4133.84	442.5	8891.5	8481.41	8338.51	442.5	12321	11066.3	11379.4
442	4080.2	4203.86	4091.74	442	8879.25	8477.13	8333.5	442	12309.6	11080.5	11394.4
441.5	4023.23	4160.4	4057.32	441.5	8843.21	8478.44	8337.57	441.5	12302.8	11096.3	11405.9
441	4029.41	4125.06	4043.68	441	8864.67	8482.57	8336.49	441	12360.8	11139.5	11439
440.5	3961.86	4102.36	4030.73	440.5	8907.73	8482.59	8347.44	440.5	12401.1	11172.9	11467
440	3991.55	4070.45	4015.14	440	8927.69	8512.93	8382.06	440	12463.3	11231.8	11533.3
439.5	3935.1	4063.63	4002.24	439.5	8935.8	8534.04	8391.9	439.5	12484.5	11279.8	11561.8
439	3941.45	4044.43	4001.62	439	8986.82	8575.55	8445.51	439	12564	11355	11647.6
438.5	3925.97	4078.31	4003.09	438.5	9006.17	8631.08	8476.98	438.5	12635.1	11413.9	11716.1
438	3961.62	4064.81	4010.62	438	9069.94	8645.07	8519.89	438	12743.1	11510.2	11814
437.5	3943.32	4046.03	3988.78	437.5	9082.98	8688.91	8560.43	437.5	12824	11589	11876.8
437	3968.15	4074.24	3999.38	437	9166.02	8756.77	8607.61	437	12951.2	11692.2	11992.5
436.5	3980.04	4088.21	4017.91	436.5	9229.76	8795.62	8649.48	436.5	13045.7	11770.4	12081.1
436	4023.12	4128.08	4043.88	436	9285.56	8865.42	8722.38	436	13179	11901.4	12237.5
435.5	4024.7	4141.81	4068.66	435.5	9338.97	8920.23	8779.24	435.5	13282.5	12002.7	12312.4
435	4055.42	4156.27	4110.98	435	9420.69	8969.37	8861.73	435	13452.6	12147	12457.5
434.5	4060.44	4185.3	4127.44	434.5	9486.66	9072.11	8902.99	434.5	13546.9	12250.2	12557.5
434	4141.58	4214.53	4176.18	434	9566.44	9118.5	8997.83	434	13726.5	12400.5	12718
433.5	4185.56	4251.69	4200.62	433.5	9640.47	9187.1	9057.13	433.5	13876.2	12515.9	12846.2
433	4203.84	4306.93	4240.3	433	9759.03	9263.39	9132.53	433	14044.2	12692.5	12992
432.5	4237.15	4330.94	4273.31	432.5	9798.48	9361.75	9204.12	432.5	14164.6	12812.2	13137.8
432	4325.51	4396.3	4336.75	432	9933.59	9471.91	9315.79	432	14378.9	12998.6	13319.5
431.5	4382.47	4452.69	4408.62	431.5	9998.52	9530.98	9389.51	431.5	14502.3	13132.6	13469.2
431	4425.3	4496.85	4462.41	431	10085	9637.05	9490.67	431	14691.2	13319.9	13654.5
430.5	4494.43	4585.29	4520.13	430.5	10208.6	9731.64	9601.39	430.5	14867	13458	13802.1
430	4575.89	4632.73	4606.5	430	10284.6	9837.72	9706.49	430	15085	13654.1	13991.8
429.5	4615.94	4674.17	4643.1	429.5	10388.2	9929.42	9778.49	429.5	15214.5	13780.5	14123.7
429	4710.75	4763.38	4720.75	429	10574	10062	9911.23	429	15466.9	13981.3	14336.8
428.5	4757.51	4810.19	4776.61	428.5	10625	10137.1	10001	428.5	15614.5	14113.2	14469.9
428	4824.91	4892.24	4886.75	428	10734.6	10277.4	10140.3	428	15807.6	14323.3	14704.9
427.5	4936.18	4979.37	4938.76	427.5	10869.4	10389.4	10228.7	427.5	15958.7	14459.1	14837.1
427	4981.96	5045.36	5049.1	427	11044.5	10531.3	10380.2	427	16230.4	14663.9	15052
426.5	5082.65	5138.11	5098.03	426.5	11093.1	10639.2	10482.5	426.5	16322.8	14808.7	15195.5
426	5178.25	5197.34	5211.18	426	11255.6	10783.3	10634.3	426	16567.3	15023.6	15419.6
425.5	5242.68	5254.52	5284.5	425.5	11377	10871.7	10751	425.5	16764.7	15163.7	15566
425	5325.58	5372.51	5383.27	425	11519.6	11035.9	10897.4	425	16958.9	15375.2	15803.6
424.5	5403.9	5460.86	5447.69	424.5	11637	11181.6	11008.5	424.5	17122	15526.7	15930.8
424	5502.3	5614.27	5548.17	424	11848.8	11369.1	11162.7	424	17410	15757.3	16159.7
423.5	5586.47	5640.35	5617.62	423.5	11943.7	11452.7	11274.8	423.5	17543.4	15907	16289.9
423	5686.04	5747.41	5728.35	423	12137.1	11623.9	11438.8	423	17793.8	16134	16545.3
422.5	5726.64	5838.81	5827.73	422.5	12262.5	11742.9	11578.7	422.5	17969.9	16285.8	16717.3
422	5872.64	5908.16	5932.48	422	12428.2	11904	11765.3	422	18244.9	16517.7	16962.8
421.5	5913.44	5984.68	5994.79	421.5	12558	12036	11893	421.5	18391	16676.7	17123.5
421	6046.23	6067.21	6135.8	421	12768.3	12182.3	12076.4	421	18643.4	16921.5	17392.7
420.5	6136.99	6182.75	6184.95	420.5	12877.8	12367.9	12200	420.5	18852	17089.4	17550
420	6208.48	6278.52	6290.78	420	13076.5	12539.3	12394.2	420	19141	17346.6	17823.4
419.5	6322.78	6344.69	6364.03	419.5	13234.2	12682.2	12520	419.5	19350	17520.4	18008.8
419	6423.81	6478.18	6492.54	419	13456.5	12907.1	12742.4	419	19633.1	17792	18280.6
418.5	6514.97	6538.94	6561.38	418.5	13600.2	13012.3	12860.7	418.5	19819.5	17978.1	18489.2
418	6636.81	6676.45	6693.74	418	13845.3	13246.8	13081.3	418	20174.1	18259.4	18774.2
417.5	6716.67	6728.27	6773.85	417.5	13927.3	13382.1	13249.9	417.5	20360.4	18449.2	19002.5
417	6849.24	6850.38	6885.47	417	14192	13600.5	13452.8	417	20667.1	18743.5	19293.2
416.5	6924.6	6904.86	6957.12	416.5	14354.1	13746.2	13616.3	416.5	20899	18936.7	19494.9
416	7084.35	7068.4	7086.45	416	14609.3	14010.4	13837.8	416	21225.6	19247.7	19813.3
415.5	7165.77	7107.48	7170.28	415.5	14773.6	14151.2	14002.9	415.5	21470.8	19453.9	20022.1
415	7310.64	7260.12	7305.4	415	15012.3	14391.3	14237.6	415	21798.3	19782.9	20356.1
414.5	7434.74	7362.71	7392.75	414.5	15175.8	14544.2	14394.3	414.5	22058.3	19994.8	20573.8
414	7580.62	7487.2	7513.77	414	15408.1	14813.2	14626.4	414	22360.5	20294.9	20894.5
413.5	7658	7578.88	7617.67	413.5	15547.2	14951.1	14781.1	413.5	22585.9	20504	21095.7
413	7817.87	7713.31	7754.98	413	15843.2	15164.3	15017	413	22970	20811.7	21420.1
412.5	7899.71	7780.2	7838.58	412.5	15959.6	15328.9	15177.3	412.5	23180.8	21016.8	21632.9
412	8061.66	7890.39	7944.65	412	16211.6	15582.2	15400.5	412	23522.2	21332.6	21937.8
411.5	8163	8020.74	8043.17	411.5	16393	15716.3	15561	411.5	23734.8	21522.8	22159.1
411	8279.84	8095.17	8159.15	411	16595.5	15954.9	15797.3	411	24050.5	21823.8	22458.8
410.5	8359.38	8219.25	8260.94	410.5	16752.2	16130.6	15945.2	410.5	24210.1	22002.7	22651
410	8483.95	8279.87	8388.62	410	17006.6	16295.8	16176.4	410	24562.2	22253.7	22954.2
409.5	8589.59	8344.16	8472.42	409.5	17165.4	16436.6	16304.7	409.5	24750.6	22430.5	23145.3
409	8676.32	8471.15	8596.19	409	17360.8	16672.7	16527	409	25039.5	22677	23408.7
408.5	8737.14	8530.04	8674.43	408.5	17531.6	16757.4	16672.2	408.5	25207	22840.4	23597.3
408	8852.32	8655.8	8771.46	408	17786.5	17007.8	16876.2	408	25508.9	23071.7	23831.6
407.5	8923.85	8727.06	8813.59	407.5	17841.9	17143.4	16987.5	407.5	25644.2	23215.4	24004.2
407	9077.78	8775.38	8887.92	407	18021	17282.2	17159.3	407	25864	23426.7	24200.6
406.5	9097.04	8872.6	8950.95	406.5	18196.2	17465.2	17283.7	406.5	26022.4	23559.9	24373.2
406	9143.69	8992.6	9055.69	406	18360.9	17646.5	17472.6	406	26195.2	23739.1	24550.8
405.5	9212.92	8996.71	9113.46	405.5	18444.9	17722.5	17557.3	405.5	26344.7	23851.3	24651.9
405	9261.03	9052.86	9196.96	405	18652.7	17851.8	17720.4	405	26516.7	23998.1	24849.3
404.5	9367.34	9122.97	9236.21	404.5	18700	17977.1	17807.4	404.5	26627.9	24090.5	24930.1
404	9469.29	9201.28	9294.64	404	18845.3	18115.6	17937.5	404	26827.8	24223.5	25082.9
403.5	9539.93	9282.39	9379.2	403.5	18913.8	18162.1	18014.1	403.5	26871.8	24299.9	25176.2
403	9609.9	9301.27	9435.75	403	19009.4	18269.8	18116.1	403	27002.3	24387.7	25282.1
402.5	9585.77	9400.08	9469.2	402.5	19092.1	18349.3	18154.5	402.5	27053.3	24447	25325.9
402	9684.11	9415.4	9519.48	402	19119.4	18420.8	18203.4	402	27102.1	24509	25382.2
401.5	9725.38	9466.44	9575.94	401.5	19136.9	18451.2	18264.1	401.5	27169.2	24546.9	25454.3
401	9801.92	9503.3	9602.39	401	19159.9	18471.4	18258.7	401	27205.3	24566.2	25462.1
400.5	9783.28	9556.31	9634.69	400.5	19158.7	18499.4	18259.1	400.5	27185.1	24560.9	25468.6
400	9806.93	9577.58	9681.88	400	19209.8	18438.6	18263.8	400	27224.7	24551.6	25473.7
399.5	9911.75	9574.78	9679.38	399.5	19129.8	18410.2	18230.5	399.5	27132.4	24529.9	25448.9
399	9826.33	9611.92	9732.59	399	19115	18389.1	18164.7	399	27156.3	24465.9	25410.2
398.5	9886.11	9622.83	9733.46	398.5	19045	18300.4	18143.6	398.5	27106.8	24419.6	25387.1
398	9886.24	9637.1	9752.94	398	18990.8	18226.1	18046.6	398	27044	24326.6	25332
397.5	9869.39	9646.5	9762.92	397.5	18890.3	18201.6	17985.3	397.5	26968.2	24266.6	25264.7
397	9855.07	9640.45	9742.4	397	18703.8	18063.3	17861.3	397	26801.8	24123.3	25135.9
396.5	9790.67	9606.04	9721.13	396.5	18600.2	17926.7	17754.5	396.5	26681.4	24006.8	25023.8
396	9766.99	9543.2	9657.11	396	18406.6	17761.3	17562.6	396	26491.2	23823	24836
395.5	9765.91	9506.86	9596.53	395.5	18297.1	17650.7	17444.6	395.5	26379.1	23698.1	24730.2
395	9691.8	9415.44	9517.76	395	18125.5	17465.1	17254.5	395	26148.1	23506.8	24510.6
394.5	9627.25	9415.17	9473.85	394.5	17990	17326.5	17110.9	394.5	26050.2	23360.9	24367.6
394	9544.76	9351.35	9401.79	394	17739.2	17137.3	16916.8	394	25791.2	23128.9	24151.9
393.5	9430.31	9255.08	9332.83	393.5	17647.8	16970.1	16757.9	393.5	25659.1	22960.4	24010.4
393	9365.87	9134.22	9253.4	393	17373.9	16685.2	16581	393	25341.3	22713	23784.1
392.5	9238.82	9097.47	9156.91	392.5	17223	16612.4	16395	392.5	25155.6	22527.7	23578.1
392	9089.8	8940.66	9031.13	392	17017.8	16380.9	16179.1	392	24925.1	22268	23318.7
391.5	9050.98	8850.07	8964.47	391.5	16802.2	16198	16026	391.5	24657.7	22078	23152
391	8905.55	8704.22	8811.76	391	16594.9	15972.3	15781.3	391	24413.2	21794	22872.5
390.5	8777.75	8644.08	8737.19	390.5	16408.7	15815.9	15645.6	390.5	24202.9	21590.8	22699.1
390	8656.65	8502.79	8570.92	390	16174.2	15554.5	15400	390	23889.5	21286.3	22391.7
389.5	8570.08	8419.83	8492.18	389.5	16021.5	15450.2	15277	389.5	23676.7	21087.2	22197.8
389	8407.65	8259.14	8338.99	389	15827.5	15201	15025.7	389	23404.1	20806.7	21904
388.5	8319.3	8139.77	8260.86	388.5	15642.3	15025.7	14901.9	388.5	23169.4	20605.9	21718.9
388	8159.1	8026.87	8116.08	388	15413.5	14851.1	14666.3	388	22863.4	20299.3	21423.2
387.5	8041.89	7979.96	8026.84	387.5	15291	14673.2	14537.9	387.5	22642.3	20093.6	21218.2
387	7935.91	7797.85	7871.82	387	15059	14480.8	14333	387	22288.7	19782	20942.9
386.5	7850.54	7720.3	7784.19	386.5	14962	14343.7	14193	386.5	22147.5	19596.9	20741.1
386	7676.46	7627.72	7668.33	386	14742.9	14152.9	13996.2	386	21805.1	19301	20442.8
385.5	7583.24	7455.07	7562.56	385.5	14576.5	13977	13868.8	385.5	21632.1	19118.3	20255.3
385	7475.5	7338.49	7460.42	385	14459	13811.4	13685.5	385	21325.9	18826.2	19977.6
384.5	7424.4	7294.99	7375.31	384.5	14299.5	13700.4	13555	384.5	21098.5	18625.1	19784
384	7265.67	7184.83	7255.83	384	14093.4	13544.4	13372.8	384	20822.5	18328.1	19504
383.5	7205.94	7115.2	7196.3	383.5	13962	13392.3	13258.5	383.5	20576.3	18137.4	19330.1
383	7050.28	7012.7	7081.77	383	13764.6	13217.5	13074.1	383	20325.6	17841.7	19043.7
382.5	6998.38	6949.57	6979.19	382.5	13667.5	13107.9	12956.1	382.5	20127.9	17659.6	18847.1
382	6862.79	6836.66	6894.29	382	13471.5	12934.7	12783	382	19824.8	17374.7	18597.4
381.5	6796.41	6781.31	6835.89	381.5	13289	12811.5	12662.6	381.5	19589.4	17210.3	18390.8
381	6700.27	6643.78	6718.4	381	13136.8	12606.4	12459.3	381	19315.7	16932	18136.4
380.5	6604.9	6555.77	6650.12	380.5	12982.3	12436.4	12355.5	380.5	19130.1	16739.6	17947.1
380	6522.95	6469.57	6542.33	380	12802.6	12253.6	12148	380	18863.5	16451.9	17688.8
379.5	6458.01	6424.49	6505.63	379.5	12682.3	12118.8	12039	379.5	18687	16268	17516.6
379	6350.94	6337.67	6365.17	379	12532.4	11968.3	11836.6	379	18439.8	15994.3	17234.9
378.5	6280.36	6250.04	6327.72	378.5	12373.9	11854	11725.4	378.5	18209.7	15803.9	17055.9
378	6174.08	6153.76	6223.56	378	12161.3	11603.4	11509.4	378	17905.7	15513.6	16814.7
377.5	6107.29	6111.5	6171.43	377.5	12007.9	11520.4	11383.9	377.5	17720.7	15338.5	16613.4
377	5998.26	6030.68	6065.01	377	11806.2	11307.2	11174.2	377	17483.3	15053.5	16341.3
376.5	5930.41	5933.53	5987.47	376.5	11644.1	11184.7	11029.1	376.5	17281.7	14883.8	16173.8
376	5845.04	5828.99	5910.23	376	11447.3	10929.8	10819.9	376	16990.9	14616.2	15916.8
375.5	5746.31	5753.88	5838.35	375.5	11281.3	10873.8	10705.3	375.5	16809.6	14450.5	15755.7
375	5644.7	5650.36	5725.17	375	11103.5	10577.8	10498.5	375	16556.6	14188.7	15487
374.5	5587.19	5575.86	5645.68	374.5	10957.1	10460.9	10375.7	374.5	16308.4	14019.7	15348.2
374	5419.98	5465.89	5524.64	374	10730.1	10280.8	10173.9	374	16075.3	13754.9	15092.1
373.5	5373.3	5407.46	5499.83	373.5	10613.9	10153.5	10069.8	373.5	15913.2	13590.5	14987.2
373	5230.94	5257.9	5341.87	373	10439.1	9958.44	9853.57	373	15717.2	13349.5	14715.3
372.5	5174.43	5220.84	5251.42	372.5	10328.6	9817.6	9729.48	372.5	15507	13217.4	14554.5
372	5062.32	5144.05	5153.76	372	10175.2	9642.38	9581.07	372	15330	12997.1	14349.6
371.5	4949.84	5022.4	5115.16	371.5	10063.7	9550.44	9476.8	371.5	15152.1	12859	14233.1
371	4840.27	4919.81	4998.01	371	9863.07	9378.38	9310.4	371	14993.3	12665.1	14017.5
370.5	4739.57	4844.84	4916.7	370.5	9773.31	9286.2	9217.37	370.5	14865	12545.2	13898
370	4687.98	4781.83	4801.02	370	9631.9	9199.77	9057.73	370	14695	12413.8	13702.4
369.5	4663.03	4698.79	4754.76	369.5	9491.32	8990.89	9000.31	369.5	14508.1	12305	13647.8
369	4446.39	4541.65	4638.51	369	9432.16	8900.89	8864.18	369	14360.7	12149.7	13467.5
368.5	4408.35	4476.24	4613.24	368.5	9242.78	8828.93	8793.54	368.5	14210.2	12049.4	13376.1
368	4302.07	4451.75	4497.91	368	9246.74	8704.21	8695.26	368	14133.9	11921.1	13238.8
367.5	4303.39	4389.5	4440.64	367.5	9173.71	8646.66	8621.7	367.5	14143	11827.6	13148.8
367	4164.55	4295.2	4374.16	367	9148.74	8591.67	8549.25	367	13929	11701.2	13057.5
366.5	4138.32	4203.41	4303.3	366.5	8999.11	8529.96	8497.81	366.5	13836.5	11631.4	12994.8
366	4073.61	4097.23	4268.19	366	8933.61	8421.25	8400.21	366	13801	11554	12889.1
365.5	3990.84	4156.73	4200.99	365.5	8892.37	8423.04	8360.06	365.5	13628.9	11509.4	12819
365	3903.37	4078.88	4166.26	365	8801.78	8377.41	8312.86	365	13627.8	11431.3	12746
364.5	3963.07	4068.27	4100.59	364.5	8757.81	8300.71	8256.15	364.5	13498	11344.7	12700.4
364	3855.1	3962.09	4093.99	364	8729	8253.74	8247.4	364	13475.4	11265.1	12627.6
363.5	3878.44	3960.33	4056.53	363.5	8681.27	8179.38	8203.82	363.5	13466.7	11229.6	12609.4
363	3807.91	3939.65	4014.18	363	8636.24	8205.77	8143.93	363	13340.4	11208.2	12544.9
362.5	3700.74	3827.1	3947.9	362.5	8596.12	8114.37	8094.02	362.5	13282.7	11197.1	12468.1
362	3729.3	3910.41	3945.51	362	8541.25	8139.43	8085.27	362	13224.2	11159.3	12447.2
361.5	3749.51	3853.41	3899.86	361.5	8508.07	8046.5	8012.06	361.5	13268.2	11140	12418.8
361	3658.47	3825.74	3912.94	361	8528.48	8048.94	8017.41	361	13143.5	11078.2	12375.7
360.5	3681.01	3790.4	3877.24	360.5	8589.93	8024.07	7996.36	360.5	13183.2	11051.8	12354.1
360	3671.19	3762.34	3886.4	360	8479.43	8009.9	7955.8	360	13126.7	11037.5	12294.8
359.5	3654.83	3735.26	3863.41	359.5	8449.27	7959.26	7960.12	359.5	13094.4	11008.3	12296.8
359	3591.5	3733.46	3844.35	359	8396.91	7931.29	7930.35	359	13017.6	10990.8	12275.8
358.5	3610.07	3737	3860.95	358.5	8427.53	7967.58	7935.19	358.5	13070.5	10973	12283.3
358	3597.42	3756.95	3821.37	358	8334.01	7924.17	7893.5	358	12991.7	10953.1	12205.7
357.5	3578.94	3709.64	3814.99	357.5	8431.5	7882.5	7882.48	357.5	12999.9	10957.7	12237.4
357	3544.58	3675.85	3794.1	357	8372.21	7856.83	7889.48	357	13062.9	10960.2	12219.5
356.5	3529.92	3648.87	3820.93	356.5	8326.82	7840.87	7870.41	356.5	12993.8	10972.2	12209
356	3490.08	3676.3	3798.96	356	8353.64	7854.55	7865.42	356	13003.8	10989.8	12208.2
355.5	3497.6	3636.14	3779.22	355.5	8346.16	7880.05	7862.07	355.5	12955.9	11003.2	12226.6
355	3513.45	3639.26	3786.44	355	8322.74	7811.78	7868.41	355	12983.2	10992.9	12245.8
354.5	3506.94	3663.57	3787.39	354.5	8273.41	7887.57	7880.52	354.5	12986.8	11011.1	12226.6
354	3422.4	3643.88	3790.55	354	8369.02	7872.81	7887.54	354	13009.9	11054.7	12277.4
353.5	3478.62	3650.14	3780.84	353.5	8390.03	7913.27	7875.94	353.5	13112.7	11093.7	12279.6
353	3487.45	3630.66	3818.68	353	8368.84	7881.64	7926.04	353	13055.3	11149.7	12327.6
352.5	3406.91	3625.95	3797.86	352.5	8417.87	7856.85	7922.9	352.5	13120.5	11170.6	12341.3
352	3461.05	3583.6	3770.95	352	8465.33	7929.63	7933.6	352	13146.1	11223.9	12400.2
351.5	3468.06	3675.19	3772.2	351.5	8402.71	7969.06	7965.02	351.5	13147.8	11273	12439
351	3456.35	3651.33	3816.07	351	8432.72	7963.52	8003.1	351	13226	11332.4	12521.2
350.5	3487.26	3651.58	3799.87	350.5	8440.84	7954.26	8014.75	350.5	13288.9	11374.3	12528.3
350	3420.19	3600.4	3814.62	350	8537.6	8023.42	8053.37	350	13407.9	11484.1	12601.8
349.5	3461.22	3575.05	3834.7	349.5	8496.3	7993.3	8095.8	349.5	13460	11550.7	12666.6
349	3495.38	3696.24	3859.09	349	8555.53	8116.44	8158.53	349	13524	11631	12757
348.5	3499.91	3651.7	3874.38	348.5	8608.37	8070.46	8159.85	348.5	13548.2	11697.4	12825
348	3493.68	3679.95	3887.19	348	8599.4	8175.4	8225.24	348	13634.5	11777.8	12885.8
347.5	3481.59	3708.44	3922.33	347.5	8697.19	8203.94	8295.98	347.5	13715.2	11824.6	12954.7
347	3556.47	3708.38	3892.29	347	8765.4	8253.91	8319.2	347	13808.7	11904.1	13030.7
346.5	3566.86	3688.89	3924.36	346.5	8754.74	8276.56	8313.66	346.5	13769.7	11959.3	13083.4
346	3618.39	3736.54	3968.01	346	8926.75	8356.4	8407.72	346	13914.4	12041.5	13210.7
345.5	3607.06	3715.13	4000.04	345.5	8826.91	8350.64	8426.2	345.5	13985.9	12099.8	13245.5
345	3562.87	3785.78	4002.76	345	8870.99	8449.91	8506.03	345	14004.1	12205.1	13375.9
344.5	3648.34	3798.74	4038.75	344.5	8933.39	8482.34	8531.56	344.5	14126.4	12289.6	13432.5
344	3651.37	3797.12	4059.05	344	9022.74	8510.61	8565.38	344	14224.7	12380.9	13517.9
343.5	3560.45	3878.7	4090.02	343.5	9072.84	8576.47	8624.64	343.5	14360.1	12447.2	13588.8
343	3668.76	3893.96	4114.65	343	9109.88	8703.59	8705.48	343	14363.6	12540.2	13679.3
342.5	3736.8	3839.62	4166.77	342.5	9216.56	8675.52	8767.68	342.5	14508.8	12608.6	13771
342	3722.93	3913.5	4165.58	342	9232.59	8646.48	8822.59	342	14549.8	12693.5	13844.8
341.5	3692.08	3885.58	4206.91	341.5	9267.45	8763.83	8862.84	341.5	14638.4	12738.3	13883.6
341	3702.67	3944.96	4252.15	341	9309.64	8859.33	8920.13	341	14724.1	12827.2	14017.3
340.5	3719.34	3993.58	4226.54	340.5	9292.9	8911.45	8967.52	340.5	14718.1	12907.5	14073.2
340	3815.05	4037.27	4329.95	340	9464.3	9033.2	9066.3	340	14987.2	13022.6	14191.3
339.5	3817.49	4079.71	4345.47	339.5	9559.73	9043.77	9103.25	339.5	15074.1	13112.8	14289.1
339	3894.44	4020.89	4401.58	339	9663.69	9050.37	9158.96	339	15107.3	13211.5	14399.2
338.5	3844.93	4066.33	4418.89	338.5	9699.38	9161.24	9245.24	338.5	15202	13280.2	14489.9
338	3963.57	4104.81	4456.68	338	9790.44	9277.02	9284.86	338	15346	13385	14604
337.5	3940.97	4192.64	4434.53	337.5	9717.06	9359.38	9334.55	337.5	15405	13470.8	14667.4
337	3992.76	4145.97	4515.27	337	9944.94	9342.6	9439.33	337	15565.8	13567	14805.3
336.5	4032.35	4175.32	4576.04	336.5	9989.56	9398.66	9519.5	336.5	15750.6	13619.5	14929.2
336	4074.78	4278.76	4579.62	336	10027.9	9521.16	9582.95	336	15748.3	13735.3	15028.5
335.5	4166.66	4231.05	4674.23	335.5	10120.7	9497.84	9672.53	335.5	15919.4	13815.5	15109.5
335	4166.58	4367.44	4686.58	335	10210.1	9662.12	9741.88	335	16016	13934.9	15237.6
334.5	4112.85	4374.8	4723.63	334.5	10234.4	9690	9808.67	334.5	16099.3	14007.5	15340.5
334	4175.97	4419.19	4814.17	334	10317.7	9827.29	9922.07	334	16237.5	14109	15511.9
333.5	4191.84	4479.13	4836.2	333.5	10370.5	9927.97	9928.83	333.5	16299.2	14176.8	15596.2
333	4311.43	4493.87	4929.33	333	10546.9	9902.4	10075.8	333	16499.9	14293.7	15701.8
332.5	4375.73	4595.32	4927.92	332.5	10556.1	10041.8	10112.5	332.5	16518.4	14362.7	15761.5
332	4423.1	4604.82	5025.6	332	10568.5	10112.3	10197.6	332	16657.1	14461.6	15897.4
331.5	4485.87	4640.56	5020.63	331.5	10729.1	10213.8	10252.1	331.5	16815.2	14527.4	15973.5
331	4556.84	4701.25	5109.67	331	10787.7	10288.2	10334.3	331	16813.2	14635.1	16094.8
330.5	4538.55	4747.19	5180.89	330.5	10875	10378.7	10422.2	330.5	16938.6	14680.9	16155.5
330	4623.1	4819.61	5251.87	330	10963.4	10356.6	10491.2	330	17040.3	14776.8	16281.9
329.5	4603.91	4848.01	5250.53	329.5	10919.4	10360.4	10498.7	329.5	17021	14797.1	16310.3
329	4688.61	4867.29	5342.15	329	10936.7	10471	10588.3	329	17119.9	14861.5	16420.1
328.5	4785.28	4813.44	5390.75	328.5	11084.1	10426.3	10641.2	328.5	17224.2	14901	16473.4
328	4808.26	4926.02	5420.26	328	11128.5	10482.8	10655.7	328	17304.8	14983.8	16546.1
327.5	4849.28	4919.88	5469.74	327.5	11054.8	10541.1	10706	327.5	17297.2	15031.9	16579.8
327	4868.44	5069.27	5515.4	327	11209.9	10620.1	10769.7	327	17438.8	15050.5	16654.3
326.5	4933.1	5104.77	5563.02	326.5	11232.3	10627	10818.1	326.5	17464.1	15076.9	16682.6
326	4927.29	5068.04	5571.07	326	11231.1	10711.7	10830.7	326	17427.6	15069	16717.9
325.5	4949.11	5118.1	5619.77	325.5	11265.6	10686.1	10846.3	325.5	17538.6	15101.4	16768.4
325	4962.51	5107.14	5607.47	325	11285.9	10694.5	10847.3	325	17500.4	15113.7	16746.9
324.5	4961.25	5142.38	5643.52	324.5	11243.5	10695.6	10861.5	324.5	17479.9	15124.9	16843
324	4935.98	5127.79	5685.01	324	11341.6	10688.7	10894	324	17651.2	15131.4	16859.3
323.5	4932.4	5115.8	5697.01	323.5	11192.3	10688.1	10937.9	323.5	17526.8	15136.9	16901.6
323	4961.31	5167.33	5696.99	323	11261.6	10769.3	10899.9	323	17558.5	15120	16874.9
322.5	4969.71	5124.46	5707.22	322.5	11308.2	10718.9	10927.3	322.5	17600.4	15123.8	16913
322	4944.58	5091.49	5700.91	322	11336.6	10670.4	10926.8	322	17642.3	15135	16931.2
321.5	4946.7	5092.9	5696.51	321.5	11210.9	10662.4	10888.8	321.5	17620.3	15170.8	16910.3
321	4927.63	5126.86	5693.74	321	11275.6	10715.2	10906.1	321	17690.7	15197.5	17011.2
320.5	4924.36	5129.66	5737.45	320.5	11245.9	10733.5	10938.5	320.5	17658.7	15214.2	17059.4
320	4963.28	5046.3	5690.61	320	11209	10747.2	10922	320	17712.5	15224	17020.6
319.5	4954.53	5154.51	5662.77	319.5	11274.3	10785.8	10914.9	319.5	17730.4	15234.9	17048.6
319	4867	5097.46	5707.3	319	11271.8	10763.1	10913.3	319	17687	15248.4	17086.9
318.5	4952.18	5067.42	5718.5	318.5	11267	10728.6	10966.3	318.5	17713.1	15270.3	17176.3
318	4873.04	5044.82	5669.84	318	11290.2	10735.2	10922.3	318	17853.4	15300.4	17179.8
317.5	4826.71	5031.36	5686.94	317.5	11388.2	10782.4	10982.6	317.5	17911.7	15346	17194.1
317	4920.63	5064.45	5666.71	317	11387.7	10788.1	11001.7	317	17907.9	15418.6	17283
316.5	4883.47	5086.38	5730.73	316.5	11308.7	10771.1	11033.1	316.5	17925.2	15463.6	17335.8
316	4836.3	5053.16	5749.44	316	11390.8	10812.7	11067.9	316	18011.4	15523.1	17410.2
315.5	4873.21	4985.22	5715.73	315.5	11385.9	10802.7	11092.5	315.5	18041.9	15546.4	17462.7
315	4848.45	5111.28	5751.59	315	11448.4	10859.8	11105.3	315	18156.6	15599.8	17491.4
314.5	4863.35	5138.86	5762.57	314.5	11419.5	10884	11145.1	314.5	18121.3	15633.1	17597.7
314	4848.28	5103.91	5756.18	314	11539.7	10931.1	11179.2	314	18234.6	15700.8	17658.3
313.5	4852.76	4997.84	5740.71	313.5	11538.6	10836.3	11196.7	313.5	18314.2	15773.6	17671.2
313	4874.2	5027.74	5810.21	313	11547.2	10963.1	11254.1	313	18353.7	15844.9	17824.9
312.5	4806.37	4999.99	5774.87	312.5	11609.3	10960.3	11277.9	312.5	18479.7	15908.3	17831.9
312	4950.55	5075.95	5875.31	312	11650.4	10968.5	11396	312	18609.5	15996.1	17984.7
311.5	4876.49	5093.02	5865.95	311.5	11703.3	11091.4	11395.5	311.5	18677.8	16063.2	18066.7
311	4922.21	5132.54	5808.74	311	11665.3	11082.9	11374	311	18866.2	16187.3	18116.5
310.5	4901.35	5113.97	5881.6	310.5	11725.6	11164	11484.5	310.5	18846.1	16282.6	18295.8
310	5029.56	5090.91	5907.51	310	11857.6	11202.2	11573.6	310	18987	16426.9	18384.6
309.5	4920.41	5181.18	5915.17	309.5	11898.3	11277.2	11589.9	309.5	19066.6	16533.6	18480.6
309	4935.3	5173.64	5949.23	309	11996.7	11362.3	11693.3	309	19258.5	16668.5	18648.7
308.5	4992.57	5152.45	5973.84	308.5	12070.2	11405.9	11730	308.5	19419.1	16753.4	18791.7
308	5001.96	5165.08	5955.49	308	12176.4	11486.4	11830.7	308	19592.2	16930.4	18928.7
307.5	5007.25	5209.25	6011.61	307.5	12187.6	11528.6	11926.7	307.5	19736.5	17074.2	19123.6
307	5020.78	5255.8	6047.36	307	12286.8	11644.9	12067.8	307	19983.1	17320	19341.7
306.5	5066.06	5254.26	6062.57	306.5	12436.5	11783.6	12134.5	306.5	20074.3	17474.1	19445.3
306	5051.98	5339.9	6103.75	306	12586.7	11833	12270.3	306	20437.2	17727.1	19747.7
305.5	5111.44	5308.08	6129.72	305.5	12678.4	12016.8	12407.3	305.5	20533.8	17917	19978.8
305	5139.06	5326.04	6178.39	305	12853.6	12185.9	12566.3	305	20944	18196.7	20283.4
304.5	5145.81	5342.82	6243.66	304.5	12979.6	12305.2	12744.7	304.5	21188.4	18425.3	20556.1
304	5297.37	5407	6315.84	304	13236.2	12504.3	12927.9	304	21549.2	18782.5	20910.3
303.5	5343.74	5423.11	6323.78	303.5	13372.2	12626	13078.9	303.5	21807.2	19062.8	21213.6
303	5349.09	5465.27	6394.79	303	13601	12881.6	13301.8	303	22308.4	19495.4	21609.2
302.5	5378.45	5527.63	6468.56	302.5	13844.6	13033.3	13558.5	302.5	22595.1	19806.6	21946.7
302	5457.04	5644.82	6548.11	302	14078.4	13341.6	13838.2	302	23130	20287.2	22467.2
301.5	5544.53	5659.59	6639.14	301.5	14342.5	13534.8	14055.2	301.5	23548.7	20653.7	22811.8
301	5626.42	5824.99	6769.8	301	14714.1	13903.8	14402.7	301	24073.8	21227.6	23413.1
300.5	5717.62	5854.45	6797.53	300.5	14954.2	14161	14640	300.5	24546.8	21635.4	23863.1
300	5847.64	5942.79	6961.15	300	15351.1	14545.5	15068.7	300	25340.2	22284.1	24506.9
299.5	5926.69	6100.66	7031.71	299.5	15726.7	14843.8	15328.3	299.5	25832.4	22747.6	24984.1
299	6058.15	6167.9	7161.01	299	16107.1	15231.6	15779	299	26602.6	23474.6	25739
298.5	6155.66	6230.14	7268.47	298.5	16504.7	15591.2	16105.8	298.5	27131	24008	26272.8
298	6380.6	6397.2	7448.74	298	16998.4	16124.4	16616.5	298	28055.3	24832.1	27096.9
297.5	6436.05	6520.82	7554.77	297.5	17379.6	16405.2	17022.5	297.5	28628.6	25421	27700.1
297	6633.4	6722.3	7739.14	297	17941.1	17027	17543.3	297	29619.7	26279	28629.3
296.5	6817.48	6878.12	7892.25	296.5	18361.1	17422.9	17976.1	296.5	30266.6	26925.6	29342.9
296	6983.4	7036.67	8117.03	296	19084.4	18091.8	18581.6	296	31455.3	27908.6	30337.5
295.5	7163.98	7207.83	8242.71	295.5	19506.1	18449.4	19014.8	295.5	32190.6	28645.1	31089.3
295	7438.06	7486	8485.2	295	20239	19215.3	19683.2	295	33359.6	29733.8	32158.6
294.5	7597.34	7660.78	8672.05	294.5	20770.3	19708	20174.4	294.5	34195.2	30514.2	32969.8
294	7891.08	7841.9	8893.85	294	21510.8	20392.5	20875.5	294	35468.4	31650.2	34156.1
293.5	8088.62	8080.18	9054.06	293.5	22086.6	20983.8	21430.9	293.5	36319.5	32450.3	34983.6
293	8440.93	8291.57	9342.87	293	22970.6	21782.6	22221.3	293	37754	33718.1	36314.6
292.5	8616.99	8552.58	9553.19	292.5	23608.4	22363.6	22764.6	292.5	38741.2	34604.9	37222.8
292	8969.75	8885.52	9853.44	292	24483.1	23274	23616.7	292	40184	35980.2	38620.7
291.5	9308.52	9171.07	10110	291.5	25127.6	23947.5	24227.7	291.5	41255.5	36881.6	39612.1
291	9646.2	9538.77	10491.5	291	26194.2	24909.5	25188.5	291	42893.8	38350.8	41147.7
290.5	9960.2	9822.63	10723.2	290.5	26850.6	25579.4	25861.1	290.5	43967.1	39341.1	42213.6
290	10394.5	10309.3	11145.6	290	27947	26654.9	26881.9	290	45619.1	40949.5	43854.9
289.5	10718.7	10577.3	11467.3	289.5	28703.1	27387.1	27575.3	289.5	46848.6	42036.2	44965.4
289	11249.3	11080.6	12035.3	289	29937.3	28502.7	28790.7	289	48616.2	43688.4	46752.9
288.5	11537.3	11407.1	12400.8	288.5	30636.3	29309.4	29615.6	288.5	49823.2	44780.5	47968.4
288	12101.6	11866.8	13104.9	288	31890.6	30541.7	30863.3	288	51724.9	46479.9	49818.1
287.5	12532.9	12295.2	13438.8	287.5	32837.2	31303.1	31687.7	287.5	53098.3	47677.2	51081.4
287	13191.7	12858.9	14144.4	287	34175.3	32631.3	33042	287	55050.8	49503.6	52995.4
286.5	13582.9	13298.7	14550.2	286.5	34975.3	33515	33868.9	286.5	56332.8	50724.6	54295.3
286	14171.2	13863.6	15217.3	286	36438.2	34870.9	35226.1	286	58439	52641.9	56245.6
285.5	14719.1	14430.9	15654.2	285.5	37407.7	35870.5	36189.6	285.5	59864.1	53958.2	57650.1
285	15468.9	15014.3	16403	285	38899.2	37248.2	37640.3	285	61994.9	55940.8	59697.5
284.5	15982.3	15507	16883.7	284.5	39910.5	38249.2	38661.3	284.5	63437.9	57252.8	61147.2
284	16862.3	16258.6	17696.4	284	41518.1	39812.9	40166.3	284	65803.3	59308.5	63265.1
283.5	17445.6	16910	18261	283.5	42580.2	40880	41286.7	283.5	67357.4	60699.6	64773.1
283	18362.5	17738.9	19118.9	283	44369.8	42508.9	42769.7	283	69703.9	62903.3	66991.6
282.5	19042.3	18398.8	19830.1	282.5	45532.7	43643.1	43895.8	282.5	71341.7	64389.3	68544.1
282	20051.5	19330.7	20804.7	282	47350.6	45433.3	45693.1	282	73812.9	66685.3	70969.2
281.5	20845.5	20041.8	21578.1	281.5	48528.3	46639.6	46872.2	281.5	75533.1	68224.2	72575.8
281	22026.7	21158.1	22586.8	281	50458.9	48449.7	48734.3	281	78019.5	70507.7	74852.1
280.5	22871.4	21896.6	23433.7	280.5	51749.4	49689.3	49906.5	280.5	79764.4	72069.5	76676
280	24200.4	23148.4	24692	280	53791.7	51635.1	51821.3	280	82336.4	74309.5	78854.4
279.5	25046.9	24007.4	25679	279.5	54987.7	52836.3	53002.6	279.5	83960.2	75777.1	80555.2
279	26483.6	25332.6	27005.2	279	56923.2	54710.7	54938.6	279	86406.9	77925.4	82864.8
278.5	27493.3	26231.5	27930.9	278.5	58124.4	55976.2	56067.1	278.5	87959.2	79361.6	84426.5
278	28911.6	27655.3	29435.3	278	59974.6	57739.2	57931.5	278	90340.9	81488.8	86602.9
277.5	29980.8	28617.6	30344.7	277.5	61182.8	58945.7	59005.9	277.5	91974.2	82832.7	87924.9
277	31519.7	30038.9	31881.9	277	62875.5	60584.3	60651.9	277	93954.4	84763	89870.8
276.5	32452.4	30934.1	32903.7	276.5	63950.7	61679.2	61756.2	276.5	95153.7	85916.1	91232.8
276	33841.5	32366.3	34134.7	276	65419.3	63148.8	63123.9	276	96963.1	87566	92708.5
275.5	34771.8	33217.2	35082.4	275.5	66266.7	63935	64053	275.5	98093.6	88490.7	93847.6
275	36056.5	34388.4	36312.2	275	67452.4	65128	65068.5	275	99466.1	89659	95156.8
274.5	36754.6	35141.2	37067.8	274.5	68042.3	65821.2	65837	274.5	100103	90350.9	95873.7
274	37760.8	36149	38012.6	274	68902.9	66640.6	66514.2	274	101172	91198.4	96790.4
273.5	38341.4	36658.9	38577.5	273.5	69426.6	67078.3	67094.3	273.5	101612	91631.5	97322.9
273	39075	37418.5	39322	273	69875.4	67671.2	67481.2	273	102304	92025.1	97732.1
272.5	39461.9	37796.8	39718.3	272.5	70111.9	67862.7	67950.8	272.5	102457	92103.5	98296.4
272	39926.7	38136.5	40168.3	272	70453.3	68080.4	68118.6	272	102755	92049.8	98416.2
271.5	40079.3	38353.8	40291.9	271.5	70510.5	68232.9	68170.8	271.5	102745	91959.7	98394.8
271	40180.7	38594.6	40391.3	271	70525.2	68313.9	68214.1	271	102735	91601.7	98568
270.5	40229.6	38564.7	40396	270.5	70429.3	68303	68160.9	270.5	102605	91275.6	98221.6
270	40149.5	38462.9	40313.2	270	70319.2	68122.7	68012.5	270	102295	90640.8	97866.2
269.5	40059.7	38428.8	40170.4	269.5	70073	67936.5	67920.7	269.5	102053	90070.4	97752.9
269	39853.9	38217.1	39967.1	269	69914.2	67690.4	67571.2	269	101511	89181.4	97182.9
268.5	39562.2	37985.5	39888	268.5	69515.9	67414	67386.4	268.5	101122	88360.8	96872.7
268	39227.2	37615	39537.9	268	69050.6	66938	66896.7	268	100601	86879.2	96255.4
267.5	38985.5	37403.8	39247.2	267.5	68795	66652.9	66516.3	267.5	100068	85566	96016.5
267	38438.5	36984.8	38781.8	267	68270.5	66194.4	66144	267	99327.5	83070.2	95139.2
266.5	38190.9	36698.3	38561.2	266.5	67888.7	65760.6	65669.7	266.5	98777	81418.9	94732.2
266	37685.1	36260.4	38091.4	266	67258.3	65194.5	65132.8	266	98003.5	78481.1	93867.2
265.5	37392.6	36028.4	37904.2	265.5	66774.3	64865.9	64845.9	265.5	97398.6	76509.4	93348.3
265	36916.3	35479	37398.8	265	66209.6	64198.3	64298.5	265	96455.8	71842.9	92479.2
264.5	36533.2	35143	36987.2	264.5	65748.2	63723	63675.1	264.5	95910.5	68388.8	91918.7
264	36023.7	34670.9	36462.2	264	65054	63032.1	63082.7	264	95077.7	61361.3	91003.9
263.5	35655.9	34301.3	36235.5	263.5	64543	62539	62617.9	263.5	94397.5	56550.5	90482.2
263	35082.7	33788.8	35656.3	263	63817.3	61851.7	62032.8	263	93508.4	48629.4	89778.4
262.5	34703.3	33441	35319.4	262.5	63325.1	61327.7	61473	262.5	92970.9	42666.8	89233.8
262	34047.1	32853.6	34792.1	262	62628.3	60633.8	60881.7	262	92105.9	34993	88582.7
261.5	33595.8	32435.9	34349.2	261.5	62180.9	60189.4	60578.7	261.5	91548.8	31029.3	88091.3
261	32908.8	31786.7	33859.4	261	61473.6	59554.9	60009.9	261	90878.4	29095	87406.2
260.5	32480.8	31386.7	33426	260.5	61061.5	59195	59573.8	260.5	90544.8	30847.7	87131.5
260	31809.8	30748.1	32768.1	260	60467.3	58603.8	59032.4	260	90084.5	29395.7	86745.5
259.5	31475.5	30377.5	32453.7	259.5	60264.6	58330.4	58791.2	259.5	89891	28868.4	86607.2
259	30802.7	29726.6	32023.9	259	59917	57973.7	58525.4	259	89843.3	24988.2	86565.4
258.5	30494.2	29362.5	31629.8	258.5	59743	57752.4	58436	258.5	89935.1	25337.2	86711.6
258	29934.8	28900.2	31240.2	258	59829.9	57894.8	58525	258	90473.9	26747.5	87154.1
257.5	29674.9	28636.6	31047.9	257.5	59910.8	57973.9	58763.8	257.5	90892	27987.6	87643.5
257	29362.4	28287.7	30908.8	257	60375.4	58340.7	59275.4	257	92026.8	25431.8	88579.3
256.5	29241.7	28248.8	30782.6	256.5	60840.8	58771.1	59595.9	256.5	93006.4	23381.2	89469.5
256	29181.2	28073.4	30744.5	256	61772.4	59659.1	60421.9	256	94835.9	21895.7	90930.3
255.5	29202.3	28121.2	30891.2	255.5	62577	60384.5	61164.6	255.5	96250.9	21555.1	92328.3
255	29442.1	28340.8	31259	255	64088.8	61811.2	62254.7	255	98875.8	23934.9	94358.2
254.5	29692.1	28497	31490.8	254.5	65378	62903.9	63371	254.5	100881	23506.2	95952.2
254	30329.7	29078.1	32129.7	254	67539.3	64976.4	65017.2	254	104273	24850.2	98307
253.5	30862.3	29555.8	32431.7	253.5	69108	66489.6	66501.3	253.5	106858	23778.3	99957.4
253	31896.2	30454.7	33216.4	253	71892.8	69091.4	68304.3	253	110967	24369.3	102527
252.5	32703	31215	33838.7	252.5	73947.6	71059.8	69638.9	252.5	114004	23182.3	104725
252	34153.5	32552.3	34573	252	77241.9	74223.3	72161	252	118763	24106.5	105432
251.5	35367.7	33603.9	35052.8	251.5	79568.9	76410.1	71311.7	251.5	122068	22999.1	105444
251	37216.1	35291	35534	251	83165.2	79891.9	72577.7	251	127046	23234.3	105849
250.5	38628.1	36583.2	34951.3	250.5	85664.9	82255.4	73540.8	250.5	130435	22083.4	102537
250	40847	38704	33805	250	89453.1	85932.8	71510.9	250	135476	25153.9	98015.6

## Sheet: SI Page 45_Fig.16
Figure 16
Temperature-dependent UV/Vis absorption spectra
PBI-1																			PBI-2																			PBI-3
Wavelength [nm]	278.15 K	283.15 K	288.15 K	293.15 K	298.15 K	303.15 K	308.15 K	313.15 K	318.15 K	323.15 K	328.15 K	333.15 K	338.15 K	343.15 K	348.15 K	353.15 K	358.15 K	363.15 K	Wavelength [nm]	278.15 K	283.15 K	288.15 K	293.15 K	298.15 K	303.15 K	308.15 K	313.15 K	318.15 K	323.15 K	328.15 K	333.15 K	338.15 K	343.15 K	348.15 K	353.15 K	358.15 K	363.15 K	Wavelength [nm]	278.15 K	283.15 K	288.15 K	293.15 K	298.15 K	303.15 K	308.15 K	313.15 K	318.15 K	323.15 K	328.15 K
	Extinktion coefficient [E3 M-1 cm-1]																			Extinktion coefficient [E3 M-1 cm-1]																			Extinktion coefficient [E3 M-1 cm-1]
800	-51.083	7.07437	61.9948	-27.282	-13.738	-47.445	30.9027	-30.0109	-34.3024	-16.4313	-17.3831	-18.4243	-18.04	-19.7512	2.9869	-39.9789	-25.8691	-40.9667	800	-132.736	-47.3078	-110.475	-66.6157	-73.8571	-79.3025	-70.2285	-83.1456	-56.4212	-65.197	-35.4365	-52.4353	-36.3784	-41.6757	-45.0584	-31.1061	-34.0471	-29.0721	800	233.085	272.999	237.626	198.699	233.459	208.515	217.202	208.984	219.879	217.93	229.964
799.5	-55.1021	-1.8203	54.6698	-32.6717	-11.3904	-46.1697	25.307	-33.1673	-37.754	-15.9657	-22.1536	-13.3096	-20.42	-23.3106	-5.01999	-54.4885	-41.966	-41.7247	799.5	-139.246	-57.4854	-109.769	-73.7668	-78.9596	-83.9219	-82.631	-75.0505	-68.0217	-64.1296	-38.8508	-62.0765	-37.5045	-43.3574	-43.5192	-35.336	-39.5736	-27.1654	799.5	228.023	266.093	223.996	197.911	246.046	212.256	211.901	206.76	212.698	223.378	229.453
799	-54.2606	-2.51178	50.9302	-29.1542	-15.6125	-38.0426	22.7873	-41.0282	-43.8949	-29.6768	-23.6433	-14.8557	-23.378	-27.2197	0.39532	-42.4066	-41.1865	-49.89	799	-143.753	-72.2724	-111.153	-86.0872	-79.1994	-85.4517	-82.4979	-81.3953	-79.8603	-63.2771	-57.7277	-59.2219	-27.7427	-47.6401	-37.9151	-33.9849	-38.2919	-26.3045	799	226.656	261.536	224.502	202.395	247.431	215.672	209.257	216.941	195.685	223.342	220.015
798.5	-55.5022	-11.8083	42.4834	-35.4977	-32.6024	-34.5355	22.3522	-51.6449	-43.8278	-37.678	-22.1844	-21.7208	-25.5593	-34.5444	-7.66804	-46.1901	-56.4404	-64.3098	798.5	-145.727	-92.5743	-110.071	-96.6825	-77.2088	-88.2824	-86.6361	-79.4566	-84.7997	-59.4986	-68.8764	-59.2343	-45.1075	-51.5976	-39.0082	-31.8637	-42.3907	-24.5254	798.5	228.082	263.389	225.791	210.221	252.931	220.647	215.345	222.144	198.763	228.968	217.74
798	-50.4062	-6.73158	40.3286	-34.7703	-42.1602	-30.884	26.9447	-49.1804	-42.9557	-45.8202	-16.0474	-37.6217	-23.1481	-41.1449	-1.41187	-37.1476	-45.9395	-66.4373	798	-152.932	-93.5565	-117.025	-87.7406	-72.8678	-75.8153	-83.5688	-87.4545	-90.4595	-61.5719	-66.6023	-66.8692	-57.6691	-56.5117	-40.8931	-44.7114	-47.5365	-40.7609	798	225.03	274.687	234.66	211.833	244.595	221.671	219.531	219.488	212.332	225.606	216.829
797.5	-41.0853	4.53303	51.4228	-24.1758	-34.6265	-13.0237	32.8121	-37.4833	-31.3082	-34.8108	-13.7145	-22.8588	-10.471	-28.4561	4.78782	-32.2164	-36.2433	-50.3295	797.5	-143.618	-78.1245	-110.017	-75.5874	-57.5304	-67.2266	-73.5258	-80.4654	-75.6841	-54.0087	-53.0501	-61.1477	-61.7506	-41.9007	-33.1215	-34.8436	-39.2056	-34.6837	797.5	218.065	271.941	228.722	214.532	233.207	217.87	218.091	216.594	213.583	217.065	215.361
797	-37.6723	4.43847	51.2982	-21.022	-26.7993	-14.1246	34.6068	-30.715	-29.1982	-33.947	-11.1168	-33.645	-9.38353	-33.0833	12.9014	-27.8212	-24.703	-49.8582	797	-148.897	-68.3611	-107.813	-75.7963	-63.4003	-83.1992	-70.3496	-77.6516	-72.3994	-64.4793	-48.2924	-62.7328	-60.6929	-45.9334	-35.9926	-39.364	-44.916	-50.3389	797	221.518	261.998	226.403	211.094	231.641	218.629	223.713	224.12	212.875	216.121	217.864
796.5	-34.936	1.32977	56.8898	-21.4394	-31.1231	-12.7471	34.0207	-27.1579	-37.2234	-36.2751	-23.7047	-34.2139	-15.5294	-42.2689	13.7673	-26.9195	-22.6054	-54.565	796.5	-149.775	-68.3079	-110.992	-81.6581	-65.5288	-88.7342	-74.3667	-79.9124	-68.1316	-69.6501	-47.4357	-58.0701	-64.6936	-48.2278	-39.1653	-31.2007	-47.3525	-46.0218	796.5	229.196	257.098	227.526	219.576	233.429	227.466	229.782	220.485	208.691	221.869	229.822
796	-43.086	-8.00816	48.4787	-28.3731	-31.3027	-19.2439	31.38	-30.6907	-31.8509	-40.1961	-34.8524	-40.2688	-19.4133	-37.5231	11.0754	-35.1486	-34.0316	-62.5584	796	-149.591	-82.734	-110.922	-102.425	-76.5133	-107.351	-79.9872	-86.3424	-67.7043	-73.9133	-59.065	-59.2652	-66.5476	-58.7436	-52.145	-53.6701	-53.9386	-53.8908	796	242.283	264.667	231.26	215.732	238.22	227.418	234.387	224.399	192.961	230.741	232.14
795.5	-41.5737	4.8049	45.576	-27.9618	-29.1888	-15.3337	37.3502	-35.4497	-28.8567	-35.4971	-16.6383	-32.0863	-18.4315	-39.8586	19.076	-37.1412	-34.6526	-49.6862	795.5	-145.467	-80.0239	-114.909	-91.555	-80.3866	-99.0031	-78.5351	-88.6701	-67.3318	-68.6197	-52.3784	-66.219	-58.6771	-59.3063	-52.1576	-40.8792	-52.9423	-33.5359	795.5	231.529	261.767	234.57	216.067	236.355	227.478	229.946	226.338	201.193	224.182	233.206
795	-31.423	14.397	38.7734	-21.7433	-32.1531	-19.1717	33.5735	-27.771	-24.277	-17.0195	-10.2981	-22.2712	-13.6589	-38.2537	24.416	-41.24	-34.3421	-46.8965	795	-142.599	-84.0181	-115.616	-85.729	-73.5273	-91.6613	-68.3228	-87.2053	-67.7469	-61.4246	-54.8312	-61.5687	-43.6516	-43.47	-44.0531	-45.7216	-48.3106	-34.1545	795	231.895	264.057	241.139	203.815	237.681	215.37	220.669	228.909	201.022	227.09	229.422
794.5	-23.6026	28.6934	49.737	-10.5527	-22.9426	-15.0751	43.7012	-20.2864	-16.3736	-5.64865	-1.66814	-3.45727	-4.33133	-27.994	39.5701	-28.2689	-28.0935	-33.5849	794.5	-130.061	-67.7162	-97.9772	-62.8731	-64.1557	-74.9178	-64.8379	-80.5505	-63.3877	-53.1194	-42.678	-58.9804	-32.2099	-36.3678	-29.6347	-31.7058	-31.9723	-11.6313	794.5	221.995	262.086	236.586	207.201	243.287	218.256	220.428	224.023	204.783	217.814	223.615
794	-34.6065	11.2409	45.3563	-9.84921	-28.4582	-27.6296	31.0537	-15.5699	-29.4116	-16.0515	-20.6824	-14.9608	-21.7623	-39.0155	22.7469	-37.6078	-45.3755	-52.2084	794	-144.296	-72.373	-108.764	-74.5547	-61.7574	-76.538	-78.5776	-85.7892	-70.1587	-56.1005	-51.8298	-61.16	-45.2756	-39.9814	-32.9267	-38.2591	-28.1843	-30.2774	794	216.81	253.446	225.399	204.568	241.836	217.792	216.954	208.814	194.592	216.06	218.474
793.5	-28.4984	15.774	56.1242	-1.52031	-16.936	-7.88643	45.3629	-6.41008	-19.9533	-13.7173	-10.2058	-5.03437	-19.0032	-26.0707	32.1091	-17.8328	-35.9961	-35.0816	793.5	-139.87	-57.4025	-97.9534	-62.3239	-55.108	-70.2622	-69.6719	-72.504	-65.9214	-55.0699	-37.7106	-43.4814	-39.9683	-22.1258	-32.11	-27.1728	-11.3702	-22.2744	793.5	221.471	260.448	222.54	216.484	252.031	214.882	217.141	219.294	197.791	222.41	210.652
793	-39.9908	9.09561	24.0405	-22.1726	-21.5712	-14.3472	42.2691	-23.3883	-22.7585	-26.3195	-26.2101	-12.8457	-24.1734	-27.6068	32.0653	-23.1108	-43.9432	-39.7693	793	-145.774	-64.7043	-107.147	-77.0738	-61.002	-73.0869	-75.9458	-73.0388	-72.1979	-59.1735	-40.4901	-49.7169	-52.0883	-38.3559	-41.4333	-45.1217	-24.8152	-34.435	793	217.988	253.08	224.787	220.341	249.542	216.201	223.422	225.986	202.42	218.157	209.167
792.5	-43.2332	10.3012	13.2964	-30.9904	-19.2356	-14.2509	39.2416	-30.7939	-17.9105	-34.4862	-24.5358	-9.8028	-23.4712	-33.6078	31.6448	-18.9111	-34.5576	-39.177	792.5	-153.221	-55.0298	-103.444	-81.5148	-59.7428	-79.4771	-74.046	-70.8206	-77.7844	-57.6584	-36.2377	-53.4941	-54.8694	-40.1315	-50.411	-45.7278	-25.5004	-41.5708	792.5	219.892	259.465	230.154	226.478	251.257	220.612	231.247	228.915	210.774	221.857	210.898
792	-51.6832	19.7692	19.8319	-26.3163	-19.4212	-19.3883	45.6168	-26.4416	-25.7223	-32.9055	-20.2762	-7.14955	-10.8873	-21.275	40.6933	-25.7277	-21.1921	-33.8651	792	-143.411	-53.4558	-102.636	-78.5063	-71.1589	-76.7909	-79.6181	-67.9094	-72.8451	-48.4637	-30.2967	-55.6799	-48.1437	-38.9937	-47.7472	-37.9498	-32.6512	-34.5754	792	212.979	250.896	230.225	220.479	232.949	216.647	211.399	214.874	197.615	202.096	204.649
791.5	-48.6115	20.2124	33.4192	-14.5294	-13.72	-13.0778	41.3082	-23.1455	-21.978	-33.3221	-17.5493	-12.0231	-8.05989	-19.9199	44.4144	-31.4471	-16.8764	-33.1008	791.5	-152.137	-49.5978	-103.456	-76.1903	-69.4321	-79.7421	-74.8447	-75.9681	-78.9995	-45.3661	-38.518	-46.0511	-35.3456	-34.8173	-41.7852	-25.5755	-37.4797	-34.1482	791.5	217.959	252.008	226.932	223.445	229.099	222.767	208.543	211.623	201.676	216.692	205.036
791	-36.8072	19.651	47.6121	3.23736	-15.6784	-21.7103	42.4986	-13.7853	-27.82	-34.1492	-11.2276	-20.0199	-1.68407	-8.44253	53.2872	-42.7155	-9.54405	-29.7505	791	-139.688	-54.7754	-100.556	-69.5287	-73.5753	-69.9309	-67.3366	-73.3062	-71.5263	-50.9848	-35.3565	-44.7384	-34.1075	-30.2721	-29.5845	-22.2547	-37.0355	-27.5736	791	217.876	241.657	229.203	213.917	225.938	213.322	197.917	199.757	196.161	211.335	200.605
790.5	-30.1696	29.0599	52.1411	-2.73655	-9.72559	-13.3185	38.7341	-20.7478	-22.7524	-33.4875	-14.1145	-21.3435	-9.12874	-3.51564	53.0488	-35.2053	-15.3554	-29.0372	790.5	-145.149	-60.5446	-99.9677	-73.8265	-64.6115	-62.1555	-51.8607	-80.7086	-59.2298	-51.3222	-37.4457	-42.856	-30.9655	-36.3928	-28.8494	-17.4312	-38.9517	-24.5127	790.5	203.045	238.349	218.712	199.433	215.678	204.924	197.427	190.524	193.853	201.912	194.385
790	-22.1197	24.651	45.1605	-17.9993	-16.7024	-21.2591	30.5461	-21.549	-26.4967	-25.7742	-3.90258	-28.0107	-12.6833	-21.15	44.3893	-28.2941	-26.4204	-31.241	790	-140.525	-71.9174	-111.046	-76.3694	-63.5022	-71.539	-62.0489	-79.3289	-62.0078	-67.5278	-41.2051	-53.9276	-50.676	-40.5441	-40.4281	-35.557	-26.6932	-30.8258	790	195.419	244.001	227.295	183.195	220.955	198.54	193.924	191.727	191.795	188.25	188.672
789.5	-19.2716	38.5515	47.6833	-21.8686	-11.7797	-16.609	30.7213	-34.3207	-24.716	-29.2358	-2.1298	-16.4328	-13.5719	-29.9798	42.193	-28.4581	-28.7843	-22.7508	789.5	-142.062	-69.1008	-114.814	-78.6437	-63.0286	-78.0918	-60.5606	-82.8417	-58.7963	-63.8107	-47.9842	-56.423	-45.6613	-45.4394	-49.1797	-42.8995	-21.0716	-26.4576	789.5	202.721	261.601	221.839	188.568	224.463	204.317	204.731	200.833	197.907	192.336	192.315
789	-27.9276	20.7562	46.6741	-24.0328	-9.82142	-16.2541	23.2646	-33.8836	-34.4243	-23.4645	-15.5487	-20.0942	-5.15783	-35.1439	28.1622	-28.2374	-33.9428	-36.5147	789	-136.353	-68.1067	-132.637	-79.4136	-68.239	-88.6619	-81.9293	-68.3774	-76.5024	-73.0115	-62.7936	-62.448	-55.5662	-47.6776	-59.4453	-48.0133	-32.6068	-42.1001	789	202.833	255.577	227.514	193.153	221.734	202.973	197.917	201.635	202.262	189.017	189.448
788.5	-28.775	17.8721	46.3476	-24.4979	-4.67715	-13.4208	20.2614	-30.545	-31.1984	-19.8928	-23.2554	-15.9195	-2.95799	-27.5881	33.8661	-23.4576	-27.8653	-35.33	788.5	-137.685	-62.3848	-127.46	-74.8353	-63.9639	-79.8626	-77.1376	-57.748	-63.4976	-69.2085	-59.743	-49.3329	-56.7484	-44.8455	-47.5588	-35.0962	-34.1613	-32.7325	788.5	204.118	253.174	215.086	198.747	215.048	201.841	192.557	185.582	188.223	181.814	183.913
788	-44.1157	7.66537	38.4767	-26.3818	-20.4394	-17.4392	18.3216	-33.8108	-34.8878	-26.7483	-30.3465	-33.3604	-9.48918	-12.7762	31.8519	-31.22	-39.5134	-53.9535	788	-144.03	-74.444	-134.283	-79.3659	-84.2839	-85.2891	-88.7597	-78.4902	-74.9515	-74.0666	-59.3177	-48.5218	-65.0357	-47.1087	-42.9537	-40.3362	-48.1519	-48.4195	788	201.825	240.077	225.928	200.64	205.597	202.341	193.337	186.543	182.196	193.759	187.309
787.5	-28.3396	16.9619	36.5475	-14.3803	-11.4383	-8.77675	25.6091	-30.4539	-27.2772	-21.2589	-19.9931	-22.0795	-17.0146	-14.8244	31.7514	-18.5076	-31.7121	-45.6099	787.5	-140.637	-69.6097	-127.2	-72.6208	-80.9921	-75.514	-75.9518	-82.0395	-66.3122	-67.2089	-44.9829	-41.6237	-59.4051	-41.582	-32.0975	-26.3899	-37.1878	-41.4305	787.5	215.997	255.316	239.575	205.565	209.567	222.52	212.445	197.046	195.96	211.544	208.55
787	-27.9453	24.1663	32.8137	-4.45957	-18.7985	-11.4657	28.1411	-27.3825	-27.5334	-27.2752	-16.0842	-14.7382	-13.2737	-16.6041	54.5296	-14.0745	-40.1344	-44.7054	787	-140.048	-69.7576	-129.22	-71.3911	-90.8914	-75.9899	-83.4115	-79.1405	-62.2764	-73.674	-37.8956	-41.6733	-58.6273	-46.1272	-41.471	-36.7881	-49.2053	-45.212	787	214.252	251.292	238.309	198.03	205.286	208.172	203.121	200.584	185.731	209.753	203.97
786.5	-22.6316	21.9382	30.107	-11.4411	-18.1037	-20.6455	18.8051	-26.5994	-35.083	-24.1017	-29.5709	-12.7714	-6.91025	-39.6837	44.8599	-15.2916	-32.1114	-42.9794	786.5	-143.429	-80.2015	-123.467	-78.9361	-96.1797	-77.881	-91.4883	-81.1765	-64.4806	-83.1141	-40.9955	-50.7634	-58.2914	-59.175	-46.3337	-34.9193	-49.7635	-45.8816	786.5	221.365	244.64	238.273	200.598	213.381	209.78	202.885	205.812	185.035	207.084	199.095
786	-26.3447	14.4087	39.7232	-9.8969	-14.798	-17.1264	22.6724	-30.5511	-26.6431	-27.0485	-26.1731	-10.4708	-6.64925	-32.9459	56.9142	-24.9899	-29.5954	-35.1453	786	-140.348	-74.8819	-117.791	-76.5843	-82.8688	-76.1887	-91.4338	-76.0957	-63.7113	-70.8769	-38.0805	-46.0511	-55.7404	-55.0425	-49.9525	-46.9779	-39.656	-52.8131	786	220.345	243.817	228.894	197.726	227.972	208.696	196.386	193.338	178.758	191.643	188.4
785.5	-22.2668	1.0579	44.8933	-17.3017	-12.5942	-22.4382	30.0989	-39.0068	-25.954	-23.0051	-26.0439	-10.1368	-6.15833	-39.5026	49.654	-27.0267	-32.9352	-42.6101	785.5	-141.137	-76.6156	-114.279	-81.282	-81.166	-80.8021	-89.2134	-86.7678	-76.1177	-67.626	-48.0027	-53.0173	-42.5068	-56.0928	-47.0688	-37.5646	-39.4213	-47.2971	785.5	217.464	233.295	217.731	186.526	220.668	201.853	191.201	196.974	179.375	187.084	184.154
785	-23.3672	3.85337	45.766	-9.96844	-5.53353	-19.4424	36.7399	-33.3434	-19.0447	-22.2822	-18.5526	-11.0892	-13.0127	-31.6658	56.1047	-24.9647	-38.3092	-37.8904	785	-145.98	-63.1067	-108.729	-79.8076	-66.1764	-90.017	-72.3399	-81.1765	-73.4618	-57.5971	-42.4314	-47.6054	-32.6454	-44.2766	-36.5078	-43.5245	-39.6307	-52.5198	785	213.504	252.115	224.234	191.559	227.432	216.9	203.944	201.842	185.164	187.636	193.985
784.5	-20.7898	4.46802	50.2417	-6.75494	-15.7742	-20.874	30.4071	-28.6268	-24.6795	-17.6994	-25.1944	-17.2492	-23.1481	-28.6684	56.8327	-27.4429	-43.2397	-38.3745	784.5	-151.118	-52.1244	-119.366	-82.6788	-65.8287	-91.1735	-69.7868	-88.3418	-69.0719	-64.651	-45.7594	-54.2124	-36.4157	-42.5822	-39.9507	-42.2617	-39.3134	-43.0311	784.5	207.57	241.344	217.826	178.908	225.015	209.654	185.095	202.304	174.8	179.428	188.191
784	-20.6898	14.4502	42.24	-9.46765	-17.2234	-32.6165	31.2833	-29.6648	-32.0949	-28.0962	-22.646	-16.8843	-24.3164	-36.7799	55.7784	-36.0062	-42.9419	-32.6422	784	-160.856	-62.3138	-126.474	-92.6055	-74.3428	-99.8824	-70.9969	-95.9873	-70.3174	-72.6189	-49.6729	-60.8875	-53.9424	-49.4219	-52.7105	-56.6121	-32.759	-49.797	784	215.118	263.329	230.392	205.595	239.414	232.424	198.262	210.85	181.878	196.164	202.011
783.5	-36.4424	4.50939	28.5458	-9.52726	-38.2377	-39.8172	26.1108	-40.1298	-42.6386	-37.5555	-32.304	-25.6048	-28.1196	-47.0272	39.2062	-50.1501	-48.1512	-48.82	783.5	-161.958	-69.9943	-137.201	-96.2825	-82.8808	-99.7438	-82.3407	-96.3276	-78.2669	-72.0423	-58.9356	-75.8602	-71.2761	-63.3638	-64.4399	-65.6782	-36.3757	-54.5541	783.5	215.991	248.99	228.335	202.711	240.517	224.78	194.178	201.563	177.83	193.839	196.741
783	-36.2777	10.254	20.7698	-5.35387	-30.6619	-35.504	28.425	-38.6912	-27.3992	-35.644	-32.0824	-19.049	-13.0375	-51.2921	42.8143	-40.1175	-40.6098	-52.0492	783	-154.27	-69.728	-131.614	-92.3787	-90.9093	-90.5109	-85.408	-87.9285	-71.8988	-68.6135	-58.5598	-68.671	-68.7127	-62.5136	-56.1721	-55.6083	-36.8896	-49.0444	783	221.465	248.072	228.151	210.657	248.721	223.93	198.432	211.604	199.691	207.182	211.46
782.5	-40.6028	6.55427	16.7333	-6.59396	-32.7101	-29.717	16.9076	-36.251	-34.7658	-35.3622	-43.4516	-35.6735	-22.2781	-50.062	33.132	-44.1218	-51.0727	-56.3038	782.5	-152.956	-73.3375	-134.67	-84.8337	-82.3832	-86.1263	-92.0025	-79.5173	-77.6136	-65.43	-61.9801	-65.2531	-68.3954	-51.7914	-46.6855	-50.848	-38.6916	-48.0815	782.5	223.351	246.374	223.289	210.521	245.099	220.418	200.089	211.081	197.407	198.476	207.866
782	-24.4028	20.573	32.7901	-2.27152	-19.7566	-14.9668	22.0379	-24.7966	-17.2579	-24.31	-33.1227	-17.3729	-12.8075	-34.4321	44.1634	-30.2931	-43.0813	-39.9158	782	-143.187	-61.3256	-109.602	-71.8448	-74.3008	-77.6522	-79.4185	-77.6698	-60.0601	-61.7497	-46.1477	-49.1596	-49.6805	-27.5463	-23.8485	-27.8168	-30.0308	-34.6837	782	218	247.912	219.188	208.293	229.849	209.738	195.049	200.815	192.168	192.753	202.294
781.5	-15.9175	23.8235	36.8265	-7.79829	-21.0083	-17.5054	19.216	-26.0349	-21.0571	-21.4367	-22.2582	-21.2507	-11.5896	-33.3893	43.1656	-34.1144	-45.1472	-40.7948	781.5	-137.632	-59.2724	-116.424	-72.1193	-71.5666	-81.0009	-77.1921	-79.2743	-63.8639	-59.5415	-42.641	-47.7602	-54.129	-31.2849	-34.7487	-29.1363	-28.5714	-33.6953	781.5	209.738	250.706	220.911	210.335	219.12	207.864	190.341	193.593	179.856	185.312	196.185
781	-14.9583	24.0777	33.9179	-14.1061	-22.3557	-23.8398	11.9465	-31.9473	-14.8125	-30.4794	-16.7552	-22.6238	-9.92417	-38.1413	40.8251	-27.1275	-42.7898	-42.126	781	-140.407	-60.3612	-119.372	-83.0728	-82.743	-88.9811	-87.0354	-88.2689	-72.0819	-58.3638	-40.2436	-61.1477	-57.7936	-47.8839	-44.4427	-48.329	-35.9442	-33.1406	781	211.678	260.56	233.364	217.159	230.832	212.967	194.426	204.505	185.077	191.194	206.405
780.5	-24.8325	19.2786	21.1437	-17.88	-23.3438	-21.9147	9.27561	-40.4879	-21.7035	-36.2015	-19.796	-25.376	-20.9979	-46.9709	36.5895	-32.9856	-38.7973	-49.7499	780.5	-146.11	-61.0357	-124.751	-87.9734	-79.8949	-94.8353	-93.1097	-96.7348	-78.395	-62.2711	-53.574	-79.5631	-57.7003	-62.9762	-56.4297	-55.9619	-40.4365	-35.602	780.5	205.278	256.589	226.79	214.574	233.483	210.708	185.604	203.653	182.128	191.434	203.681
780	-35.5715	18.1203	10.1504	-20.539	-32.5185	-26.5829	11.1912	-44.1057	-21.7462	-39.516	-20.6394	-25.5677	-29.381	-41.1948	42.3248	-34.8774	-43.3665	-50.4059	780	-158.806	-66.9647	-128.887	-93.5546	-78.354	-92.5586	-99.2988	-98.8619	-82.4979	-70.9812	-56.6061	-82.2444	-57.0407	-69.0282	-64.5341	-62.2626	-50.6075	-44.096	780	214.164	253.955	229.881	209.744	229.369	203.498	190.911	202.626	192.149	193.839	196.173
779.5	-51.2949	9.24336	2.17849	-32.9817	-46.023	-28.171	-0.17524	-43.5231	-32.5095	-39.7795	-31.7561	-31.5978	-38.5036	-48.7194	39.4697	-48.0881	-55.6926	-59.4374	779.5	-160.415	-66.8937	-132.684	-96.2527	-85.3272	-92.3599	-105.373	-98.8133	-89.6476	-80.3477	-64.9322	-80.5106	-54.577	-70.5974	-74.6491	-67.2817	-55.3662	-50.4155	779.5	206.162	240.911	226.766	195.505	218.85	196.076	181.38	184.689	191.056	184.151	186.564
779	-44.5512	16.3413	7.87103	-12.7825	-36.9261	-30.7277	-1.91555	-29.155	-24.0392	-33.1628	-25.576	-27.3798	-26.3423	-37.0673	46.9244	-39.5689	-58.6015	-55.2465	779	-145.762	-70.1777	-143.822	-93.3517	-86.9761	-84.2712	-93.5816	-94.6137	-85.8621	-83.1324	-51.7559	-69.6866	-51.2608	-55.1487	-64.396	-68.4624	-43.6597	-52.118	779	199.085	232.709	215.632	181.069	198.676	183.877	178.233	185.242	188.931	177.035	177.256
778.5	-37.584	23.6403	10.0317	-14.1478	-36.3692	-33.3926	2.67693	-22.4231	-29.3872	-38.8482	-27.7858	-28.9754	-14.8272	-41.4196	50.8023	-41.4103	-55.0715	-54.3931	778.5	-134.103	-70.6689	-145.04	-90.2298	-86.6223	-85.1265	-82.2438	-90.9005	-85.4225	-85.132	-45.1555	-73.7982	-49.6743	-51.6414	-67.3614	-68.4056	-43.812	-49.6566	778.5	200.441	243.906	216.536	190.699	203.612	195.763	186.554	186.865	190	186.704	182.249
778	-18.4889	36.8021	23.6427	-8.88933	-18.4451	-25.867	20.3097	-16.5594	-27.448	-35.7176	-19.1127	-16.8719	-11.0055	-29.3366	61.2125	-24.1386	-44.8431	-46.6672	778	-133.897	-72.7932	-134.996	-84.762	-75.392	-86.4094	-69.4178	-86.2268	-73.761	-82.795	-45.4389	-73.6682	-43.7698	-38.2308	-62.4484	-57.4265	-44.8208	-40.8565	778	212.767	252.304	214.527	206.461	208.211	211.69	189.651	196.049	183.093	193.354	193.344
777.5	-29.0221	30.4428	33.3717	-16.1152	-17.4151	-31.5517	26.9205	-21.1545	-26.3504	-32.06	-16.4598	-22.1227	-7.99154	-27.5569	63.39	-22.9279	-30.1912	-43.2342	777.5	-136.984	-69.7754	-128.049	-87.1079	-65.1151	-88.2162	-69.6719	-76.746	-72.0453	-71.4596	-46.9612	-69.2903	-43.7388	-37.2118	-59.3762	-45.9173	-39.9924	-38.9116	777.5	222.302	261.921	216.572	220.568	218.118	218.063	204.628	200.425	186.214	198.287	196.413
777	-35.6186	15.0825	25.103	-20.8073	-24.9069	-30.1261	22.0258	-33.4223	-40.5104	-36.5202	-23.674	-29.4765	-30.8103	-31.7406	48.9951	-36.2205	-41.7505	-47.871	777	-150.876	-76.4855	-138.77	-100.067	-73.2156	-103.057	-78.632	-88.9739	-79.7627	-69.9262	-49.1305	-69.922	-58.0301	-54.2047	-66.0043	-44.8945	-53.0503	-54.994	777	220.475	249.652	222.974	205.971	217.273	212.075	203.169	197.994	185.096	186.109	194.49
776.5	-31.1699	9.07196	33.075	-11.8405	-28.1706	-25.0007	31.8815	-33.0702	-26.1125	-27.796	-19.5622	-28.1591	-21.4392	-32.8209	55.6905	-42.394	-44.5643	-37.0943	776.5	-149.333	-70.3553	-131.538	-100.324	-67.5075	-103.165	-77.0953	-91.5751	-80.9716	-68.4479	-43.4668	-64.2808	-59.5669	-60.3816	-59.2569	-38.278	-48.2535	-48.9233	776.5	220.156	246.635	222.106	199.153	222.328	211.298	208.077	197.18	182.44	188.054	193.196
776	-24.6088	14.4915	36.8918	-7.5121	-23.0204	-21.1087	30.3709	-34.8002	-30.2471	-25.2658	-28.266	-27.7509	-31.1086	-19.514	55.722	-44.273	-47.809	-38.1134	776	-154.824	-66.4322	-130.574	-96.1631	-71.2488	-94.9136	-79.836	-100.369	-75.1041	-70.9383	-45.328	-69.6742	-63.474	-67.3401	-60.526	-39.6291	-43.8056	-50.8236	776	216.598	250.369	233.221	200.663	227.563	206.798	203.255	199.021	180.413	192.097	183.803
775.5	-24.1793	28.0611	46.4545	0.7214	-17.1515	-11.9169	34.9694	-29.6648	-18.1239	-20.2849	-18.6019	-26.9407	-22.4459	-11.6147	62.5617	-30.8164	-48.9053	-41.5909	775.5	-145.161	-56.5978	-119.111	-88.7912	-65.6008	-76.291	-65.9633	-83.9964	-62.6611	-65.8533	-42.8197	-62.0765	-60.7863	-57.2932	-52.6351	-34.7363	-41.1408	-34.9516	775.5	218.689	244.895	225.762	201.195	226.988	199.1	202.401	197.496	179.899	190.967	178.397
775	-32.3468	27.3874	33.4964	-10.195	-8.41408	-27.786	26.3887	-32.4329	-29.8507	-32.0417	-28.4876	-29.3713	-28.5234	-15.455	50.8777	-38.0934	-47.5809	-54.9854	775	-156.974	-74.1363	-135.038	-93.6023	-87.2339	-77.8028	-71.6805	-86.9927	-69.5298	-68.6994	-58.5598	-67.3832	-62.659	-59.5126	-61.751	-45.0523	-54.3256	-49.2931	775	213.375	255.033	229.322	202.209	231.558	200.25	199.563	196.681	186.611	186.452	178.39
774.5	-35.6834	24.4263	24.8359	-12.8481	-17.5108	-32.3037	21.5243	-36.8823	-40.7543	-39.3506	-34.4462	-36.4714	-27.9145	-30.011	43.6049	-43.4597	-53.3478	-60.9342	774.5	-153.593	-78.6274	-137.457	-104.299	-92.882	-81.3141	-78.5957	-86.6766	-76.484	-68.0983	-58.3194	-69.3646	-65.8445	-62.0634	-60.262	-48.8972	-58.7925	-59.6492	774.5	217.917	245.504	222.974	194.496	230.586	205.539	196.653	191.849	181.249	183.526	187.075
774	-40.7852	2.14536	5.87063	-30.6804	-37.2017	-45.6944	4.91879	-49.0772	-51.1883	-52.5287	-51.903	-47.2638	-31.121	-57.7677	20.7828	-59.4448	-74.9772	-76.3923	774	-175.097	-95.1364	-168.705	-122.803	-116.254	-107.712	-102.917	-114.329	-96.9925	-92.2106	-78.8911	-90.3684	-80.8886	-74.9862	-79.895	-72.3451	-78.8869	-81.3369	774	232.884	260.087	226.766	194.335	233.632	207.594	189.306	198.906	188.363	191.698	190.231
773.5	-39.4906	15.2598	13.7654	-34.8001	-39.7647	-40.7496	5.59558	-46.0178	-49.493	-49.5144	-41.8511	-48.847	-37.6522	-63.0504	21.1467	-56.5568	-72.4676	-77.6533	773.5	-167.632	-93.243	-168.201	-123.842	-111.001	-104.225	-99.7889	-110.124	-94.1961	-97.6084	-73.591	-96.542	-78.7671	-67.6777	-76.3076	-69.1884	-75.1561	-84.9972	773.5	233.715	259.862	224.133	201.899	221.897	205.196	185.228	188.585	181.494	191.772	190.595
773	-35.7657	22.1391	9.18287	-25.72	-35.1715	-35.3295	3.98217	-40.931	-42.4984	-43.9455	-33.2212	-41.1099	-30.2883	-61.7391	37.7378	-46.8143	-65.8324	-72.5835	773	-164.009	-89.2252	-174.833	-110.919	-92.7201	-108.194	-104.356	-106.708	-89.5926	-105.343	-72.3215	-99.2975	-73.9452	-63.6389	-76.3202	-77.4337	-58.3293	-73.0151	773	227.688	259.288	221.476	207.559	214.833	198.823	184.291	195.952	178.984	187.636	190.848
772.5	-29.9695	22.2573	16.8105	-19.5971	-27.997	-34.0061	9.27561	-44.9495	-35.083	-42.5486	-34.3599	-38.5556	-29.5426	-58.1174	41.6659	-49.9609	-65.8133	-61.724	772.5	-162.836	-84.4323	-163.291	-102.544	-90.016	-98.6839	-105.579	-103.413	-84.6166	-97.909	-72.7897	-99.3347	-75.5629	-68.7468	-77.8782	-73.8793	-59.795	-71.7461	772.5	218.943	261.217	220.905	213.899	210.971	193.432	189.15	195.696	172.682	184.384	200.667
772	-18.1947	19.3732	16.2644	-12.4546	-24.1523	-26.7995	21.343	-34.9641	-32.4973	-51.1931	-33.0057	-32.4142	-18.8292	-50.1931	46.5856	-48.3403	-52.2894	-60.8642	772	-162.512	-87.1897	-153.076	-102.878	-83.6903	-103.074	-110.503	-105.231	-81.7226	-94.9769	-71.0519	-89.8483	-72.4333	-65.2582	-75.4219	-65.7413	-66.4128	-64.349	772	203.793	243.616	211.312	201.26	208.331	181.691	189.064	186.871	165.22	174.189	189.547
771.5	-28.5867	9.19017	10.5422	-24.3786	-27.2904	-30.8599	18.5452	-43.5474	-32.4851	-59.9112	-40.4292	-36.3291	-23.5893	-63.3128	33.8661	-62.5851	-59.9577	-75.7299	771.5	-168.733	-96.8288	-155.636	-111.749	-96.8872	-103.893	-110.177	-108.696	-93.6283	-94.4249	-77.3997	-94.802	-81.2868	-76.8494	-77.6709	-76.6761	-77.1675	-73.6655	771.5	199.592	235.644	205.361	196.908	207.265	182.281	183.002	180.172	163.008	170.41	181.441
771	-25.6797	7.54717	7.1053	-28.1167	-31.3926	-36.6169	22.5092	-48.4702	-46.4013	-57.8587	-39.9614	-36.2487	-29.5363	-60.9023	44.0003	-71.2556	-60.2175	-76.0229	771	-170.112	-106.669	-166.691	-114.172	-102.344	-116.741	-108.404	-108.543	-97.89	-86.8803	-78.7123	-89.8793	-78.6551	-83.0139	-74.7496	-81.7647	-76.0761	-59.5281	771	195.649	230.543	203.649	192.012	208.368	187.546	182.626	177.103	172.914	173.949	167.455
770.5	-45.481	-2.65953	-17.5762	-42.2944	-46.1128	-55.8247	13.3363	-63.0325	-55.9327	-71.331	-59.7513	-50.622	-40.7842	-75.2584	28.1371	-88.6786	-75.1356	-91.2517	770.5	-176.993	-105.527	-168.408	-118.906	-116.53	-125.19	-116.747	-119.537	-114.68	-95.9523	-96.2519	-94.8764	-94.8564	-98.7938	-89.5889	-93.9053	-84.8005	-70.2985	770.5	196.822	227.696	203.857	195.248	210.359	190.053	182.027	177.388	170.349	169.01	170.71
770	-39.3671	-2.88412	-20.5027	-37.9123	-57.4613	-57.7196	15.7535	-51.2625	-59.1526	-66.0561	-58.908	-54.0422	-44.0404	-84.2193	29.0784	-80.3549	-74.8251	-81.3221	770	-171.626	-92.2252	-166.055	-116.541	-128.131	-127.418	-111.901	-119.671	-112.745	-91.266	-90.5143	-94.9816	-95.1489	-98.3562	-90.7261	-84.9908	-82.2625	-77.4215	770	192.327	229.59	205.611	195.058	209.645	199.431	187.939	179.771	164.59	169.845	175.209
769.5	-32.8411	5.34862	-18.2649	-31.1275	-45.8373	-50.3204	13.8621	-44.8888	-52.8715	-57.6505	-51.9831	-49.9541	-45.4635	-86.7233	34.023	-70.2782	-70.1545	-73.4625	769.5	-165.564	-87.0239	-162.876	-115.689	-119.851	-110.458	-108.125	-114.001	-99.1111	-92.7258	-82.3916	-94.5668	-90.7253	-84.133	-83.7022	-69.9712	-82.6559	-70.1646	769.5	195.261	227.24	195.554	186.329	200.374	188.787	185.464	174.641	152.804	161.078	171.789
769	-18.9068	10.0294	-7.05781	-30.0485	-41.6452	-39.0172	11.3664	-40.9979	-55.0058	-57.2033	-41.0817	-46.2927	-50.0745	-81.5654	38.2649	-55.3461	-64.6853	-70.176	769	-164.403	-93.024	-152.522	-104.323	-100.479	-104.755	-97.1389	-99.889	-91.5952	-89.481	-72.0502	-91.1611	-72.8439	-69.6158	-75.4219	-66.0507	-71.5775	-63.2203	769	198.39	233.585	193.366	176.944	201.525	187.648	186.577	174.792	161.202	175.207	174.981
768.5	-13.8756	15.5258	0.93788	-34.3172	-37.4052	-35.8349	12.4239	-36.9248	-52.2372	-57.0868	-46.6031	-43.6704	-46.2651	-73.5662	30.4337	-63.3986	-64.2987	-71.9211	768.5	-164.179	-95.6572	-145.991	-100.64	-94.1231	-98.6537	-103.219	-88.4147	-82.5712	-82.7767	-67.9149	-81.1297	-65.1539	-63.9016	-69.6796	-60.0719	-61.064	-61.9577	768.5	207.553	244.012	199.209	188.723	207.594	185.233	187.636	175.352	165.848	175.618	176.553
768	-27.7393	1.57799	-4.85558	-37.9481	-39.4713	-42.5182	12.5749	-36.9612	-43.5838	-57.9752	-57.1968	-46.4288	-52.1065	-71.337	28.1057	-67.9262	-71.1241	-71.4561	768	-176.657	-99.4323	-151.131	-99.0104	-98.2783	-115.277	-110.068	-92.6022	-87.1077	-92.4068	-68.9626	-80.0089	-64.9113	-78.8688	-72.2429	-63.0707	-67.9483	-69.6481	768	203.015	237.402	201.289	191.863	206.659	178.679	180.678	168.003	151.058	166.686	166.808
767.5	-33.0177	-0.69148	-9.53309	-33.2322	-44.6455	-53.1477	13.3605	-34.0597	-39.0895	-55.3285	-56.9013	-57.5118	-52.0941	-78.5867	24.8113	-72.1321	-72.7337	-69.9594	767.5	-181.453	-96.6335	-162.424	-106.113	-105.335	-109.886	-108.283	-98.6917	-91.644	-94.3758	-65.1109	-81.526	-69.4842	-80.6943	-77.4887	-64.9332	-65.4483	-66.8167	767.5	189.362	225.921	189.104	174.664	192.992	170.391	168.122	158.211	136.403	148.164	149.05
767	-37.6252	-2.04489	-11.9727	-25.5888	-41.6991	-51.4453	15.977	-31.3766	-41.852	-48.473	-51.5583	-52.8362	-54.2318	-75.6457	35.3595	-67.346	-68.3166	-63.6538	767	-174.36	-89.2665	-157.901	-103.427	-98.7519	-108.133	-98.9358	-102.308	-91.1373	-90.2539	-70.3246	-82.2072	-74.3247	-86.2398	-77.5516	-66.9219	-59.5411	-54.9622	767	187.919	225.666	194.709	181.589	194.46	171.053	164.316	166.076	141.239	149.691	155.318
766.5	-36.3718	-2.3463	-12.6198	-31.521	-41.9506	-52.3717	11.2395	-31.0489	-46.1573	-56.5661	-48.573	-55.3719	-58.3892	-79.2424	36.6146	-68.8468	-72.081	-64.8258	766.5	-171.52	-92.6571	-158.377	-99.4103	-105.569	-97.1541	-100.297	-99.6885	-90.1665	-87.7635	-70.3	-88.4426	-77.6845	-87.7591	-75.5789	-71.518	-56.0387	-53.8144	766.5	187.771	224.211	201.611	177.839	192.626	178.51	158.217	161.627	157.317	152.201	159.005
766	-41.0146	-2.19264	-15.4927	-40.3329	-48.5023	-46.0072	8.67134	-40.3848	-58.9514	-55.0468	-56.1565	-49.0572	-56.3819	-79.5796	44.1007	-69.263	-73.3675	-71.4243	766	-174.03	-87.8228	-146.235	-97.4584	-101.852	-98.4851	-102.294	-100.01	-99.0928	-88.5793	-82.8168	-89.6564	-85.0883	-86.1836	-77.382	-68.2604	-57.276	-52.6857	766	204.96	252.281	219.17	190.21	209.364	195.823	175.789	177.705	168.694	174.557	170.254
765.5	-42.7035	-6.35924	-21.2921	-44.0889	-56.1318	-50.9521	0.80973	-53.9516	-67.7388	-58.6001	-57.3075	-55.4585	-56.8418	-79.7545	39.8086	-68.7523	-80.4336	-74.0485	765.5	-177.441	-92.663	-148.238	-102.066	-108.412	-103.46	-105.041	-104.605	-106.133	-89.2111	-87.3958	-97.799	-81.6228	-83.9516	-85.0718	-77.1748	-65.0422	-66.6446	765.5	200.229	245.971	212.88	188.914	202.994	186.582	176.043	170.817	165.684	168.631	168.22
765	-33.7709	-0.24822	-15.5284	-34.1146	-45.1366	-40.912	14.6416	-62.7775	-58.7806	-57.289	-54.3714	-38.2093	-39.2741	-69.6447	48.6563	-59.9934	-69.1722	-73.4561	765	-171.702	-84.0536	-137.766	-99.4402	-95.4962	-101.039	-96.056	-107.292	-92.7247	-77.8205	-81.5904	-88.3993	-69.7829	-68.6843	-76.0061	-70.8362	-57.1809	-57.6596	765	197.117	247.936	213.939	183.338	204.266	187.257	176.285	170.708	163.101	168.704	167.307
764.5	-39.5377	1.18202	-19.3629	-36.2191	-49.2987	-51.1806	2.16331	-69.995	-70.6233	-59.7825	-57.2337	-47.2946	-43.127	-74.8775	33.2888	-72.6619	-80.9153	-75.7872	764.5	-174.042	-93.5151	-152.255	-107.087	-101.222	-108.856	-103.377	-121.191	-98.7631	-90.5544	-91.2353	-88.5665	-72.8626	-73.7358	-82.1064	-84.3342	-65.258	-68.2006	764.5	195.561	242.267	214.741	185.063	197.021	179.546	164.473	163.615	154.674	152.109	166.691
764	-26.7331	15.9691	-6.99251	-25.9406	-41.9566	-45.538	9.45086	-52.0395	-49.2491	-49.3736	-49.5578	-46.7132	-25.7146	-74.3655	45.8263	-64.8174	-69.6475	-58.6795	764	-167.556	-85.0891	-157.562	-105.176	-88.8048	-109.428	-101.289	-110.804	-78.1264	-86.2055	-89.7069	-79.0801	-61.9249	-69.3095	-76.4773	-75.7417	-47.8728	-58.3228	764	197.205	237.733	198.484	175.929	187.169	178.974	157.315	156.302	147.193	139.514	160.404
763.5	-25.6857	15.4548	-11.9134	-30.8832	-40.4595	-48.9909	2.82196	-44.3365	-49.6393	-51.4811	-58.0524	-62.9853	-36.0303	-84.3192	35.8051	-69.5404	-76.3271	-61.9851	763.5	-169.517	-96.7754	-169.181	-112.8	-97.8586	-112.5	-110.025	-113.6	-86.6803	-88.3401	-93.8114	-89.5944	-75.4322	-73.4733	-80.4227	-67.2502	-52.3333	-69.9286	763.5	199.668	241.242	193.277	178.95	188.2	181.088	167.033	164.283	145.483	140.465	164.349
763	-28.7573	6.53063	-8.9395	-30.1617	-43.9149	-49.8451	7.71055	-47.7115	-45.889	-56.1434	-58.5448	-62.1627	-48.6079	-84.8749	34.1234	-69.6225	-75.8264	-78.0992	763	-168.209	-89.5033	-168.711	-108.83	-99.1417	-115.903	-121.829	-108.088	-86.4788	-91.3702	-90.2801	-92.0837	-81.1562	-78.9625	-84.7325	-64.5102	-54.1923	-75.8464	763	197.005	240.989	207.329	183.678	189.79	188.703	174.07	171.607	164.536	158.355	168.632
762.5	-29.9695	10.8214	-6.38705	-32.6061	-36.5369	-41.8023	8.11541	-46.6735	-48.6515	-53.7663	-62.1274	-58.724	-49.8073	-86.3923	35.0145	-75.613	-82.639	-81.8061	762.5	-169.034	-87.231	-164.04	-115.456	-96.5634	-112.657	-118.926	-114.013	-95.8264	-91.1678	-93.7929	-91.8546	-78.6612	-75.699	-83.2687	-60.9494	-60.0868	-80.0105	762.5	204.618	253.618	219.996	192.788	195.961	194.245	174.857	179.054	172.4	167.458	174.902
762	-31.9702	14.8107	-2.30313	-27.0555	-35.8901	-38.0125	5.39013	-60.5619	-50.1882	-48.8589	-51.5583	-55.2173	-51.8145	-91.5378	32.3224	-66.0218	-87.0182	-80.1055	762	-156.579	-84.7163	-154.311	-112.065	-96.4675	-112.115	-113.813	-116.164	-94.1228	-84.5861	-92.6343	-98.0219	-73.491	-86.815	-72.4502	-74.4159	-72.9608	-71.1912	762	214.765	259.412	232.163	201.272	205.231	205.045	180.521	185.758	183.655	174.686	184.067
761.5	-21.6254	19.9643	-7.72857	-26.972	-31.9256	-28.7004	5.26928	-53.0956	-42.1447	-47.0823	-49.3362	-53.9124	-47.3899	-97.9821	35.278	-59.3439	-74.9328	-75.4369	761.5	-158.069	-87.3257	-150.639	-116.506	-88.5169	-111.248	-111.599	-110.883	-97.023	-81.9118	-90.4403	-96.4058	-77.7529	-84.9519	-72.9151	-75.969	-72.9797	-74.3032	761.5	225.1	262.412	236.888	207.696	220.308	207.118	196.441	197.666	187.521	181.311	191.575
761	-33.7591	6.45972	-22.9483	-33.8105	-46.4542	-46.7351	-2.44731	-57.5875	-51.8897	-57.8159	-57.3445	-63.5358	-62.9318	-107.905	18.2414	-68.0775	-92.7661	-93.0988	761	-177.217	-106.207	-165.615	-121.412	-103.662	-126.437	-126.397	-125.627	-104.203	-93.0448	-105.053	-110.573	-98.5646	-97.7873	-96.2987	-97.9585	-91.0756	-93.6378	761	219.284	250.055	230.225	204.902	216.188	203.118	197.585	201.355	183.954	176.496	183.439
760.5	-24.1498	3.30374	-22.3547	-38.7648	-46.5499	-48.4194	-2.39293	-52.7375	-49.1088	-59.0167	-55.1777	-64.8036	-65.3678	-98.6066	19.214	-75.2725	-87.6772	-101.965	760.5	-186.119	-98.0891	-174.25	-125.776	-105.713	-124.793	-128.902	-123.84	-112.983	-91.8364	-107.345	-108.034	-101.837	-93.4484	-104.962	-92.2512	-90.9106	-94.9387	760.5	220.999	248.203	229.851	198.084	209.405	191.299	191.352	197.508	182.134	179.544	178.328
760	-33.0118	-1.80258	-9.43218	-38.0554	-44.0886	-50.8979	-5.52307	-53.1139	-45.0718	-53.1965	-54.4021	-72.5531	-68.0399	-98.6253	16.2271	-75.0265	-98.343	-105.417	760	-192.376	-103.078	-179.189	-119.533	-115.277	-129.882	-124.237	-123.202	-105.925	-100.724	-104.861	-109.137	-101.495	-87.1151	-123.917	-100.667	-90.1873	-93.2552	760	204.076	235.573	209.332	185.26	183.583	172.366	169.683	180.185	165.342	166.109	158.906
759.5	-23.0729	7.39351	-0.81916	-38.1329	-38.3036	-43.7273	-7.83744	-46.8131	-46.5232	-48.4791	-46.6217	-73.6602	-59.4332	-88.2344	29.2038	-70.2782	-90.8142	-98.0667	759.5	-183.503	-93.2784	-168.973	-112.543	-109.736	-127.124	-116.064	-116.031	-108.55	-96.0074	-99.6292	-97.669	-93.556	-76.343	-121.077	-95.5972	-85.9362	-84.1874	759.5	206.091	229.229	210.028	182.275	189.082	182.251	170.173	177.169	166.423	164.557	158.481
759	-18.0712	12.0034	9.18881	-30.3943	-33.1114	-37.1343	2.29625	-39.0189	-42.1813	-40.098	-44.8919	-66.6158	-57.3265	-82.5333	37.7127	-64.5463	-79.8126	-88.8186	759	-176.728	-87.9766	-153.741	-102.974	-104.089	-123.449	-106.625	-100.12	-99.3065	-94.3574	-90.9087	-97.3223	-84.2857	-71.9666	-124.061	-88.3811	-79.4072	-74.7687	759	204.919	237.704	214.89	189.803	200.104	190.576	171.027	175.206	173.487	166.778	161.483
758.5	-24.0792	12.0565	-1.75703	-39.3789	-41.6812	-40.3345	1.43817	-36.8702	-40.8153	-46.151	-52.494	-65.3355	-64.6594	-86.1988	35.1211	-73.2293	-83.6404	-92.5255	758.5	-178.106	-94.7696	-155.559	-112.196	-102.194	-119.583	-107.545	-102.211	-102.048	-97.7004	-88.3943	-98.4988	-84.8955	-74.905	-128.641	-88.5263	-78.6712	-82.4274	758.5	200.463	238.935	217.517	187.445	202.839	196.052	172.884	170.617	176.766	160.195	159.411
758	-28.8339	6.53063	-17.1311	-39.063	-43.1903	-48.5939	5.77083	-43.8083	-37.7113	-49.7473	-55.5409	-61.8535	-76.6466	-94.7412	20.444	-81.6223	-92.6584	-96.1815	758	-180.316	-96.8524	-161.924	-124.135	-106.013	-117.439	-110.462	-113.119	-110.248	-105.527	-85.701	-112.927	-92.4486	-93.5485	-141.608	-86.1841	-85.4984	-85.6094	758	203.027	247.131	210.283	192.209	211.972	187.04	173.387	175.419	184.706	157.71	154.074
757.5	-37.7312	1.57208	-19.6123	-46.8255	-50.3886	-47.12	-6.38114	-53.0835	-47.3343	-57.8772	-59.2835	-64.816	-78.8155	-99.1685	15.1792	-83.4574	-92.1388	-102.697	757.5	-182.142	-101.74	-167.35	-131.489	-111.163	-123.998	-118.187	-117.477	-118.63	-108.465	-80.5057	-112.134	-95.3728	-100.569	-156.372	-92.4785	-86.0948	-87.8859	757.5	203.752	251.954	215.074	188.675	212.386	194.552	183.946	180.026	180.937	156.127	163.824
757	-38.6609	0.27186	-21.8383	-40.8158	-36.3692	-51.6678	-7.45675	-58.407	-56.7926	-56.3394	-52.0508	-66.2323	-69.5624	-95.3532	8.53399	-84.5041	-82.8925	-106.684	757	-176.463	-98.669	-171.529	-131.285	-115.444	-117.499	-127.595	-117.806	-119.345	-109.385	-82.4347	-113.534	-90.4826	-103.627	-159.212	-91.9987	-85.3778	-79.4366	757	214.718	254.357	230.326	189.242	216.944	188.474	189.276	190.39	174.135	163.226	168.016
756.5	-39.3082	6.28241	-16.6147	-42.2407	-36.7465	-50.6693	-5.95211	-64.6046	-61.0796	-55.0896	-51.5645	-62.1566	-63.0747	-81.6279	13.0331	-77.5299	-74.578	-96.3342	756.5	-172.127	-98.6749	-165.936	-125.716	-116.829	-117.331	-122.464	-116.134	-110.62	-97.0072	-73.3753	-106.159	-91.7082	-96.0242	-161.511	-87.7561	-81.1394	-73.1745	756.5	213.169	251.322	224.775	187.027	208.188	185.36	190.753	183.813	169.861	158.723	173.644
756	-28.8633	13.0435	-15.1722	-29.4403	-33.2551	-40.2683	5.89772	-54.947	-57.0121	-47.6704	-51.7554	-54.5123	-48.4091	-67.3841	24.0583	-78.0659	-67.4864	-78.0229	756	-171.361	-92.4973	-159.012	-115.371	-108.321	-109.435	-118.278	-112.488	-103.763	-93.2227	-74.0532	-95.9414	-81.7846	-73.8172	-152.276	-78.5827	-70.0103	-67.5884	756	213.722	243.332	218.961	185.29	201.424	178.089	183.903	180.774	173.543	163.115	161.409
755.5	-30.9111	13.5341	-14.828	-26.03	-36.9921	-36.6771	4.16346	-50.3094	-53.3715	-45.8814	-55.0547	-53.9494	-43.9162	-62.3511	28.8963	-75.0139	-61.6117	-72.5962	755.5	-166.189	-86.521	-152.647	-112.507	-100.551	-108.959	-110.007	-115.721	-99.1233	-82.3534	-74.2935	-96.542	-81.4797	-68.5717	-140.49	-79.536	-66.0067	-64.9548	755.5	207.264	243.368	218.076	196.126	207.133	183.36	186.263	176.61	175.54	164.324	164.275
755	-28.8044	17.0328	-8.83858	-24.3488	-31.1411	-27.2326	-2.84613	-39.5592	-51.1639	-52.4552	-51.5153	-49.6696	-36.3659	-61.4269	28.2437	-69.4648	-56.377	-71.8892	755	-169.494	-89.3967	-148.636	-109.2	-101.366	-103.008	-108.785	-108.64	-104.52	-84.212	-87.0815	-90.449	-75.9486	-67.9528	-120.769	-77.5726	-65.5688	-60.7779	755	212.626	251.464	224.722	196.149	200.781	182.829	187.425	176.404	181.792	164.68	163.862
754.5	-34.0063	15.7267	-16.5137	-29.8457	-37.4113	-37.7839	-18.1222	-43.2499	-52.475	-57.7178	-48.0559	-53.6093	-47.5515	-70.7313	12.801	-73.4564	-63.4115	-72.6217	754.5	-176.351	-93.4678	-158.768	-109.683	-105.341	-106.646	-112.409	-112.742	-104.435	-90.5299	-99.4073	-93.9042	-83.1907	-81.6884	-121.196	-78.2923	-73.8047	-65.9942	754.5	202.691	249.883	217.208	191.069	194.647	180.498	181.537	173.723	175.161	158.153	155.318
754	-36.4895	16.7847	-14.4362	-29.2674	-38.8126	-33.6572	-15.6023	-51.9059	-56.6584	-53.1046	-51.1398	-58.8539	-58.4886	-72.5795	12.3555	-75.512	-74.0329	-76.2395	754	-174.967	-101.752	-167.457	-113.754	-107.32	-113.338	-111.876	-105.219	-107.519	-97.271	-101.601	-91.4397	-84.9328	-86.8901	-124.055	-71.4801	-78.0748	-73.3212	754	210.669	256.613	218.712	191.105	193.364	184.613	176.72	176.045	178.085	150.287	158.191
753.5	-30.9817	14.9111	-18.5972	-30.3167	-47.9753	-42.9874	-14.0373	-52.9925	-57.5731	-50.262	-49.2377	-58.8849	-55.9159	-71.2245	13.2402	-76.0354	-77.4804	-71.7428	753.5	-173.83	-94.7044	-162.323	-109.587	-106.037	-114.271	-112.814	-100.953	-104.612	-94.5843	-91.9379	-85.0247	-84.0493	-82.9951	-117.646	-76.3162	-74.731	-74.2011	753.5	207.541	248.233	208.435	186.783	196.805	187.528	173.525	174.896	182.952	152.925	158.284
753	-20.1484	17.6711	-12.2102	-31.9265	-43.4897	-42.3497	-4.38703	-54.4857	-58.7867	-43.8474	-53.3188	-49.2305	-52.4795	-64.4555	24.3909	-62.0302	-65.7056	-69.5518	753	-162.653	-83.9589	-143.383	-100.866	-93.6494	-108.573	-103.775	-90.8092	-93.3964	-85.5737	-79.7662	-73.5444	-79.8808	-71.4851	-102.619	-75.1167	-69.046	-74.724	753	218.059	255.713	219.543	200.312	212.517	196.521	180.206	186.026	184.797	160.134	175.678
752.5	-17.9594	22.7302	-9.62807	-27.6636	-35.7044	-39.7329	-4.71334	-46.7948	-58.6099	-39.8285	-48.6344	-35.3457	-57.1028	-57.98	29.2352	-57.654	-62.6067	-68.1633	752.5	-159.201	-78.2724	-138.848	-102.042	-91.5209	-107.086	-97.0966	-93.2706	-86.5276	-87.3648	-77.4982	-77.8975	-76.577	-73.0544	-95.4192	-72.1872	-72.4658	-70.3815	752.5	213.369	253.299	210.574	195.308	208.77	193.558	177.562	181.364	174.19	157.888	162.937
752	-19.3305	20.1652	-3.24101	-25.8393	-35.4469	-34.4753	-18.1101	-46.7159	-54.0667	-40.2328	-49.8902	-40.7945	-58.4762	-61.2646	10.2094	-58.8899	-71.0544	-76.8955	752	-160.249	-75.7399	-148.38	-104.21	-96.6534	-105.423	-95.8805	-98.1447	-92.1142	-88.4628	-79.1684	-79.2597	-79.6132	-72.8419	-98.9059	-69.1758	-66.6792	-71.1211	752	220.156	261.897	222.581	206.329	213.879	189.624	189.748	185.345	170.782	160.625	166.999
751.5	-21.3076	23.3921	4.47568	-17.9754	-28.1408	-35.2333	-23.6755	-38.1691	-45.206	-33.0709	-41.5619	-41.8645	-57.1339	-57.3805	10.8558	-58.4234	-65.6296	-71.66	751.5	-154.411	-77.7044	-142.015	-98.8492	-92.6721	-102.484	-93.6904	-99.2447	-87.1687	-83.574	-83.5318	-70.312	-76.9192	-75.9866	-102.726	-66.1453	-65.5752	-65.0249	751.5	206.38	255.067	217.386	195.039	207.259	188.787	189.791	168.721	167.357	154.845	167.61
751	-31.7643	18.7053	3.09261	-22.5125	-30.5782	-36.7011	-22.2131	-35.2311	-40.3396	-33.3773	-36.7544	-52.2115	-46.5883	-56.9934	-4.48034	-63.1968	-65.6867	-67.2398	751	-149.015	-79.1186	-144.464	-96.6347	-93.9313	-99.2139	-101.102	-93.7325	-87.6327	-79.6054	-76.2163	-71.1418	-65.7077	-70.4474	-96.6631	-64.8827	-69.8771	-64.6805	751	210.039	247.143	217.059	191.29	205.231	183.088	189.506	163.633	169.366	161.507	164.854
750.5	-22.8787	28.2561	13.3499	-10.1175	-19.1996	-33.4467	-16.823	-20.8571	-34.8756	-18.0304	-24.9113	-46.1504	-34.9179	-37.3045	7.51745	-55.6235	-51.7191	-51.1002	750.5	-135.258	-68.5446	-130.961	-81.9028	-73.5213	-85.0301	-81.8748	-79.73	-72.3383	-72.1099	-67.9951	-65.3149	-57.0159	-56.718	-80.8437	-51.3909	-61.1147	-56.0654	750.5	209.48	247.297	216.566	192.347	204.584	188.535	182.251	166.076	167.918	164.514	169.699
750	-19.3363	30.3305	7.68701	-19.3705	-26.6676	-19.9176	-4.67708	-21.9011	-37.2966	-26.4359	-18.2695	-44.864	-25.9819	-40.2582	8.17631	-46.291	-51.3452	-52.4058	750	-138.38	-65.2843	-126.165	-86.6184	-72.6698	-88.1259	-86.2731	-83.8749	-79.9458	-66.4974	-60.7044	-69.1231	-50.6697	-49.4532	-79.6122	-49.4086	-56.1022	-59.9297	750	205.82	242.852	210.717	196.24	210.617	184.131	174.336	163.384	175.728	172.569	168.929
749.5	-18.8715	25.5493	3.32411	-13.5099	-28.8175	-19.1416	-11.6202	-13.5547	-34.6195	-27.2017	-22.646	-38.2649	-25.0434	-39.028	14.6458	-46.3982	-51.8522	-59.8323	749.5	-137.808	-70.7517	-126.688	-78.6078	-69.2822	-87.6019	-84.5791	-85.6252	-76.6794	-66.2642	-67.0645	-67.798	-57.0968	-52.9043	-86.2278	-49.8568	-49.3131	-52.5453	749.5	190.994	238.982	210.075	186.144	211.168	176.692	170.125	165.559	172.731	158.968	164.614
749	-30.8935	8.67599	-12.4535	-27.0376	-45.5857	-31.2029	-27.1501	-34.2053	-45.3219	-47.9155	-48.5791	-48.9955	-43.0151	-59.8284	-1.38678	-65.3219	-66.6563	-83.5258	749	-159.166	-80.9115	-143.026	-94.6231	-99.5854	-99.2801	-103.648	-112.779	-95.6615	-84.6966	-82.7798	-87.8854	-81.1251	-85.3584	-107.733	-73.3173	-64.0017	-65.095	749	188.372	235.704	214.622	186.86	209.027	176.149	164.752	177.978	173.567	152.98	167.054
748.5	-38.6255	3.5756	-12.6791	-36.1416	-51.2031	-48.8405	-42.4201	-38.5759	-48.7185	-53.6867	-54.4021	-44.9135	-53.1567	-66.9345	-14.3447	-79.3523	-81.9483	-90.6147	748.5	-166.265	-88.9589	-159.773	-99.5238	-104.13	-104.972	-108.839	-113.424	-100.674	-95.8295	-86.6501	-92.8082	-86.0216	-94.6738	-108.795	-79.3403	-77.085	-68.3855	748.5	189.875	244.148	225.185	195.147	206.803	183.48	173.126	187.788	176.345	159.495	171.277
748	-30.1932	0.49645	-12.9938	-33.2083	-41.9147	-51.0603	-32.2139	-50.5826	-45.4377	-49.5697	-54.8207	-48.9521	-58.4327	-60.6214	-15.6248	-71.2115	-75.5158	-85.0035	748	-161.068	-74.3434	-160.231	-111.755	-95.2083	-102.334	-103.098	-104.635	-96.846	-90.3213	-77.5845	-91.0805	-84.6466	-94.2548	-88.3073	-74.1192	-71.0191	-71.4527	748	204.954	243.586	223.901	195.254	204.757	185.372	172.322	187.108	171.551	163.219	172.652
747.5	-26.8743	2.90775	-10.0258	-26.2566	-37.2915	-51.343	-33.4104	-48.713	-44.401	-49.0366	-49.4716	-49.2985	-60.7816	-58.4109	-11.9099	-64.231	-77.2713	-78.6724	747.5	-162.683	-76.5505	-155.215	-110.018	-87.3718	-103.677	-97.0905	-96.3823	-94.2756	-80.2801	-75.9452	-86.164	-78.4124	-77.537	-90.2611	-66.6062	-65.2135	-69.1444	747.5	210.953	249.511	220.281	192.371	216.259	194.323	187.54	189.454	173.866	175.029	179.26
747	-16.2411	17.1333	-4.2798	-18.6729	-34.2792	-37.9584	-30.9812	-38.679	-34.961	-47.2109	-44.141	-47.0658	-44.5065	-50.8863	-4.99489	-48.0943	-55.775	-68.7301	747	-152.968	-78.2251	-142.776	-103.971	-72.8978	-87.0778	-93.8962	-91.6236	-85.3615	-70.8095	-76.0931	-83.3651	-68.2337	-63.7827	-75.7799	-63.5126	-55.2583	-61.5622	747	210.535	250.576	213.368	177.458	221.393	187.793	182.82	173.716	168.902	169.913	170.359
746.5	-11.7101	16.9146	-1.38307	-10.5169	-38.3095	-35.8108	-31.9299	-36.4937	-33.3449	-42.5425	-38.4964	-46.5649	-47.3899	-48.2199	-12.6692	-49.034	-54.4441	-66.3034	746.5	-152.738	-82.4026	-134.622	-96.6526	-78.6597	-81.2056	-92.3716	-87.9893	-83.2612	-73.0361	-70.8547	-82.684	-72.9871	-65.2644	-74.3852	-63.3233	-56.7113	-56.4672	746.5	206.998	253.221	222.373	184.12	224.349	186.787	187.728	181.82	173.982	176.612	171.419
746	-20.3072	19.0304	-4.16108	-21.3499	-42.5495	-33.4346	-36.7943	-39.5471	-39.3761	-44.7297	-33.5721	-51.9579	-43.7111	-51.517	-26.06	-56.664	-58.2466	-74.3541	746	-158.977	-85.5565	-135.389	-104.222	-93.0319	-84.9939	-94.6342	-94.7596	-86.1857	-90.303	-78.7986	-85.6747	-77.6783	-74.5049	-79.9641	-63.1465	-67.4407	-63.6474	746	205.873	242.065	220.638	180.359	208.943	178.679	170.96	167.444	170.739	158.606	167.758
745.5	-25.2914	18.6109	-10.7678	-23.9791	-35.7523	-35.3596	-32.8967	-45.0709	-46.0476	-34.2962	-31.2206	-50.1148	-47.4148	-46.3402	-25.5518	-50.9383	-62.6067	-70.0039	745.5	-153.256	-78.4973	-128.625	-111.08	-98.8178	-89.3124	-88.3543	-95.7138	-83.3955	-93.3207	-81.7013	-82.1701	-80.926	-79.694	-74.492	-64.8005	-74.3313	-60.7587	745.5	211.371	239.887	228.068	187.314	212.637	183.48	176.593	169.748	173.39	165.323	162.962
745	-24.8794	22.3874	0.62327	-22.3873	-26.8232	-28.3515	-35.5495	-43.8326	-39.8273	-32.4338	-32.1501	-51.0488	-37.7826	-48.6445	-10.3349	-50.0681	-65.2367	-68.2524	745	-155.66	-64.7695	-132.738	-109.158	-97.7925	-93.0946	-93.0069	-96.6557	-79.7994	-80.274	-79.1807	-79.173	-63.7354	-79.1501	-75.1014	-64.2513	-72.1295	-59.5089	745	208.607	241.136	226.944	186.102	204.92	185.944	177.755	167.024	166.648	156.109	171.252
744.5	-31.729	14.2255	0.36803	-22.5066	-31.219	-32.063	-41.4774	-49.8906	-45.9866	-32.1887	-35.5848	-49.3789	-40.4735	-46.4901	-13.6356	-50.4528	-63.6904	-71.0676	744.5	-155.66	-63.9706	-137.023	-113.366	-102.817	-101.569	-93.63	-99.111	-80.709	-74.4898	-72.3461	-81.8542	-63.8785	-76.318	-70.5969	-67.6731	-75.651	-60.4845	744.5	205.92	247.693	223.585	186.048	209.195	183.372	187.334	174.234	165.647	160.698	170.242
744	-32.1056	4.65714	-4.25606	-21.4871	-40.2858	-35.7386	-43.961	-49.2593	-53.8227	-39.3444	-42.0297	-46.5957	-47.7566	-54.2271	-6.38795	-61.1095	-68.2532	-76.9592	744	-167.602	-72.9529	-138.414	-108.758	-98.566	-102.99	-99.6316	-103.286	-74.8416	-75.8576	-73.5601	-81.1607	-69.3474	-74.4986	-75.4093	-73.8793	-67.0092	-72.5432	744	206.55	247.907	226.153	188.627	210.58	179.552	189.869	182.5	168.846	162.68	175.74
743.5	-28.469	4.338	-10.6966	-21.809	-45.7175	-46.8554	-39.9909	-42.5821	-61.0613	-44.0558	-43.0823	-43.4416	-42.866	-40.9637	-5.86084	-59.0286	-63.7981	-77.4368	743.5	-163.472	-75.3021	-135.911	-103.416	-100.041	-101.527	-90.6776	-99.3967	-71.9842	-78.1885	-77.1901	-79.5259	-65.2348	-68.9281	-69.0764	-71.5054	-65.9432	-68.5449	743.5	206.84	242.942	212.916	185.338	201.147	173.27	185.023	173.875	173.225	159.177	163.332
743	-14.8994	7.47034	-15.2256	-19.8177	-42.1183	-45.2733	-36.4076	-29.6709	-51.914	-50.9236	-42.4174	-36.7188	-35.3903	-39.0842	-1.59385	-56.5504	-56.1996	-76.1311	743	-153.162	-73.7517	-131.092	-92.7607	-84.08	-85.1867	-92.6317	-92.6933	-75.5865	-77.0906	-74.5956	-68.1386	-60.3757	-61.2694	-57.4475	-62.6415	-62.6058	-57.5384	743	217.246	247.001	230.083	197.004	214.065	188.925	189.374	182.409	186.287	168.765	181.053
742.5	-4.98414	15.9454	-5.32452	-13.4264	-32.1712	-36.5147	-25.8388	-20.329	-40.1506	-36.2383	-31.6761	-28.1777	-25.3542	-28.556	4.18542	-44.4938	-41.6997	-66.1634	742.5	-137.762	-62.012	-121.018	-78.5541	-76.3993	-82.7113	-81.6933	-83.9175	-72.4604	-67.4419	-66.8056	-55.4199	-48.5606	-52.923	-48.1682	-51.7003	-59.9726	-42.9163	742.5	220.987	256.707	229.542	190.06	211.097	194.534	185.138	176.246	188.492	169.778	186.243
742	-5.99038	17.1806	-1.11596	-7.38691	-26.5118	-31.4073	-25.7421	-23.2184	-31.5094	-35.111	-26.9918	-26.0315	-25.7395	-36.9361	-1.70053	-55.4911	-38.7339	-56.342	742	-138.899	-56.2014	-110.065	-69.5467	-76.4473	-80.0914	-82.0986	-81.7357	-76.9297	-64.0315	-54.4614	-54.6954	-49.7054	-46.9399	-48.7211	-54.131	-51.2991	-34.9452	742	219.332	254.351	224.299	192.49	210.059	197.082	181.495	176.798	194.622	178.084	185.392
741.5	-3.46006	21.2704	6.01308	-1.0195	-24.4637	-25.2775	-21.5001	-14.7384	-30.2654	-24.1508	-24.265	-21.4116	-23.0735	-24.3597	-4.11012	-49.034	-42.2067	-50.1638	741.5	-138.981	-54.373	-110.267	-64.3594	-68.7307	-83.3919	-74.3365	-77.0134	-73.8952	-56.5421	-50.3446	-48.4599	-50.4644	-45.4769	-47.0688	-45.9551	-41.1408	-32.8982	741.5	208.896	247.942	211.419	179.726	204.116	188.6	175.85	168.265	185.157	173.802	167.227
741	-18.6302	2.31675	-12.7266	-16.3835	-41.2439	-43.8175	-43.1815	-38.2298	-39.3456	-39.3996	-41.3648	-45.3898	-46.1781	-38.4659	-29.6807	-58.7196	-67.2267	-67.2206	741	-161.416	-69.9706	-116.336	-83.8308	-90.9513	-99.4668	-96.8546	-88.7855	-90.2398	-73.7107	-63.3914	-62.578	-69.3785	-61.2257	-48.2876	-58.342	-48.317	-49.1465	741	202.261	241.326	206.282	179.977	199.54	182.071	181.809	158.928	172.474	167.33	158.123
740.5	-28.7632	-0.41371	-20.5976	-20.39	-40.2379	-45.5621	-52.9164	-47.8996	-43.3887	-44.3805	-43.4393	-50.721	-55.5617	-40.5766	-44.4144	-56.8532	-80.4273	-71.5134	740.5	-164.686	-77.9411	-128.792	-91.1252	-93.2657	-109.772	-105.615	-94.2795	-95.1486	-78.4829	-68.7532	-64.0084	-74.0945	-65.5145	-56.147	-60.1413	-58.5577	-53.2787	740.5	203.634	245.918	204.25	178.084	204.764	179.107	182.185	162.946	173.03	165.87	164.589
740	2.94811	16.6901	-20.5442	-22.2084	-29.4403	-38.0967	-42.263	-52.0455	-30.2593	-46.102	-30.8267	-30.5093	-27.0196	-41.0887	-58.734	-50.9573	-48.2969	-55.6797	740	-135.175	-54.5446	-85.1224	-72.77	-81.9155	-89.4087	-79.0132	-79.5478	-67.8691	-66.4667	-58.5598	-49.0791	-40.9887	-64.533	-54.4696	-59.8319	-54.0337	-44.5742	740	197.293	213.658	187.886	174.401	172.651	168.414	178.614	154.898	156.432	133.508	145.018
739.5	6.46702	14.8993	-12.3824	-20.3125	-25.4579	-35.3596	-38.1721	-42.9889	-24.5757	-39.9816	-25.656	-31.2082	-29.872	-39.9147	-53.4629	-39.2789	-41.4336	-47.7436	739.5	-126.025	-49.1244	-73.0224	-69.3258	-73.2935	-82.6873	-72.2371	-70.9117	-64.1447	-54.3093	-46.9427	-52.6025	-39.1968	-58.4936	-47.1442	-54.9517	-45.4935	-44.2554	739.5	201.454	221.363	189.627	179.123	171.829	177.029	175.425	160.52	162.508	138.925	152.828
739	7.44973	21.6546	-5.41356	-15.7039	-21.134	-35.2333	-35.3682	-33.7258	-32.9425	-36.8571	-23.0093	-28.9878	-28.7845	-37.7541	-53.965	-31.9011	-46.0472	-49.1831	739	-127.711	-52.9647	-75.3103	-75.5934	-68.5328	-79.3145	-71.5838	-63.8497	-58.5338	-55.622	-43.7749	-53.7728	-41.8536	-58.6811	-36.7465	-58.3862	-37.9048	-41.8577	739	202.285	224.246	195.53	180.418	173.784	179.981	167.711	153.099	152.53	140.692	141.826
738.5	2.30671	17.0328	-10.8746	-22.9834	-28.8953	-36.8454	-40.426	-27.7891	-27.1797	-36.5262	-24.7082	-31.3937	-33.644	-46.4714	-53.1806	-31.0057	-51.1361	-53.8453	738.5	-133.084	-57.7635	-80.255	-77.8378	-74.8524	-72.4425	-71.0997	-71.1184	-65.549	-61.9828	-47.0475	-59.7791	-44.1929	-61.8196	-43.3935	-61.3977	-45.3919	-51.5378	738.5	202.29	236.816	202.799	182.443	177.016	185.088	183.673	161.079	157.659	148.876	154.814
738	-0.49429	18.0671	-13.1718	-19.7342	-37.9023	-34.1746	-38.0935	-34.4603	-23.783	-40.3615	-32.8826	-38.1845	-37.6397	-45.9406	-56.0859	-38.724	-57.2769	-61.6094	738	-137.019	-63.7695	-77.8897	-81.7237	-73.6892	-71.3041	-78.0995	-70.1946	-65.2621	-68.2087	-59.9771	-57.3085	-49.9605	-58.4122	-48.4007	-59.7499	-53.5515	-53.5019	738	196.374	223.37	203.744	179.762	174.473	176.516	182.07	156.545	145.702	149.379	148.125
737.5	-2.55386	15.4076	-8.95136	-17.5939	-33.1413	-32.1352	-35.2353	-33.0581	-22.9658	-46.8127	-36.0466	-35.2591	-32.078	-45.4161	-50.0243	-39.1149	-49.0321	-56.7114	737.5	-128.6	-61.1185	-64.8685	-73.3609	-66.2723	-71.003	-75.3408	-67.2226	-70.5738	-58.3822	-61.2899	-59.7173	-44.137	-52.6104	-52.4466	-60.0403	-48.006	-51.1552	737.5	198.678	227.684	198.11	185.189	176.416	175.396	187.365	162.727	156.792	155.827	157.722
737	11.4923	15.0648	-1.06847	-14.9825	-24.865	-24.2187	-34.3349	-31.8015	-29.4726	-44.2089	-33.6397	-34.9623	-36.4529	-42.1128	-40.8502	-44.3173	-48.5694	-50.355	737	-118.107	-61.1777	-60.6489	-75.8142	-61.038	-76.5982	-71.0513	-61.7955	-68.3576	-50.0831	-59.5457	-53.1783	-49.5809	-47.9402	-48.0677	-48.3542	-39.5545	-50.7917	737	200.599	222.607	193.33	184.741	176.027	173.571	182.983	154.078	149.733	151.25	153.691
736.5	13.3871	14.1842	-0.47487	-15.0063	-17.5528	-24.4714	-33.7548	-26.6723	-30.4178	-36.5262	-37.0067	-29.8413	-25.3355	-33.6827	-34.5815	-41.8643	-42.3969	-48.6798	736.5	-113.719	-55.7872	-59.8584	-75.9933	-58.3098	-66.3233	-62.8293	-60.3734	-62.0017	-50.0586	-52.7419	-51.5188	-48.1748	-44.1515	-39.1653	-46.5612	-31.7566	-40.5505	736.5	199.668	227.098	187.482	189.273	174.402	176.516	183.407	152.709	156.298	146.588	160.835
736	2.1596	9.86392	-14.3827	-26.7574	-36.3633	-35.498	-42.2267	-35.9232	-39.0956	-47.1925	-47.7235	-47.4864	-42.8038	-44.5231	-49.516	-50.2888	-62.4356	-62.2654	736	-135.281	-61.5091	-77.4796	-93.3695	-66.0864	-83.6329	-64.9651	-70.6686	-65.9214	-65.3258	-54.5847	-61.1043	-55.2614	-58.1684	-48.7587	-59.6362	-49.6684	-49.6503	736	198.914	231.774	195.173	185.845	181.028	181.39	194.172	151.02	155.931	144.342	155.978
735.5	-3.58363	10.9927	-16.5019	-28.9156	-39.4594	-41.2428	-42.2388	-40.0448	-40.5104	-49.3307	-49.4101	-51.1415	-39.6967	-45.5285	-60.309	-54.4128	-67.2963	-65.106	735.5	-141.055	-67.4854	-77.6163	-104.413	-76.1056	-88.5052	-75.6796	-74.8256	-68.1255	-67.2886	-64.0262	-62.5161	-55.6347	-56.2991	-52.6099	-67.9384	-57.5615	-51.1361	735.5	199.786	234.229	195.636	181.356	176.836	180.721	186.287	153.761	154.929	135.876	152.033
735	3.4836	14.7871	-11.5929	-24.2593	-40.1121	-43.1859	-42.5712	-42.6125	-41.5348	-48.2341	-34.8769	-44.4249	-46.6131	-51.1985	-67.8703	-54.4191	-65.3381	-65.3226	735	-148.961	-65.0653	-72.1843	-101.995	-76.2614	-91.7576	-74.2941	-76.3571	-67.3928	-66.3992	-72.8453	-66.25	-54.1104	-66.2147	-57.0265	-72.8565	-58.71	-50.6067	735	202.656	228.146	194.062	167.851	174.203	169.053	178.905	152.777	144.47	138.526	132.993
734.5	10.4332	10.7031	-10.9458	-22.0116	-33.1772	-42.1031	-42.9518	-36.7002	-40.6933	-48.4913	-32.6118	-46.3113	-42.5055	-50.1806	-64.2747	-55.1569	-65.8958	-65.106	734.5	-144.572	-72.8819	-72.8797	-97.2793	-80.0927	-94.2511	-73.8101	-70.7415	-70.3785	-69.2392	-76.395	-62.6524	-49.1143	-66.7337	-65.351	-71.9789	-53.5579	-54.0694	734.5	198.237	220.825	189.437	167.535	169.981	162.957	174.118	153.785	139.487	134.539	134.041
734	0.90621	12.3461	-9.07008	-13.8676	-35.6386	-41.0263	-51.9495	-45.9693	-35.3452	-51.2361	-35.6526	-39.6998	-42.6174	-50.318	-59.5623	-55.9514	-57.3467	-71.2905	734	-147.736	-74.4737	-75.3163	-87.8003	-86.5143	-90.4567	-77.7608	-72.7775	-84.8852	-68.5338	-79.9572	-70.4792	-57.7065	-68.728	-62.1782	-78.3491	-55.5058	-54.0757	734	189.474	228.98	187.589	164.257	174.87	164.246	175.165	161.444	143.498	139.907	135.828
733.5	-6.2846	10.9691	-15.7183	-22.9179	-42.0225	-45.929	-56.0163	-49.7996	-40.4432	-59.0964	-48.5421	-53.9989	-47.9678	-64.6241	-61.2376	-60.3781	-63.8615	-80.6087	733.5	-155	-82.5328	-82.448	-97.136	-97.6666	-99.9487	-84.6154	-88.0744	-93.5368	-77.1457	-89.2078	-82.9255	-70.3179	-75.155	-66.0671	-84.7887	-68.9253	-58.4503	733.5	193.092	231.082	185.383	170.436	170.522	167.372	180.817	165.025	150.368	143.116	150.209
733	-6.16103	15.0116	-6.26833	-12.8839	-33.8899	-44.7319	-43.5924	-54.0669	-30.7898	-48.9877	-48.4991	-42.0562	-45.8177	-56.5375	-51.9569	-53.8201	-62.9109	-77.7171	733	-155.23	-82.663	-81.7348	-104.275	-97.0011	-95.9013	-89.0985	-83.5042	-87.0588	-81.329	-91.1737	-87.4148	-79.2959	-56.8118	-54.9094	-77.2695	-68.5066	-65.7582	733	202.809	232.206	195.459	172.765	178.761	172.306	186.663	158.399	153.721	149.275	160.601
732.5	8.29709	11.7552	-2.15474	-7.98311	-26.8352	-37.3448	-28.6668	-44.6095	-29.0091	-42.567	-44.7996	-34.5108	-40.548	-49.1503	-42.9649	-44.128	-56.1109	-74.7682	732.5	-154.646	-81.5565	-75.2569	-104.484	-95.8979	-87.3429	-83.2361	-79.6511	-77.8455	-78.9	-85.7442	-84.9565	-78.8355	-51.7477	-50.0027	-79.0436	-69.2554	-68.4301	732.5	208.625	224.069	197.926	175.439	185.934	173.174	182.185	153.792	152.56	150.502	162.29
732	12.1984	9.46795	-7.55049	-10.6422	-18.0679	-35.8047	-31.6217	-44.0207	-33.034	-45.8876	-38.441	-22.667	-33.4265	-48.1325	-44.565	-50.2888	-59.3366	-73.6154	732	-150.64	-85.9292	-75.97	-108.298	-85.2432	-84.8977	-88.6206	-70.3708	-71.0012	-73.2017	-86.4837	-78.3804	-72.4333	-66.146	-60.1365	-77.4842	-64.9027	-80.2082	732	207.771	225.435	204.208	180.777	193.118	176.847	184.514	149.804	152.237	160.483	155.905
731.5	6.77301	9.58615	0.34428	-17.1586	-21.3436	-40.876	-38.2083	-40.7672	-37.0039	-45.7528	-33.7197	-26.2047	-37.8884	-51.7542	-44.5023	-49.4123	-62.5369	-74.4879	731.5	-146.528	-85.16	-78.8702	-105.147	-89.6262	-94.2089	-88.7355	-74.5035	-68.9253	-70.7849	-80.7091	-80.1823	-74.8411	-72.9106	-70.8984	-78.9805	-69.5091	-89.0784	731.5	201.312	223.908	197.819	183.547	193.724	179.721	177.852	144.23	152.682	156.569	145.771
731	-4.66049	16.8378	-10.1979	-24.2235	-26.0088	-43.0776	-49.2363	-41.4106	-49.3528	-47.4069	-37.413	-27.7942	-42.2631	-61.839	-49.9176	-54.3813	-69.2546	-77.1884	731	-145.073	-86.5033	-81.7884	-114.393	-82.5931	-97.5696	-89.2558	-79.8759	-74.0723	-78.1334	-73.6588	-71.6248	-68.9803	-78.3561	-78.0291	-85.6474	-69.8136	-97.4639	731	196.887	223.784	194.567	175.702	182.941	178.01	171.468	137.586	148.817	149.25	132.611
730.5	-13.0105	7.59445	-15.4215	-26.4057	-35.0517	-53.2681	-57.1947	-46.6977	-56.2925	-51.432	-44.5965	-39.2484	-49.9315	-63.1004	-49.3215	-58.6567	-77.5248	-92.0542	730.5	-146.216	-91.7281	-86.8875	-121.406	-96.3296	-103.46	-95.2574	-84.5859	-82.4491	-91.499	-75.9822	-81.3403	-82.3259	-80.2192	-79.7944	-90.0289	-86.5263	-106.691	730.5	197.829	232.111	196.112	182.233	190.929	185.101	174.403	142.34	155.382	146.127	137.129
730	-7.70275	1.21156	-21.3159	-19.9429	-35.0277	-45.7967	-50.9524	-46.2364	-56.573	-57.4238	-48.7884	-47.6781	-42.7603	-60.6714	-43.5736	-67.3019	-79.6921	-87.6594	730	-152.832	-86.0891	-84.326	-122.254	-90.5676	-93.968	-95.1002	-87.5031	-88.7011	-90.3704	-75.1009	-78.9811	-74.9656	-71.0413	-65.9227	-94.726	-84.9083	-99.6768	730	207.7	235.757	197.099	181.875	188.147	184.143	183.71	157.663	159.692	144.839	139.884
729.5	3.13641	5.29543	-20.2533	-13.009	-32.4586	-41.279	-47.9552	-35.9414	-55.3046	-55.0774	-45.9445	-46.9668	-40.6413	-60.5465	-41.3773	-63.1716	-70.1418	-80.475	729.5	-150.328	-79.5683	-79.7617	-117.724	-87.114	-90.9084	-96.9333	-86.2147	-87.7121	-83.8133	-78.5397	-74.0707	-70.4237	-70.4474	-56.5554	-88.3495	-82.3704	-95.2129	729.5	211.984	236.923	204.91	187.033	196.452	192.161	190.226	153.725	162.349	152.023	150.603
729	6.99662	19.6215	-14.7032	-17.5044	-28.7336	-35.883	-31.9721	-35.8261	-45.145	-51.7078	-43.4577	-37.8443	-36.285	-60.0906	-39.6329	-62.9194	-64.6663	-74.628	729	-153.091	-71.0653	-68.3926	-114.984	-85.4172	-90.2339	-89.1771	-81.8328	-80.068	-76.1276	-66.8796	-66.2128	-59.6104	-71.554	-50.9702	-77.4842	-62.7517	-88.6639	729	218.595	236.804	215.3	185.917	192.38	191.51	189.772	161.323	158.014	153.207	157.667
728.5	5.37251	25.6379	-9.70523	-18.7743	-28.2725	-34.9144	-24.7631	-27.3642	-40.0835	-45.8508	-41.7711	-29.5816	-31.7798	-49.8434	-37.9135	-54.3119	-54.2414	-71.2332	728.5	-153.062	-70.6571	-69.92	-117.592	-80.0927	-89.6195	-80.1082	-70.9968	-73.6449	-72.7845	-65.912	-61.9031	-56.4995	-67.3338	-50.7251	-68.4687	-57.4346	-82.9183	728.5	215.531	239.177	222.45	187.815	191.031	190.938	186.094	158.46	155.95	153.876	164.399
728	-0.91209	18.8296	-11.0705	-26.7157	-27.0328	-45.514	-28.0867	-36.8155	-41.602	-41.8747	-40.6016	-38.9638	-34.079	-46.8586	-43.8308	-50.1627	-56.4848	-71.0931	728	-149.391	-71.5861	-74.5615	-127.817	-88.559	-87.6982	-82.7036	-77.1593	-70.4945	-75.7473	-67.576	-73.2843	-64.6064	-67.4276	-55.6758	-62.8119	-62.3076	-81.4134	728	209.526	238.284	217.208	187.684	187.498	182.565	187.147	164.879	155.051	155.974	165.267
727.5	-0.24715	17.6711	-6.58887	-25.5233	-22.8588	-45.7967	-31.6519	-34.8426	-39.8457	-42.3097	-39.3212	-41.6541	-28.3681	-44.1173	-36.5393	-50.7996	-49.1714	-71.3861	727.5	-140.678	-64.6629	-73.5156	-121.628	-74.1449	-80.8743	-79.4185	-75.1295	-66.9532	-71.1101	-70.337	-64.6647	-60.9418	-56.8993	-52.1073	-56.5869	-59.0209	-76.5351	727.5	213.763	243.628	214.765	192.526	191.613	184.938	193.064	169.323	161.873	159.029	168.467
727	-4.09559	4.36164	-22.9008	-30.9069	-31.195	-61.0101	-44.7405	-46.3882	-47.2123	-52.6328	-47.8651	-54.9452	-42.6298	-53.1218	-47.1127	-60.0502	-53.7533	-82.0099	727	-136.483	-70.45	-79.6309	-131.937	-84.9495	-85.2047	-95.2756	-87.3998	-76.5451	-74.9314	-76.0068	-71.0861	-62.1115	-53.9984	-59.8851	-63.1843	-65.3848	-79.0986	727	214.37	245.025	206.824	195.678	192.476	186.281	193.361	166.045	159.924	157.306	163.437
726.5	-3.7837	6.55427	-12.7266	-21.6838	-31.4046	-54.7538	-42.0697	-43.0981	-41.8947	-55.0774	-51.4229	-48.847	-46.3273	-49.0067	-43.5046	-58.3477	-56.2566	-81.5959	726.5	-136.401	-72.7576	-76.2613	-125.131	-76.5373	-87.2285	-94.8581	-83.3158	-74.6157	-67.9879	-74.6202	-64.7514	-59.965	-49.7471	-56.9511	-61.8459	-57.6504	-75.3171	726.5	227.828	257.997	215.787	203.613	198.796	200.468	205.414	172.446	175.411	164.483	170.907
726	-1.15335	-0.98698	-24.0939	-21.016	-49.2928	-55.8547	-49.8164	-49.6356	-43.2607	-59.807	-57.3876	-46.8493	-55.804	-49.1315	-51.4424	-57.4963	-65.5472	-84.2201	726	-144.949	-77.8227	-74.1634	-132.336	-80.7103	-87.3429	-101.017	-75.2571	-87.1137	-67.5463	-73.554	-67.6928	-62.7648	-60.0378	-57.3344	-64.4786	-64.6933	-72.8876	726	225.254	249.433	215.989	199.607	200.578	198.112	194.97	176.155	168.028	160.575	163.264
725.5	-2.1596	4.23753	-18.5438	-18.1543	-50.6043	-51.3069	-47.067	-46.2424	-44.3888	-58.4041	-53.842	-47.7338	-46.3024	-47.5143	-42.3688	-51.6761	-63.6713	-75.5197	725.5	-145.798	-72.1659	-73.6226	-133.763	-77.3587	-80.6275	-97.0784	-69.9028	-87.8341	-61.7804	-74.8236	-61.0733	-68.5945	-62.0259	-61.2296	-57.0414	-60.0868	-69.291	725.5	230.557	248.54	212.94	194.92	203.426	200.19	192.011	175.285	164.89	155.213	162.672
725	-6.6259	-2.169	-25.0555	-28.0989	-48.7119	-54.7899	-58.1192	-47.9785	-54.9083	-58.594	-57.8431	-48.9892	-45.5568	-50.6364	-44.8222	-53.1895	-63.4179	-75.0547	725	-148.714	-77.7163	-74.4309	-139.29	-83.1387	-75.4298	-91.5488	-76.2416	-95.2524	-62.6146	-76.204	-64.9434	-64.1336	-64.0265	-62.2097	-63.9988	-63.3862	-61.3582	725	233.797	242.764	213.16	193.75	199.522	193.257	181.586	172.191	162.753	154.612	160.699
724.5	-11.6336	0.22458	-26.0172	-31.7059	-39.9983	-52.5281	-57.4605	-44.4761	-54.6765	-51.2421	-51.2506	-39.7802	-44.3388	-52.8283	-41.7538	-54.8983	-61.3518	-66.9276	724.5	-138.539	-73.7103	-78.2522	-137.965	-87.6716	-79.8806	-84.2645	-81.2677	-90.2947	-67.3009	-73.4677	-62.7142	-60.413	-63.7139	-65.4137	-62.8308	-63.4369	-55.0387	724.5	238.011	246.332	218.13	198.097	200.356	192.04	188.085	172.179	169.281	153.311	168.737
724	-14.1639	-0.91015	-28.8427	-35.3367	-36.9202	-46.7952	-62.4881	-46.024	-48.0722	-41.6848	-49.3732	-35.5993	-44.8545	-55.3074	-42.3311	-58.0387	-62.7841	-73.6918	724	-138.321	-73.734	-73.6582	-132.975	-86.3705	-83.1089	-77.6881	-82.4406	-76.5939	-63.7125	-66.6947	-57.0979	-51.827	-63.345	-56.279	-70.6973	-57.5235	-54.5095	724	227.386	244.64	224.787	195.296	198.047	194.841	184.459	173.815	165.879	155.171	172.608
723.5	-9.13268	10.6973	-23.2273	-23.699	-29.9254	-39.4201	-54.427	-37.9749	-36.9734	-36.5324	-37.6039	-24.5101	-33.9671	-49.8996	-27.7481	-47.59	-62.3785	-65.329	723.5	-130.109	-62.2488	-64.4584	-126.677	-73.7791	-77.2306	-71.8136	-69.6537	-60.3776	-55.8858	-58.2145	-50.0513	-49.5872	-57.9809	-49.544	-54.6172	-50.6709	-42.0235	723.5	222.649	250.475	229.804	198.944	203.258	204.021	190.129	170.708	159.852	157.232	177.478
723	-14.6523	4.41483	-17.232	-28.2241	-37.3334	-41.9767	-46.5352	-44.6399	-40.3336	-42.2117	-35.0555	-29.3033	-39.1063	-57.5928	-26.4365	-55.1569	-67.9618	-72.5389	723	-133.779	-63.2073	-64.5059	-125.006	-72.3461	-73.4001	-71.0997	-65.0713	-65.6772	-57.6278	-59.0589	-53.5374	-56.0578	-54.4986	-43.5003	-53.7711	-53.3738	-45.9134	723	211.129	245.965	222.944	192.92	208.614	198.799	186.548	162.448	155.577	155.428	178.846
722.5	-14.5581	7.61218	-8.7911	-26.9303	-38.1119	-45.129	-46.2392	-44.7007	-39.0407	-43.8842	-38.324	-27.5035	-43.6551	-53.6838	-29.7623	-52.3886	-66.7767	-69.8511	722.5	-128.901	-56.2369	-59.6385	-131.125	-70.0437	-71.3944	-73.6892	-65.7155	-63.0824	-60.2224	-64.8829	-52.3795	-51.8768	-51.2913	-38.4365	-49.9199	-52.1302	-37.2792	722.5	218.047	244.592	226.873	195.547	211.078	202.678	192.114	167.377	164.304	157.943	182.2
722	-9.45044	4.88173	-12.1092	-36.5351	-42.5316	-51.2949	-55.3455	-48.974	-48.127	-51.5791	-43.3531	-29.9218	-49.2231	-56.0442	-31.7703	-56.7775	-66.2823	-71.3032	722	-132.848	-57.0889	-64.1731	-140.926	-70.9071	-80.0914	-77.4885	-70.8813	-67.4844	-66.025	-69.1476	-54.6954	-57.0595	-62.8824	-43.6196	-51.4857	-54.0527	-44.4085	722	221.147	244.373	215.247	192.287	201.424	189.896	193.222	171.51	164.182	157.6	178.064
721.5	-5.86681	14.917	-14.454	-38.6039	-38.8545	-46.4223	-53.6536	-41.1313	-39.5408	-47.2538	-44.6704	-27.6025	-41.2813	-44.6355	-31.011	-45.8937	-54.5773	-62.2017	721.5	-126.379	-53.2073	-56.1737	-149.36	-61.0079	-76.1164	-75.4739	-67.326	-63.3755	-58.646	-57.5059	-51.5621	-51.603	-56.0115	-42.206	-44.8124	-44.7193	-43.8281	721.5	227.134	249.676	215.265	197.534	203.523	190.54	187.492	173.024	163.534	161.097	170.624
721	-6.97308	8.99513	-20.3781	-37.9004	-37.9981	-54.6877	-57.11	-45.5444	-40.3214	-52.8534	-51.8415	-35.7044	-42.9592	-46.3527	-27.1958	-51.0266	-58.9944	-71.8065	721	-129.324	-66.018	-54.9494	-149.695	-66.9678	-83.9099	-80.3986	-72.2244	-68.7056	-59.7379	-56.982	-52.8501	-62.7772	-60.4191	-56.0905	-50.2987	-45.322	-50.5877	721	222.861	259.14	211.947	192.061	193.268	189.589	192.387	172.422	162.447	166.704	170.087
720.5	-15.8292	0.79195	-26.1656	-41.8233	-47.8914	-56.0292	-55.551	-49.8117	-38.126	-57.6505	-62.0719	-44.3693	-43.6738	-52.2601	-31.0361	-54.5705	-61.2822	-76.7681	720.5	-130.833	-71.4145	-63.8759	-156.195	-79.3613	-89.0052	-81.5179	-71.2703	-77.2106	-63.7739	-67.5514	-60.8566	-65.832	-59.5939	-63.4536	-50.968	-52.7584	-55.2109	720.5	217.664	252.446	207.643	190.227	197.381	190.431	182.456	166.757	164.187	163.594	170.747
720	-22.308	-9.76344	-32.6535	-38.5442	-56.1976	-58.5136	-52.8137	-55.6937	-43.0351	-60.5116	-64.2202	-43.5158	-52.4422	-56.0129	-38.9175	-68.7711	-79.6605	-81.8953	720	-145.485	-77.2487	-78.1333	-155.378	-87.048	-91.342	-93.5513	-77.0803	-85.3981	-71.4351	-77.0791	-67.6617	-67.6986	-63.764	-68.0147	-57.9001	-60.4675	-65.0631	720	221.954	249.008	214.271	187.923	189.561	192.678	185.821	166.259	168.633	159.637	172.861
719.5	-20.884	-8.84739	-30.6234	-40.2077	-53.1734	-51.3491	-47.8646	-48.4156	-38.8883	-55.5246	-59.6713	-43.1261	-46.8618	-50.9799	-41.4024	-61.5762	-72.5626	-78.9463	719.5	-141.397	-75.3434	-80.1955	-157.609	-82.7909	-94.7208	-97.0663	-76.3449	-90.7648	-69.5643	-71.9332	-63.5193	-62.5221	-62.9324	-60.35	-52.5463	-67.263	-61.7663	719.5	230.486	247.759	223.877	189.625	201.052	196.028	181.368	173.85	171.418	158.367	176.239
719	-21.8196	-5.00584	-23.1738	-44.2916	-52.2271	-53.4184	-52.3665	-46.7219	-48.8222	-57.7853	-55.6887	-44.5487	-48.5023	-49.6561	-45.0418	-68.6766	-80.6999	-79.1375	719	-139.506	-72.231	-80.4986	-159.448	-82.9947	-94.7751	-95.7595	-78.788	-91.9188	-70.8278	-73.9978	-67.2283	-68.6941	-71.1475	-65.0054	-57.698	-68.754	-70.0052	719	233.409	244.397	224.293	185.385	200.548	192.805	182.318	172.069	169.781	154.238	165.384
718.5	-15.8115	1.45388	-15.9201	-43.4271	-45.2983	-53.3222	-52.1489	-46.8555	-49.8467	-55.6348	-57.8308	-44.6104	-46.5075	-42.6622	-46.4664	-67.1757	-76.3904	-80.3667	718.5	-136.459	-70.0121	-76.6833	-160.779	-87.7135	-92.4622	-90.1754	-79.7118	-89.904	-68.0369	-76.4259	-66.6648	-68.0533	-66.3148	-64.4588	-55.0148	-74.1219	-64.2022	718.5	235.324	243.753	224.139	189.965	204.146	191.72	178.227	168.921	162.648	160.281	160.423
718	-5.54316	6.70794	-14.6558	-32.3736	-40.8487	-50.5671	-55.8229	-44.5549	-49.4747	-50.9358	-55.19	-34.6159	-47.6882	-52.3849	-41.8353	-68.1406	-80.535	-80.5386	718	-134.156	-70.0476	-74.205	-158.308	-84.4158	-85.2229	-84.5731	-67.4232	-81.2097	-68.4111	-77.7755	-64.0393	-63.5362	-61.7259	-59.2443	-56.2396	-55.5883	-59.5216	718	228.288	238.243	216.97	186.448	202.119	194.811	172.696	165.165	164.224	154.876	154.943
717.5	-8.52069	3.32737	-17.3803	-29.4701	-44.0586	-51.2769	-59.2854	-46.7159	-50.3956	-47.9706	-52.2108	-29.6435	-45.5132	-58.4983	-38.5598	-68.8531	-81.8595	-80.8125	717.5	-137.39	-74.0831	-83.601	-158.636	-85.7469	-89.9628	-83.9197	-70.1946	-76.4169	-71.564	-83.2914	-65.2035	-61.9808	-55.774	-50.9262	-60.5706	-56.9715	-54.0631	717.5	231.087	244.51	223.069	194.544	213.423	200.738	180.896	167.596	168.577	161.734	160.515
717	-0.85913	8.72327	-16.6384	-24.617	-39.645	-43.3904	-51.8468	-38.94	-41.9251	-37.8679	-43.6547	-23.4525	-41.474	-54.0772	-27.93	-58.4296	-77.4804	-78.0037	717	-130.255	-70.4618	-83.5653	-157.89	-80.6504	-85.1927	-83.3994	-64.9011	-66.477	-73.171	-73.1287	-61.8783	-57.8309	-59.0312	-54.3816	-60.6085	-53.1962	-48.5279	717	227.386	250.357	215.983	183.045	206.425	201.726	180.853	162.277	168.505	155.729	161.834
716.5	-7.28496	2.29311	-18.7634	-37.3757	-43.6574	-50.2362	-50.62	-45.8478	-49.121	-47.8848	-50.278	-32.4265	-45.507	-58.3109	-35.3282	-64.0796	-80.0534	-79.7935	716.5	-136.395	-73.9292	-79.9697	-165.256	-88.0733	-92.5527	-92.5107	-75.2997	-76.0322	-77.385	-78.3179	-73.3277	-63.7167	-73.8047	-63.1583	-65.6593	-64.5029	-59.0689	716.5	233.556	251.144	211.674	189.493	205.321	192.606	180.478	161.876	168.279	158.642	157.722
716	2.79512	10.8687	-16.6622	-30.3943	-29.9015	-42.3076	-41.8219	-38.3573	-43.5046	-38.5296	-45.0704	-22.3392	-44.6183	-49.8185	-31.9648	-55.2388	-69.9516	-70.9466	716	-133.962	-66.799	-65.0289	-160.69	-77.8923	-84.8615	-87.7494	-67.8729	-71.7094	-70.6807	-65.6101	-69.1788	-58.4842	-70.3223	-62.4924	-58.3167	-58.4498	-56.5819	716	232.095	244.995	208.268	192.747	191.259	188.402	175.674	154.54	156.145	150.833	159.873
715.5	-1.69472	5.83916	-17.1845	-32.8983	-33.297	-46.6449	-51.4781	-42.0723	-47.133	-45.8141	-48.6837	-30.4165	-46.1098	-53.2279	-38.0578	-60.0755	-75.0786	-75.9337	715.5	-136.995	-68.8168	-67.4001	-170.664	-80.5364	-88.9509	-91.1011	-72.0239	-84.2014	-72.3859	-74.0409	-72.1449	-66.2987	-76.2116	-70.3581	-58.1968	-60.2073	-60.593	715.5	234.405	245.901	208.494	201.589	193.364	188.932	175.068	159.207	151.381	152.14	162.315
715	1.15335	10.0116	-14.727	-28.8442	-39.2318	-44.5153	-49.4901	-35.7593	-45.889	-40.6249	-46.7879	-18.9067	-35.0236	-55.7882	-35.4663	-57.2315	-73.228	-76.1311	715	-132.519	-67.8819	-68.6482	-166.527	-79.1874	-87.8789	-82.4072	-68.5537	-78.8469	-72.5699	-69.4125	-73.7301	-59.1251	-68.478	-64.1636	-57.1677	-57.8788	-62.066	715	237.486	254.695	222.035	210.711	205.675	195.769	181.537	176.173	154.753	161.967	170.913
714.5	-1.47699	13.3331	-13.0472	-31.4077	-41.9087	-44.0341	-48.7589	-34.7152	-47.1391	-39.6201	-47.0895	-18.0841	-34.135	-54.8453	-39.4258	-58.2594	-73.6781	-77.7235	714.5	-134.533	-67.4854	-80.0054	-173.076	-81.5438	-88.8547	-86.2247	-73.8593	-86.0941	-76.6735	-72.6049	-78.5414	-63.5425	-67.3839	-68.3666	-55.7724	-58.9955	-62.0086	714.5	243.184	263.738	227.391	212.526	214.526	199.66	185.446	184.943	166.545	169.238	176.825
714	-9.57401	4.38528	-14.5846	-33.3752	-45.5319	-51.0423	-52.0523	-40.7672	-51.9201	-45.808	-41.3957	-19.2469	-41.3248	-61.2333	-45.2678	-61.9168	-75.7883	-80.7233	714	-144.955	-73.805	-85.9544	-173.278	-89.3264	-93.709	-87.8341	-83.6318	-86.3384	-83.5372	-78.7801	-83.5756	-60.6992	-65.6208	-62.0778	-65.8423	-72.0598	-65.382	714	245.872	264.051	233.15	206.633	209.855	205.124	185.276	188.427	172.663	168.962	171.665
713.5	-8.12055	1.01062	-12.501	-33.2202	-38.2916	-45.935	-50.5899	-41.1253	-50.6212	-44.938	-43.9132	-14.9856	-39.9452	-54.5768	-49.9615	-56.273	-65.6676	-76.405	713.5	-145.249	-69.7695	-83.1969	-173.058	-87.3418	-95.8712	-87.6768	-78.9826	-90.3191	-82.1203	-71.1997	-80.0585	-62.7274	-62.6136	-60.0547	-61.063	-68.183	-59.0115	713.5	244.181	261.827	230.427	202.406	205.687	209.527	187.176	187.035	170.837	165.029	168.25
713	-20.0307	-5.84507	-25.8984	-37.7275	-44.1904	-59.0009	-54.7957	-54.2065	-55.2985	-54.7588	-51.8045	-22.1846	-49.5152	-60.5652	-56.0859	-65.6182	-72.2204	-85.0225	713	-147.789	-79.7281	-80.5224	-177.702	-96.6594	-98.2261	-96.0137	-81.5047	-92.3217	-87.3648	-78.6076	-74.919	-66.7716	-71.6165	-65.9792	-69.7882	-79.3628	-72.1925	713	251.458	260.53	231.479	199.332	207.324	211.979	185.754	176.075	169.525	167.704	163.609
712.5	-6.6259	-0.41962	-26.2189	-33.4706	-44.7414	-53.0455	-52.729	-50.1213	-50.9139	-53.0189	-53.9652	-17.0018	-41.909	-57.4617	-52.1263	-60.5862	-72.5183	-77.838	712.5	-140.79	-73.2251	-71.5603	-176.514	-94.0512	-89.9207	-91.8694	-73.9929	-85.0501	-81.1389	-68.3586	-68.9931	-67.3688	-69.7659	-64.4086	-63.4811	-70.4545	-64.84	712.5	252.489	256.89	232.086	196.007	209.663	206.16	185.409	177.431	164.211	166.459	166.808
712	-12.2986	-0.78604	-24.8834	-36.5291	-41.1361	-63.0433	-53.2729	-51.9909	-54.3716	-58.8268	-49.7609	-23.6566	-45.5132	-61.914	-47.2696	-63.3166	-82.9178	-77.3158	712	-137.284	-74.4263	-79.7974	-176.717	-95.4962	-90.0592	-94.9186	-76.9527	-83.9205	-74.7719	-79.3718	-67.637	-70.038	-69.3344	-69.6732	-58.9291	-72.0915	-61.6005	712	253.414	259.743	233.298	203.195	217.166	203.967	184.447	178.136	167.723	165.508	168.041
711.5	-10.0624	0.05319	-21.4643	-35.0326	-41.735	-59.5362	-53.847	-51.4507	-51.8409	-54.1033	-50.2965	-20.657	-40.4299	-58.542	-44.9854	-55.819	-82.9369	-80.5068	711.5	-137.202	-76.2014	-81.2297	-178.854	-94.387	-91.1373	-91.5488	-75.093	-86.7718	-69.325	-75.9883	-71.3585	-66.4667	-66.0834	-67.0158	-58.1842	-71.8948	-58.9541	711.5	252.111	253.724	235.135	197.87	212.289	203.069	188.06	178.111	169.078	166.944	166.346
711	-13.0341	-2.58861	-20.8232	-40.7561	-48.9335	-65.0165	-59.1705	-53.472	-60.5307	-56.5845	-48.7022	-25.2028	-47.1973	-58.5108	-42.2935	-60.6619	-87.5124	-85.4811	711	-140.767	-75.1068	-85.0035	-179.391	-98.7399	-94.6546	-95.0033	-78.9947	-89.8551	-74.3732	-81.7075	-70.9065	-66.1245	-63.8077	-64.6975	-57.4896	-76.5075	-63.3222	711	244.487	248.285	228.609	194.424	207.654	201.853	178.687	171.104	167.869	164.097	161.273
710.5	-7.1202	3.35101	-23.8683	-42.67	-47.2087	-61.8944	-57.3759	-53.2231	-54.0545	-51.4873	-47.2926	-24.8688	-43.3133	-54.6954	-41.691	-58.8206	-77.4994	-89.8186	710.5	-140.719	-68.4558	-75.1142	-178.066	-97.4628	-92.7635	-88.8625	-74.2725	-82.3758	-72.8582	-78.1269	-67.3645	-60.8982	-69.6908	-57.7113	-59.8698	-71.2032	-59.324	710.5	248.612	248.487	225.684	193.535	207.385	202.787	186.893	171.924	171.338	169.139	160.946
710	-13.9403	-3.05551	-26.3673	-46.5512	-61.2281	-64.1923	-65.2435	-63.33	-63.5982	-58.1039	-52.5247	-33.1193	-59.8433	-56.7748	-50.382	-65.1327	-82.4363	-94.1942	710	-148.484	-67.0535	-82.3292	-186.119	-99.4535	-101.033	-91.5488	-79.414	-86.3384	-74.0972	-84.9368	-72.1882	-67.7733	-75.005	-65.3384	-68.273	-75.1118	-63.7048	710	235.618	239.355	215.104	192.992	201.184	189.022	175.916	162.289	161.641	159.857	153.95
709.5	-8.14997	1.20565	-24.8596	-39.0928	-55.7067	-62.2914	-63.3824	-60.9323	-57.1341	-56.37	-54.199	-26.984	-55.2883	-53.2092	-48.4179	-63.7706	-80.3006	-90.3217	709.5	-145.367	-67.4854	-77.3964	-185.008	-93.6494	-94.2209	-85.8436	-81.1522	-80.7884	-72.5453	-74.8174	-70.5968	-68.8994	-72.8731	-63.8996	-62.4204	-70.5877	-56.8689	709.5	243.368	239.941	216.952	199.356	210.802	193.685	181.18	167.785	166.111	165.067	157.057
709	-5.34898	4.07205	-25.5957	-31.9503	-51.5265	-55.1028	-61.769	-53.2171	-59.4819	-55.1509	-50.0872	-21.0714	-49.1112	-51.0735	-46.8428	-58.1332	-73.3105	-71.7618	709	-138.869	-79.0653	-83.6841	-181.695	-90.2438	-93.5946	-80.7919	-72.3885	-77.8272	-66.6262	-66.6331	-69.7671	-72.5204	-66.965	-61.3301	-64.8005	-63.9826	-59.4834	709	243.15	245.587	224.418	205.785	215.258	198.389	181.846	170.197	169.787	162.919	165.748
708.5	-0.31776	8.69964	-24.7825	-29.7682	-43.4598	-54.3629	-57.8171	-45.9754	-60.3905	-44.7971	-50.7889	-9.98216	-44.5563	-53.3279	-44.0505	-59.0729	-69.6221	-68.9275	708.5	-132.112	-76.8287	-76.3683	-176.412	-83.2166	-88.7221	-84.4703	-74.157	-72.4849	-66.2582	-59.7923	-70.2749	-69.9882	-65.2832	-53.0497	-56.5554	-59.0145	-53.0172	708.5	249.437	253.795	226.053	205.285	220.235	203.708	183.655	176.938	175.179	164.582	172.997
708	2.74804	1.53071	-26.5395	-31.7774	-45.7834	-52.7807	-55.5207	-39.0675	-56.9755	-45.7895	-50.7396	-15.6041	-44.811	-51.8417	-50.043	-59.1737	-65.8578	-68.6091	708	-131.098	-76.9292	-74.205	-177.69	-86.3225	-90.1616	-88.0397	-75.3786	-75.7269	-67.0248	-67.3664	-67.8165	-69.4407	-63.1137	-51.0519	-56.5048	-55.6961	-58.1634	708	260.874	262.602	240.497	213.989	225.801	211.316	190.614	186.384	178.33	169.636	181.367
707.5	2.87162	5.69732	-24.4856	-33.0235	-44.963	-57.4068	-51.7562	-44.2272	-51.975	-47.1497	-51.743	-13.5137	-44.7862	-51.4732	-44.019	-59.6277	-68.8236	-78.2266	707.5	-129.208	-70.4203	-75.352	-177.72	-84.7456	-89.5051	-93.3516	-73.5493	-76.5939	-71.9258	-70.2322	-65.9837	-67.1573	-59.9002	-46.4342	-53.3923	-59.465	-58.75	707.5	261.092	255.476	235.985	213.463	226.023	207.016	187.509	183.947	174.428	169.967	181.238
707	-1.22986	-1.43024	-19.8853	-38.9676	-44.1904	-60.198	-53.6959	-43.8811	-52.3836	-60.4381	-59.3081	-22.8031	-50.3355	-52.0727	-47.4766	-66.8731	-73.3802	-84.6659	707	-133.638	-67.5979	-81.2831	-179.457	-84.7396	-90.6614	-94.6888	-79.493	-84.4274	-83.5863	-79.7292	-66.9621	-73.0555	-54.436	-54.0172	-55.2863	-69.3822	-66.0515	707	258.694	255.091	233.06	216.18	228.679	208.377	192.206	180.428	173.951	171.25	180.134
706.5	-2.62447	-2.04489	-15.2969	-41.2272	-42.5136	-57.6113	-49.3028	-45.0648	-47.0294	-54.673	-52.26	-22.2094	-45.9545	-54.8703	-47.1315	-62.1311	-66.1746	-83.2583	706.5	-134.497	-63.0712	-79.946	-177.892	-79.6311	-84.6687	-85.9646	-72.504	-78.3523	-74.8455	-73.3198	-61.5253	-68.3208	-56.2428	-54.2811	-48.5562	-66.3366	-62.27	706.5	262.389	257.891	235.61	217.422	230.778	209.455	195.685	183.947	176.186	174.06	184.961
706	-0.04708	-4.73397	-11.0883	-39.8858	-45.8912	-51.9567	-50.3482	-43.0617	-46.4988	-45.8937	-52.2662	-23.7803	-45.6189	-55.0014	-50.0494	-57.1496	-62.6067	-75.0102	706	-139.311	-59.7398	-76.7962	-175.905	-80.3866	-83.0908	-88.2938	-75.8892	-75.2751	-68.957	-66.0107	-67.4637	-64.5566	-64.4767	-52.0005	-42.7353	-63.2656	-61.5303	706	256.608	267.75	236.086	220.167	233.782	218.78	202.225	189.175	180.724	175.882	182.631
705.5	0.56491	-1.25885	-11.7591	-35.5096	-44.897	-51.8122	-54.8742	-45.2287	-47.6758	-42.0891	-49.207	-20.6137	-43.4936	-55.8443	-51.5804	-50.1438	-59.2162	-70.7237	705.5	-135.794	-58.6807	-73.6464	-173.912	-79.5172	-76.6765	-81.294	-73.841	-73.2359	-67.2948	-64.0817	-66.6091	-60.3259	-66.2898	-48.7022	-39.3387	-56.8256	-58.2017	705.5	260.638	265.839	238.827	216.419	233.669	218.292	199.945	191.777	183.722	177.612	179.919
705	4.54281	2.21628	-17.3566	-27.7293	-43.1663	-47.0058	-57.4001	-49.5143	-48.0356	-43.8781	-46.9971	-17.4904	-40.3802	-54.1209	-45.3117	-57.263	-65.7119	-66.0932	705	-132.271	-55.7635	-71.2096	-178.215	-79.2414	-73.7554	-82.2559	-74.0659	-73.4374	-68.7055	-59.3424	-69.1479	-50.5204	-64.8018	-43.4186	-44.0042	-52.6823	-56.8433	705	261.228	263.425	237.739	210.329	226.502	212.244	187.334	190.239	180.773	176.471	177.176
704.5	-2.08898	-0.41962	-17.7247	-29.5416	-46.1846	-50.3144	-63.1226	-51.9423	-53.8105	-50.8072	-51.0475	-23.2917	-38.8516	-53.434	-43.1594	-61.8916	-71.4219	-69.7301	704.5	-135.364	-58.9943	-72.743	-181.969	-80.9082	-74.7492	-83.2844	-73.8046	-73.4068	-69.2821	-62.7073	-68.5163	-57.8434	-63.6139	-42.4259	-49.5349	-54.9537	-58.2208	704.5	268.263	269.804	243.035	217.344	228.596	219.973	194.238	198.973	189.096	187.642	184.961
704	-7.67922	-1.9917	-19.262	-37.1492	-54.6347	-55.8848	-62.4276	-60.8837	-53.591	-54.8139	-53.8113	-26.5387	-36.5958	-66.4974	-43.9124	-67.4911	-83.0383	-82.787	704	-135.376	-60.2901	-80.3561	-188.721	-91.269	-81.3803	-86.9084	-75.4394	-75.7086	-68.1658	-61.142	-69.7176	-62.4288	-63.2576	-46.874	-54.1373	-55.8928	-61.2434	704	276.43	269.852	241.525	220.353	225.291	221.478	195.83	197.91	191.337	191.637	182.513
703.5	-10.9451	-3.72335	-16.6622	-38.27	-56.4852	-54.802	-59.5211	-61.4179	-53.9997	-57.9385	-52.8633	-28.1467	-41.2378	-70.4877	-41.7161	-62.1878	-78.6655	-84.3602	703.5	-132.465	-59.1008	-76.9744	-184.888	-91.7727	-85.2108	-87.4408	-74.5217	-72.1857	-67.0371	-63.9768	-63.1167	-67.8106	-57.9496	-43.5505	-55.0338	-53.615	-59.0242	703.5	273.95	268.052	235.438	218.496	221.746	223.852	199.122	188.433	196.588	189.011	178.896
703	-5.40193	0.39007	-18.2767	-34.2695	-53.7124	-59.1573	-54.27	-55.5844	-46.4988	-55.4082	-50.7335	-25.8769	-42.7417	-70.5439	-42.1115	-48.1322	-68.9187	-80.7679	703	-127.987	-59.8464	-70.544	-183.694	-85.7828	-76.7306	-83.4236	-76.1019	-75.2018	-66.0373	-57.6969	-57.5562	-63.7603	-53.4607	-44.1285	-49.7685	-57.3838	-50.8299	703	266.614	260.093	234.416	210.538	222.46	211.725	190.069	178.355	192.552	179.17	173.539
702.5	-8.76196	-5.12404	-22.3547	-38.4668	-56.7007	-66.0271	-64.7843	-55.117	-56.9999	-60.1746	-53.3249	-36.2426	-53.0822	-69.8695	-46.824	-54.7597	-70.8579	-86.099	702.5	-135.352	-64.8701	-74.6685	-192.081	-87.3657	-82.6753	-90.6594	-83.8263	-80.4649	-70.6316	-64.6548	-65.1416	-64.8802	-58.6999	-50.7818	-59.3017	-67.9927	-57.953	702.5	256.832	264.377	232.342	208.806	224.445	209.322	188.666	182.701	190.066	177.183	175.117
702	-3.83078	-2.61226	-25.7263	-38.741	-53.2273	-64.1322	-70.9902	-55.9547	-58.4513	-59.2863	-55.0977	-42.384	-52.1749	-62.7945	-47.1629	-51.4428	-75.5665	-84.6786	702	-139.411	-68.2074	-74.3654	-188.571	-84.0021	-89.6195	-87.592	-85.1451	-81.8142	-75.1646	-68.6175	-68.0643	-69.1172	-62.2197	-53.9544	-58.8786	-72.6308	-65.5606	702	253.797	265.17	236.799	205.911	226.646	199.624	183.056	187.667	182.397	173.673	176.214
701.5	-2.62447	-2.76001	-24.2839	-42.2706	-52.329	-62.8268	-71.2802	-55.4205	-59.9758	-56.1127	-54.0944	-39.6998	-56.9971	-59.9533	-49.698	-54.7848	-78.2282	-83.2519	701.5	-142.504	-69.7517	-70.0032	-190.093	-86.0706	-88.0897	-95.2453	-88.0562	-79.0666	-75.8453	-71.9763	-74.9313	-72.2716	-65.3958	-58.905	-61.0125	-74.5787	-70.611	701.5	253.938	262.975	235.854	200.944	222.533	197.955	181.204	183.193	176.248	163.833	170.599
701	-4.58987	0.96334	-16.7571	-39.5101	-45.8852	-53.9418	-62.2041	-53.041	-52.7007	-53.9439	-50.1918	-34.1274	-47.1724	-50.5491	-54.4104	-51.2851	-76.1179	-74.9529	701	-140.024	-62.2428	-64.7972	-184.334	-85.477	-87.5476	-87.1806	-82.0881	-74.6585	-71.9013	-69.0983	-71.73	-68.0408	-64.3579	-57.2276	-59.9329	-70.556	-66.4916	701	257.78	261.98	241.829	208.233	225.015	205.184	183.347	187.089	183.423	165.465	167.869
700.5	-5.27835	-2.91367	-16.1932	-38.5681	-43.316	-55.8788	-58.9289	-54.6617	-50.7981	-54.8874	-49.4778	-35.2653	-50.6462	-52.2726	-55.9039	-48.1574	-73.3548	-78.9973	700.5	-137.161	-66.5624	-67.7984	-188.674	-88.1033	-78.5796	-88.8504	-80.0035	-72.2529	-68.8711	-67.9642	-77.5012	-65.3468	-64.2266	-57.5982	-62.9886	-68.2782	-68.2261	700.5	256.384	267.549	244.158	214.001	230.652	209.226	183.394	188.84	185.206	165.925	168.331
700	-8.19705	-3.47512	-14.8042	-43.0157	-46.5559	-58.7603	-58.4696	-55.4205	-50.5602	-58.6675	-53.8605	-35.6735	-51.5224	-55.4447	-57.7613	-52.4958	-78.4311	-80.5578	700	-132.565	-63.0298	-65.1418	-193.407	-91.1492	-82.6451	-82.4133	-79.9124	-80.996	-70.6868	-66.7009	-73.371	-60.9045	-59.8939	-64.2766	-67.6984	-68.9888	-66.9443	700	260.992	274.047	249.996	219.588	240.385	213.165	190.831	199.629	189.523	176.765	178.169
699.5	-0.68848	1.69619	-11.3911	-34.1443	-40.3397	-52.7928	-55.4482	-52.3368	-51.353	-52.59	-52.3278	-33.614	-47.9244	-53.7587	-50.8274	-47.8989	-72.4042	-75.6853	699.5	-129.496	-60.2961	-62.1703	-190.536	-86.8142	-78.3688	-76.7504	-72.346	-77.174	-64.1174	-64.4452	-66.5596	-53.4073	-55.0737	-56.2349	-57.6476	-58.0374	-64.3425	699.5	259.283	274.029	246.613	216.245	245.182	210.111	191.933	197.465	188.314	178.213	183.605
699	-4.00143	6.38289	-12.7741	-32.4988	-40.4116	-53.0876	-61.6723	-50.9408	-51.8835	-56.6519	-53.3003	-33.7377	-43.9286	-51.9353	-50.382	-50.2068	-73.057	-78.0737	699	-131.328	-56.2191	-66.0095	-185.402	-82.563	-80.266	-76.2785	-70.8206	-74.866	-65.5466	-60.5072	-64.3304	-57.6319	-58.8499	-53.6403	-54.1877	-56.8953	-61.3327	699	264.681	272.409	244.616	215.182	239.3	213.106	197.73	194.852	191.166	175.907	187.303
698.5	-5.20186	9.32019	-14.8755	-27.9498	-37.1418	-49.2737	-65.2738	-50.358	-50.8651	-53.2516	-46.5971	-35.8529	-43.8789	-51.9041	-55.2451	-46.2846	-67.9554	-79.3477	698.5	-128.824	-60.1659	-64.6188	-181.283	-85.1114	-75.2852	-73.1506	-68.2862	-70.9952	-63.9825	-57.4196	-69.0612	-56.4933	-59.2188	-50.0969	-48.7141	-54.3827	-56.4352	698.5	269.064	278.143	248.29	228.066	240.193	220.117	203.805	201.18	202.622	181.225	194.293
698	-12.5633	1.60164	-26.1181	-41.3762	-48.3346	-61.4191	-74.779	-61.6728	-60.049	-63.9853	-57.7138	-49.5273	-51.3422	-58.1298	-63.7539	-49.8159	-76.9418	-87.7741	698	-133.202	-71.3021	-68.3154	-181.969	-85.0994	-81.6634	-83.4962	-79.1102	-70.7937	-72.5576	-65.6778	-70.8136	-62.827	-66.7024	-54.8968	-58.7966	-64.0715	-61.3072	698	275.794	285.197	254.364	237.123	242.778	228.376	212.888	206.9	201.113	186.415	190.996
697.5	-12.9105	1.77302	-23.0254	-40.4104	-41.5614	-59.4641	-67.6969	-56.3554	-58.0427	-61.9942	-59.1542	-45.4763	-50.4101	-54.252	-61.1624	-42.8164	-73.4562	-81.7679	697.5	-126.273	-64.2665	-60.4349	-180.663	-78.7737	-77.5197	-81.2274	-74.856	-70.8181	-71.8399	-61.5117	-71.0489	-57.4017	-58.1247	-50.4676	-50.2419	-57.9042	-57.6915	697.5	274.504	292.27	251.481	237.183	242.058	225.756	213.099	206.176	199.837	188.618	188.845
697	-7.66745	-2.65953	-19.4935	-40.2196	-39.2737	-54.7538	-57.4726	-55.0988	-54.8229	-63.6851	-54.9501	-42.5447	-51.1745	-55.8506	-53.7892	-34.9089	-72.9366	-76.8636	697	-123.863	-57.0416	-60.9341	-176.729	-75.8597	-73.9904	-82.2982	-68.5232	-65.7627	-62.5103	-59.1513	-61.1662	-52.9718	-55.7615	-49.6634	-45.7467	-55.5565	-52.5135	697	276.654	292.796	252.635	232.204	246.315	226.972	211.98	204.043	196.674	190.207	190.521
696.5	-5.97272	-1.03427	-19.8141	-39.1225	-42.8909	-52.3176	-56.1311	-49.1501	-52.4018	-57.8343	-47.4219	-39.6008	-48.291	-55.0888	-50.4886	-37.797	-73.621	-71.7873	696.5	-126.008	-55.3612	-60.738	-175.106	-72.6759	-72.6774	-85.0208	-66.4204	-67.3073	-57.9774	-59.9464	-63.0487	-53.3824	-54.636	-49.6885	-46.8263	-58.8876	-53.9163	696.5	277.839	298.288	255.001	232.269	247.857	229.297	212.882	205.83	198.549	193.545	199.465
696	0.19419	-2.26356	-23.2688	-38.8782	-42.819	-53.4244	-56.6688	-54.4432	-55.5608	-52.3939	-44.8366	-39.8668	-48.5831	-54.3894	-51.9883	-38.6735	-65.9085	-72.0294	696	-127.717	-52.5741	-66.5384	-180.155	-73.8092	-73.1592	-82.5463	-69.2586	-66.6785	-57.0083	-57.8694	-59.7978	-50.9248	-58.0559	-53.5711	-47.805	-60.2962	-55.8613	696	280.39	295.347	258.906	234.264	252.319	229.274	216.307	205.909	204.905	197.428	201.647
695.5	0.10004	-2.33448	-22.8473	-37.0121	-46.6697	-52.7387	-58.5965	-53.7998	-52.475	-47.1068	-45.7167	-36.0508	-46.203	-49.1315	-51.1475	-39.7518	-68.906	-71.5071	695.5	-127.134	-49.5623	-62.2356	-184.37	-73.7431	-74.4782	-77.8153	-70.0305	-71.1967	-60.9584	-53.6972	-60.5594	-49.1081	-53.667	-52.9115	-53.2723	-57.2379	-59.0115	695.5	276.212	292.719	260.659	238.036	254.166	227.436	213.91	206.255	205.938	196.532	201.511
695	3.81901	2.65363	-11.5395	-32.8267	-35.6146	-49.039	-54.3907	-50.9772	-47.2489	-46.347	-44.3687	-32.4823	-41.6852	-50.4928	-51.9381	-30.0219	-64.4762	-64.2208	695	-118.956	-46.7102	-62.9666	-184.728	-75.6979	-65.3656	-70.7973	-72.4553	-66.7457	-55.7999	-45.7286	-55.1969	-43.4712	-48.1028	-48.7587	-47.0031	-42.7206	-50.0775	695	279.318	291.784	259.999	241.189	253.992	227.352	220.814	208.164	207.318	196.514	202.701
694.5	4.38393	-0.91015	-5.68068	-32.2007	-40.1959	-46.7591	-56.0223	-50.9711	-46.7122	-45.4036	-43.39	-38.0608	-46.9549	-49.2877	-51.3357	-31.4345	-72.2521	-64.399	694.5	-120.187	-44.6865	-63.0083	-178.908	-72.3282	-68.8408	-70.1378	-74.6007	-65.5735	-60.4371	-50.0303	-50.6828	-42.4322	-45.8895	-43.9715	-47.8113	-42.1369	-52.8004	694.5	286.253	295.945	265.194	250.819	262.795	233.816	226.884	216.151	211.446	200.943	209.056
694	-5.44901	-2.97277	-13.8248	-44.1128	-47.55	-54.6997	-65.3583	-57.1688	-54.1581	-55.4511	-47.1879	-52.2239	-52.1625	-58.4983	-56.1423	-29.8958	-68.3293	-72.8892	694	-126.556	-53.2605	-68.3095	-176.388	-77.8203	-79.453	-72.4852	-81.2859	-70.2808	-61.3387	-58.6829	-55.0917	-47.1234	-50.291	-46.9054	-51.997	-53.0503	-58.5715	694	287.838	295.146	261.622	250.031	262.747	240.676	226.037	218.126	208.362	208.053	205.739
693.5	-9.13856	-5.57321	-21.6126	-44.4526	-50.8917	-58.3692	-66.15	-61.3753	-60.1344	-57.9445	-47.0956	-53.3062	-56.9102	-63.1629	-59.0602	-33.2253	-73.1711	-80.7233	693.5	-129.072	-57.2191	-67.1149	-177.738	-77.1368	-85.1808	-78.2388	-83.2732	-71.6667	-66.0005	-61.031	-59.4882	-53.0277	-47.6526	-53.4141	-60.8926	-61.9586	-63.9982	693.5	282.953	294.062	259.999	245.637	259.551	240.182	222.431	218.923	207.177	209.011	203.163
693	-12.1396	-5.54365	-23.6783	-49.4249	-50.5145	-60.2582	-64.9716	-61.5878	-58.7562	-61.8043	-49.1885	-53.0403	-60.8065	-66.4412	-63.9736	-34.6315	-67.2963	-80.0355	693	-136.389	-58.657	-62.3188	-186.22	-79.1994	-81.1333	-79.364	-77.0256	-71.7278	-65.7735	-57.6661	-56.1382	-62.8643	-55.23	-57.9753	-66.1516	-59.9726	-62.2892	693	278.882	287.866	259.779	240.771	255.707	237.869	214.963	214.977	207.807	202.741	205.234
692.5	-4.63106	-0.68557	-14.9407	-41.9843	-39.9863	-50.5249	-60.4879	-56.4525	-50.3834	-51.9406	-48.1236	-42.1428	-54.5985	-60.0719	-63.1014	-31.2894	-63.8615	-70.5772	692.5	-130.521	-52.2309	-55.0506	-180.329	-73.5873	-72.3401	-74.5241	-71.1547	-67.9851	-55.3153	-53.1733	-57.8472	-54.1726	-52.179	-53.2382	-60.3434	-52.898	-55.8677	692.5	279.671	286.712	261.057	245.015	256.895	241.683	216.234	215.525	211.214	205.79	206.504
692	-3.11876	-5.31316	-15.2909	-40.1003	-39.7348	-51.8423	-61.2855	-53.6237	-51.7981	-53.5396	-51.1582	-50.2695	-56.73	-63.1754	-64.1869	-33.8748	-65.7437	-70.5454	692	-128.671	-50.6747	-55.413	-179.588	-78.1082	-69.4551	-73.8888	-71.0454	-69.1452	-53.8063	-63.2928	-62.9805	-58.422	-59.0437	-49.0037	-56.1134	-52.4157	-58.0549	692	281.168	289.115	266.752	246.186	264.835	238.423	222.684	216.619	216.759	202.729	209.863
691.5	-3.70132	-6.14057	-18.6804	-36.9107	-45.6875	-52.7387	-67.2679	-58.6741	-56.4938	-52.4981	-55.4733	-53.6588	-50.466	-67.1594	-65.7242	-33.528	-67.1126	-74.6025	691.5	-129.979	-51.6096	-64.0186	-176.884	-81.0582	-76.1464	-77.8213	-72.8504	-75.3423	-61.0198	-70.2939	-71.2409	-54.8072	-59.6314	-50.7628	-57.1299	-55.233	-62.5124	691.5	277.084	289.713	267.352	245.851	266.381	243.73	223.628	215.404	217.253	205.053	206.326
691	-9.52105	-2.97868	-22.6871	-36.9822	-51.8319	-60.2642	-70.0717	-61.5149	-60.2564	-55.2612	-54.9069	-58.6003	-52.2122	-72.5109	-71.2274	-36.9773	-72.0177	-83.8252	691	-129.997	-58.7872	-72.2141	-183.2	-87.8755	-79.4892	-77.7486	-77.9494	-82.2293	-71.889	-71.0519	-69.2099	-61.5018	-64.4955	-54.7899	-60.2361	-63.5385	-66.3385	691	287.679	298.063	274.526	253.529	272.204	243.381	230.133	219.269	224.416	206.955	208.113
690.5	-6.5141	-0.04728	-22.972	-39.6114	-52.4907	-58.0083	-66.0533	-63.4089	-57.8476	-52.2775	-56.1442	-51.8528	-52.1252	-69.2138	-71.8675	-32.1028	-70.8199	-90.7803	690.5	-129.549	-59.0949	-71.9288	-185.402	-86.0287	-77.2366	-81.5179	-79.0677	-82.9986	-71.6498	-68.3341	-63.352	-59.1438	-63.2888	-54.413	-55.2863	-61.2606	-66.5362	690.5	287.75	299.128	274.634	255.607	272.54	243.743	231.319	219.907	227.409	209.832	207.842
690	-1.63	0.19503	-22.8889	-40.8038	-48.6041	-53.3522	-62.7297	-56.1489	-51.9933	-49.2387	-48.8868	-51.1168	-50.4598	-64.5367	-72.5201	-29.94	-76.7073	-91.551	690	-126.921	-51.9943	-68.3154	-189.079	-85.585	-80.6817	-79.6181	-79.2986	-74.9637	-69.0858	-64.9445	-59.0732	-55.336	-64.4329	-52.1827	-56.4669	-60.531	-65.6944	690	292.282	293.287	274.134	258.108	276.373	239.436	235.936	223.22	221.022	212.464	213.543
689.5	3.57187	-0.90424	-11.3613	-34.0966	-42.9628	-46.4343	-58.7295	-54.7467	-51.3102	-51.3218	-49.8348	-46.237	-50.5903	-59.1664	-68.0021	-33.301	-71.3839	-86.2199	689.5	-123.162	-51.9233	-63.9353	-184.698	-82.4132	-76.5921	-79.9751	-77.5665	-72.436	-66.0189	-62.8799	-58.615	-58.2789	-59.5438	-49.563	-49.5475	-59.2493	-65.5159	689.5	283.955	287.973	270.366	252.849	275.191	237.117	231.633	219.372	221.925	206.121	213.894
689	1.55938	0.95743	-10.9637	-30.3763	-34.1234	-47.6254	-59.1767	-48.6583	-52.4628	-49.5451	-42.6268	-49.4532	-50.7395	-58.3171	-61.8401	-33.4839	-75.839	-80.4623	689	-122.255	-50.7102	-62.8477	-181.289	-82.5032	-83.2956	-76.1818	-73.3062	-69.2917	-64.5345	-62.2882	-61.1786	-55.9955	-59.6751	-50.8823	-50.507	-62.6375	-67.142	689	282.953	287.772	265.949	246.419	270.459	239.099	225.534	216.193	215.959	199.269	211.133
688.5	-3.71898	-3.88292	-12.4595	-36.559	-40.4355	-53.6892	-58.6268	-53.6237	-53.7252	-56.9827	-45.5259	-56.046	-54.5426	-60.8961	-65.5988	-39.9725	-76.0735	-85.2646	688.5	-122.668	-57.3138	-62.6933	-182.304	-84.4158	-81.6513	-78.4142	-78.1134	-76.6306	-70.1102	-69.4988	-65.0425	-64.8615	-65.8771	-53.1126	-52.4895	-66.8569	-67.7478	688.5	281.628	288.121	263.922	246.55	265.872	238.61	222.527	211.434	212.032	194.213	205.166
688	2.94223	-0.85696	-16.6562	-35.6766	-45.46	-53.1718	-56.3849	-50.9225	-55.0363	-54.3054	-46.0923	-53.0341	-52.5166	-61.7267	-62.1852	-34.3225	-74.0646	-84.2901	688	-123.941	-55.1659	-60.1437	-182.548	-85.2612	-76.4356	-74.7539	-76.3511	-71.0257	-65.8042	-65.1232	-60.646	-60.0894	-64.6142	-55.1732	-53.4871	-65.6323	-67.7223	688	291.562	299.519	273.973	250.245	261.992	235.779	225.819	212.51	214.548	200.176	209.579
687.5	2.89515	-2.56498	-17.511	-31.6582	-46.2026	-50.8858	-57.6539	-50.7162	-56.4206	-54.6853	-48.4806	-50.4736	-46.6318	-60.6401	-63.164	-32.8344	-70.3383	-83.0736	687.5	-120.051	-56.8227	-61.3739	-183.11	-88.2832	-74.689	-76.2543	-75.719	-74.3288	-66.5586	-64.3775	-62.64	-55.8649	-67.534	-48.7776	-53.2218	-60.2772	-69.1953	687.5	299.848	303.733	275.864	252.956	267.533	236.905	234.205	215.045	214.554	203.931	211.238
687	-3.21291	-6.59564	-20.0397	-41.6624	-51.0055	-58.297	-69.2681	-57.5937	-68.2694	-60.4319	-56.8521	-57.048	-57.6248	-66.2415	-75.9776	-41.7193	-78.9063	-93.7229	687	-135.912	-57.9765	-71.5901	-193.359	-90.9333	-85.2108	-85.1418	-87.7463	-79.9825	-74.8517	-72.8144	-75.5135	-62.068	-75.699	-55.6884	-62.5404	-71.2412	-74.8388	687	296.648	305.816	278.069	251.01	271.119	233.773	237.824	215.998	218.835	204.256	215.633
686.5	-3.25999	-7.83676	-25.4592	-44.715	-51.251	-55.933	-68.6939	-60.0277	-69.7512	-59.7703	-57.3321	-56.0955	-60.5517	-70.0068	-73.6182	-43.8316	-80.5287	-94.1497	686.5	-138.504	-59.5623	-71.0254	-195.353	-94.3209	-86.7888	-89.3345	-86.8711	-81.5028	-74.2935	-70.5157	-78.5848	-61.6013	-76.318	-54.545	-66.8145	-66.8061	-73.9971	686.5	292.912	305.97	273.54	246.688	272.834	230.008	232.341	218.163	214.964	202.71	210.572
686	-9.79763	-11.8675	-29.2344	-56.2216	-56.2216	-55.7043	-69.5399	-65.4181	-72.2759	-63.4646	-65.242	-69.3061	-71.6194	-79.9542	-75.3313	-51.8779	-90.6177	-97.0604	686	-151.807	-69.4677	-74.0029	-206.479	-95.1484	-96.8228	-97.9617	-95.5375	-82.4979	-77.5506	-74.9283	-87.6439	-74.7416	-76.7618	-67.9142	-76.0006	-73.2526	-71.9629	686	290.425	304.792	267.78	247.589	263.953	234.917	229.842	220.412	213.052	200.022	208.556
685.5	-5.10771	-9.76936	-32.2558	-57.9207	-53.9699	-50.5129	-69.3345	-68.3924	-71.3368	-67.453	-62.9029	-63.4059	-66.9524	-78.7117	-68.4414	-45.4144	-92.0563	-89.6466	685.5	-148.514	-72.7695	-72.743	-206.891	-97.6786	-93.5524	-96.2314	-92.0065	-82.9498	-70.4598	-71.9147	-84.2815	-75.6686	-77.4558	-68.5989	-77.3579	-72.8846	-71.2678	685.5	296.506	308.438	268.446	252.323	264.433	237.086	228.027	223.463	214.378	204.446	204.673
685	-3.88963	-6.25286	-23.5716	-47.4932	-53.8082	-44.3349	-66.1561	-61.9581	-61.5126	-61.0568	-58.5448	-60.6413	-68.3942	-68.5956	-63.4464	-42.1607	-92.3479	-82.7105	685	-136.43	-67.6985	-65.2607	-201.387	-94.4229	-80.8322	-86.6543	-80.277	-81.1547	-63.1666	-65.1232	-77.8479	-70.7721	-69.9222	-66.2807	-74.4538	-67.2059	-71.0318	685	312.864	314.445	279.608	263.236	268.768	241.923	238.665	230.727	223.488	211.397	206.128
684.5	-5.98449	-3.41603	-21.3871	-45.818	-47.1848	-46.9757	-71.2138	-63.4635	-64.3666	-59.6416	-56.6366	-54.9576	-66.9275	-67.5402	-65.5799	-44.1721	-87.9687	-82.3921	684.5	-131.298	-61.083	-69.7892	-197.925	-99.1657	-77.0619	-85.6561	-75.6217	-83.3345	-65.5282	-59.2315	-72.3306	-67.5741	-68.7093	-63.7615	-73.9297	-74.0141	-74.4372	684.5	310.312	314.539	286.783	263.505	269.308	235.068	240.408	234.065	224.068	211.52	207.909
684	-7.49092	-3.91248	-22.5031	-39.8619	-44.6037	-51.331	-78.4711	-65.6244	-61.5613	-57.7853	-54.1621	-55.31	-71.0973	-65.8792	-70.0791	-49.8663	-88.2539	-87.6149	684	-133.785	-62.5506	-63.8819	-200.175	-95.3942	-72.4243	-85.6016	-69.1796	-82.4979	-64.7922	-55.244	-62.9681	-59.6912	-63.1387	-63.8871	-72.4398	-66.6792	-72.8493	684	308.226	313.108	295.092	262.371	266.94	239.387	244.371	227.013	218.957	210.157	213.087
683.5	-8.2912	-6.02237	-22.3725	-36.076	-42.0405	-51.4032	-83.541	-64.8414	-60.9942	-59.4272	-54.9131	-52.6692	-69.1336	-69.7008	-73.1853	-51.1906	-81.1814	-84.7551	683.5	-134.297	-63.9648	-69.4624	-201.465	-92.6301	-76.7066	-87.6526	-73.7256	-85.2211	-67.123	-51.4108	-62.7081	-57.3892	-62.6136	-63.8808	-68.7465	-67.4089	-71.287	683.5	309.157	304.941	292.21	261.165	272.942	242.676	240.347	226.994	219.593	210.39	210.166
683	-8.79726	-9.88756	-28.4924	-35.1638	-48.7657	-53.5929	-88.8405	-64.459	-55.3107	-67.9001	-55.2948	-59.8126	-73.1232	-72.9042	-76.9565	-50.0933	-75.5665	-88.3282	683	-137.662	-66.4854	-67.5428	-200.778	-89.6442	-81.7236	-89.7519	-72.2669	-77.7601	-63.0808	-55.5399	-60.6027	-65.2224	-64.1141	-64.3771	-62.1805	-59.4143	-72.658	683	303.353	306.354	286.825	261.589	276.042	249.802	235.301	225.974	219.14	206.562	213.358
682.5	-14.5228	-8.36867	-29.4243	-36.7199	-52.2811	-57.2022	-82.2237	-64.8596	-53.2373	-67.6184	-54.3529	-62.8307	-72.3029	-71.4118	-74.1579	-47.4764	-75.2117	-86.3474	682.5	-136.371	-59.5978	-66.3363	-201.758	-85.3692	-78.2544	-87.6706	-77.6759	-72.839	-69	-54.9545	-61.2157	-63.026	-65.5082	-60.4442	-57.8117	-60.385	-75.8082	682.5	301.473	308.166	278.539	258.771	277.817	250.893	231.471	226.04	220.166	207.163	212.995
682	-16.8648	-9.37338	-30.5047	-42.1215	-51.1792	-62.3696	-80.8641	-63.8216	-54.7192	-69.9035	-57.8431	-61.5319	-66.0016	-62.8507	-72.3004	-48.9142	-73.8618	-93.7738	682	-131.304	-55.5031	-67.7152	-195.591	-82.599	-80.9225	-85.0026	-76.3571	-69.9938	-67.5708	-59.8046	-64.1756	-65.0481	-57.5558	-59.3762	-50.204	-56.3814	-71.1977	682	293.235	314.391	280.299	267.715	285.613	248.911	237.727	229.189	222.865	211.299	217.328
681.5	-13.4048	-5.01765	-27.5605	-41.1437	-40.3576	-57.5211	-68.1139	-56.5557	-50.359	-60.1073	-54.4637	-53.0279	-56.8169	-53.5401	-66.9793	-44.4559	-77.829	-89.5128	681.5	-121.295	-44.9824	-66.5979	-190.911	-72.49	-70.8163	-74.6753	-70.8752	-63.9066	-62.1668	-55.0161	-59.5191	-57.2958	-49.0093	-48.3378	-40.9487	-51.8194	-59.0179	681.5	291.021	311.51	279.71	265.571	284.75	248.513	238.108	222.04	224.764	219.734	213.678
681	-5.60789	-6.80841	-19.9151	-39.528	-36.2973	-50.6693	-61.0861	-52.9985	-53.3654	-50.5621	-58.5448	-52.8177	-52.6037	-50.7614	-64.4756	-47.88	-73.19	-80.3029	681	-114.154	-50.3315	-67.8518	-183.17	-73.4793	-75.0082	-69.3996	-69.0034	-65.6222	-56.125	-48.7176	-58.5098	-55.1992	-47.6276	-46.9494	-42.6722	-48.8372	-54.2161	681	296.047	311.178	285.791	273.648	291.995	250.333	242.495	227.28	218.969	231.09	215.589
680.5	-3.63659	-7.64764	-22.2478	-40.2613	-37.0638	-50.4647	-58.947	-50.0909	-52.9019	-50.8072	-56.9013	-49.7809	-55.6674	-53.5526	-63.7665	-48.6557	-75.0025	-82.3602	680.5	-113.429	-49.7871	-66.2353	-185.563	-71.7045	-73.0267	-68.3349	-69.9575	-66.3244	-55.4318	-45.895	-54.2867	-61.2841	-54.7299	-42.4826	-47.2999	-51.8827	-54.3181	680.5	298.345	300.455	287.252	269.833	287.622	245.248	238.356	223.427	217.809	228.194	216.003
680	-8.42066	-8.41004	-27.9641	-46.3247	-51.3588	-53.9598	-68.9538	-57.6725	-59.6892	-55.6165	-59.659	-58.1983	-63.6091	-64.8302	-68.115	-57.7927	-75.1547	-86.1626	680	-125.195	-60.2724	-65.8669	-191.007	-78.5999	-75.3032	-73.7073	-75.1781	-66.2999	-63.093	-47.0412	-58.0392	-60.8485	-65.527	-49.054	-57.5213	-55.6263	-66.5744	680	309.941	307.817	295.854	277.505	289.062	245.598	247.983	234.18	218.139	229.98	225.525
679.5	-5.59024	-0.41371	-28.3144	-47.7913	-57.7008	-50.7174	-73.0991	-58.1825	-60.5003	-64.0894	-63.3708	-56.3305	-71.5075	-67.89	-75.6199	-62.2194	-79.7366	-90.188	679.5	-133.496	-60.3789	-66.2651	-200.104	-87.7854	-89.5833	-86.3941	-79.9489	-70.6349	-66.3808	-58.2022	-63.8536	-68.2088	-71.5289	-53.7533	-61.3534	-64.5854	-72.135	679.5	312.598	309.923	298.874	269.302	284.66	243.58	242.798	230.733	217.333	220.354	221.802
679	-13.3166	-1.71984	-37.2479	-60.9793	-64.7914	-62.2794	-82.0726	-77.1153	-71.5319	-77.5249	-68.9784	-68.3784	-83.0038	-79.1488	-89.6948	-74.0995	-99.0464	-101.563	679	-148.92	-76.6511	-80.469	-215.964	-106.163	-102.352	-105.784	-95.6956	-93.1154	-81.5499	-81.0912	-80.2876	-84.4786	-77.0869	-70.5592	-75.527	-83.3538	-87.6691	679	316.435	321.558	295.568	269.368	280.36	244.411	236.674	224.399	221.43	210.182	215.91
678.5	-9.91532	-0.36643	-28.5755	-58.6004	-61.1024	-59.0009	-74.1989	-69.7218	-66.0009	-73.1567	-63.0076	-63.8265	-85.8935	-77.7438	-86.0239	-74.7175	-96.4228	-100.442	678.5	-149.032	-78.876	-78.5494	-218.089	-103.704	-107.212	-103.734	-91.4292	-92.8163	-80.0962	-85.2081	-78.6405	-82.724	-76.9244	-73.0785	-75.5713	-86.558	-83.1097	678.5	310.566	319.174	288.192	260.162	275.071	238.496	222.164	219.208	218.273	200.403	207.656
678	-9.39747	3.17963	-36.1735	-55.7028	-52.0295	-54.3448	-71.1232	-60.3859	-63.5128	-59.4088	-56.2488	-63.61	-74.2604	-66.9345	-82.1836	-65.4101	-86.695	-95.8502	678	-131.982	-71.7458	-75.554	-210.747	-89.8061	-86.6382	-88.7476	-82.6108	-88.9759	-73.4531	-75.2365	-63.8721	-70.4797	-68.059	-63.0955	-71.4928	-66.2668	-72.0011	678	316.995	319.7	290.528	270.627	279.377	247.592	230.835	234.714	232.624	210.931	221.574
677.5	-1.88891	5.59684	-33.0037	-44.9356	-47.6339	-42.855	-69.4614	-45.7994	-58.2439	-51.7936	-47.982	-56.9304	-55.7481	-58.5232	-71.5788	-51.3923	-69.4637	-86.4429	677.5	-119.569	-61.9233	-68.2382	-199.466	-78.0722	-82.1994	-74.2215	-68.9487	-75.2873	-63.0379	-57.9126	-55.426	-54.2845	-64.1454	-55.0539	-56.4038	-54.0146	-62.4486	677.5	314.549	318.25	288.846	272.574	281.332	249.435	231.627	238.112	234.565	216.507	224.817
677	0.21772	2.34039	-31.1458	-43.4927	-41.1901	-38.0365	-70.1926	-45.854	-52.6763	-50.0108	-43.4947	-46.5401	-41.3684	-52.2476	-64.8834	-40.9815	-59.4761	-84.2965	677	-113.365	-47.3847	-61.5285	-185.635	-70.0977	-67.576	-61.5467	-62.4337	-67.6127	-54.2664	-47.7623	-46.6208	-43.521	-55.205	-48.9221	-56.0376	-45.2269	-60.593	677	326.458	330.211	306.88	287.1	296.744	268.549	257.368	265.648	256.708	244.808	244.603
676.5	1.27105	-0.83923	-23.72	-39.5637	-41.6692	-36.5086	-67.5761	-49.7753	-53.0849	-51.8487	-41.211	-38.4134	-43.649	-53.6276	-61.4823	-45.5279	-63.2277	-87.2454	676.5	-114.325	-43.4381	-58.0339	-181.713	-71.6506	-72.852	-60.6393	-60.5374	-70.6715	-52.1441	-47.3495	-49.2277	-42.121	-57.4995	-48.2185	-53.3292	-50.3663	-63.7303	676.5	322.463	329.448	307.867	285.857	301.337	268.35	250.731	258.694	254.656	241.826	240.073
676	-3.18938	-9.7339	-21.8323	-42.4673	-41.4117	-42.0489	-65.3222	-59.5422	-58.6464	-52.3265	-45.9261	-40.0337	-52.0445	-55.501	-65.6365	-55.1254	-74.0583	-89.7867	676	-121.042	-39.4616	-51.2826	-182.4	-74.2468	-72.1653	-62.3514	-64.9619	-67.7592	-54.4136	-49.6297	-54.4106	-48.6539	-64.064	-50.2037	-54.2383	-48.133	-55.1599	676	327.577	333.62	311.219	295.756	306.639	271.025	258.476	264.481	261.917	253.942	247.241
675.5	-5.87269	-9.42066	-21.7908	-44.4169	-47.3404	-44.9425	-69.3163	-58.8198	-58.5549	-57.093	-49.0162	-49.9726	-54.0206	-58.2173	-64.419	-57.0549	-75.3131	-89.6402	675.5	-119.115	-39.0474	-52.3108	-183.743	-73.4553	-74.8395	-66.4231	-60.8961	-69.9328	-54.3952	-46.5051	-62.3798	-53.1522	-67.7778	-47.697	-50.1409	-50.3917	-55.7274	675.5	329.292	331.389	304.829	294.443	305.122	264.23	248.831	255.831	255.358	246.206	242.267
675	-1.30047	-3.17371	-26.4979	-42.3302	-44.6156	-47.078	-66.295	-58.8744	-56.6279	-50.3722	-44.6519	-55.9099	-56.3012	-57.0995	-62.2981	-54.2426	-73.6463	-80.0482	675	-112.758	-37.864	-49.8325	-180.872	-69.3782	-70.7199	-68.6919	-57.5717	-62.0933	-51.408	-42.678	-59.6677	-46.5136	-61.2069	-39.1591	-39.9574	-50.3156	-46.87	675	330.341	333.057	303.771	293.9	303.88	264.152	250.864	251.977	248.213	248.697	243.081
674.5	-1.68884	-1.61936	-23.3994	-36.0343	-47.6878	-37.6154	-68.3797	-53.7027	-51.8653	-49.0673	-42.9838	-53.8937	-54.0703	-52.2226	-54.994	-45.7171	-69.1785	-77.9974	674.5	-105.718	-33.9646	-49.1074	-173.685	-59.497	-64.3899	-64.602	-48.3948	-60.7623	-42.7776	-40.3361	-50.3176	-44.224	-51.7664	-34.5162	-39.2945	-46.8195	-43.6241	674.5	328.98	333.975	297.584	289.469	305.205	262.616	255.293	248.178	242.516	240.832	244.948
674	0	5.16541	-23.6012	-34.4007	-42.1004	-31.5758	-60.5967	-48.3184	-42.1325	-45.3178	-39.8567	-39.8111	-55.0335	-52.516	-53.9524	-47.035	-65.3254	-69.3734	674	-95.0068	-32.5859	-41.4528	-168.772	-54.5025	-55.7291	-61.2261	-46.0428	-59.9319	-39.4838	-44.761	-38.441	-41.7353	-41.2631	-27.1845	-32.8486	-50.5059	-45.7285	674	329.416	332.223	301.744	291.5	309.181	269.862	264.521	250.707	248.482	239.194	253.818
673.5	-5.53728	5.92781	-24.4619	-37.8705	-45.0587	-34.1505	-61.2191	-44.4821	-48.4503	-50.3109	-50.9366	-41.3264	-53.2376	-57.6366	-55.722	-57.0991	-58.1515	-74.7554	673.5	-100.109	-34.3551	-39.5866	-166.408	-55.3419	-50.8446	-59.1994	-50.0357	-54.9803	-37.1222	-50.3014	-41.3761	-44.9209	-42.5822	-29.7164	-37.893	-49.3828	-48.6172	673.5	326.546	329.318	296.241	293.649	309.427	278.259	264.569	248.106	246.535	234.709	256.956
673	-3.60129	0.53782	-25.9637	-35.9746	-43.2741	-43.9499	-66.2225	-49.9149	-49.2796	-50.507	-45.4583	-43.6642	-55.1454	-59.5786	-58.4578	-65.3723	-70.1925	-79.4177	673	-102.336	-37.2782	-41.6608	-171.482	-61.0079	-47.6405	-65.8484	-51.5732	-53.6432	-37.1897	-52.4769	-49.6302	-46.3892	-41.607	-42.049	-41.6178	-51.9653	-50.39	673	336.823	337.75	310.899	304.21	307.91	285.837	269.271	262.895	259.334	241.109	260.075
672.5	-4.04262	-0.71512	-31.2526	-35.3725	-43.5736	-43.5409	-69.6729	-50.3944	-52.536	-47.2355	-47.5572	-47.6533	-49.2294	-58.1174	-58.4829	-63.2661	-70.5854	-83.1627	672.5	-100.439	-37.4025	-43.9608	-175.69	-63.1784	-48.9956	-63.6279	-57.0429	-50.6637	-40.9989	-54.2457	-51.4321	-42.4633	-41.9446	-43.852	-43.1205	-45.8488	-55.8103	672.5	337.931	337.975	311.373	296.479	301.643	280.868	266.935	260.226	257.117	243.121	257.276
672	-1.12393	-4.84036	-30.4216	-32.7969	-43.5556	-38.211	-73.7699	-54.9592	-53.1275	-52.4797	-41.0509	-52.1001	-57.6683	-56.8497	-71.1082	-59.9872	-83.4186	-89.895	672	-103.302	-40.7931	-45.4346	-177.708	-61.2178	-56.5904	-65.933	-53.1534	-56.6043	-40.8762	-51.6387	-50.6952	-49.0396	-50.5285	-54.7899	-49.4464	-44.8779	-60.3953	672	340.264	343.095	313.9	301.822	300.037	278.024	267.904	263.466	260.244	252.427	253.621
671.5	2.54797	-3.88883	-24.735	-35.1638	-42.1183	-32.021	-70.0173	-49.3504	-50.4138	-49.7289	-33.098	-49.0387	-57.3389	-55.0639	-69.7779	-56.1847	-79.7492	-81.0291	671.5	-97.9526	-34.4794	-40.3593	-170.462	-57.1946	-50.0676	-56.501	-56.2529	-52.0314	-39.7598	-51.1026	-45.4567	-40.6652	-48.3216	-46.83	-44.9765	-45.0429	-56.2567	671.5	338.178	342.254	312.836	300.502	301.103	285.277	274.857	261.49	259.127	253.378	253.091
671	-4.0897	-7.18074	-21.0962	-35.9449	-49.2987	-41.0143	-70.108	-55.2869	-53.9631	-58.9922	-39.4505	-58.8849	-67.897	-61.327	-72.0181	-64.3192	-77.0431	-81.7042	671	-104.963	-46.6333	-43.9667	-172.98	-68.263	-62.9685	-58.5339	-57.7358	-62.0262	-48.6784	-47.4419	-48.5961	-44.1058	-55.4051	-51.2969	-46.3592	-55.5883	-58.208	671	342.697	342.379	311.772	301.839	305.877	287.819	272.817	264.615	259.627	255.255	245.318
670.5	0.73556	-8.58143	-23.7318	-41.9426	-49.9694	-46.7832	-70.7847	-54.9835	-54.0119	-59.0412	-44.7935	-56.5841	-62.559	-67.3405	-65.5235	-67.1379	-74.2103	-81.8889	670.5	-103.32	-45.3019	-39.8482	-172.61	-71.189	-59.5777	-59.9435	-60.2944	-58.1552	-49.0588	-46.7455	-44.2059	-41.8971	-52.898	-47.2384	-46.5171	-56.3877	-59.4323	670.5	351.542	353.837	319.148	310.736	312.03	296.601	282.565	268.882	268.047	259.869	253.621
670	-8.10289	-12.2457	-29.3472	-50.9869	-56.5331	-50.6151	-75.9211	-65.1753	-57.8476	-59.1392	-54.3898	-67.1043	-57.4694	-65.9791	-65.4419	-76.9687	-69.5524	-86.532	670	-110.196	-40.7043	-44.2817	-171.9	-76.0576	-64.3418	-66.6287	-59.8811	-65.0239	-50.3591	-46.6654	-49.8531	-48.1748	-58.8624	-55.1167	-49.6233	-55.0806	-56.1037	670	362.226	362.015	327.024	319.762	325.649	298.909	283.449	278.151	278.85	266.672	266.707
669.5	-9.45044	-13.2563	-34.1731	-57.0264	-53.3052	-48.8044	-77.4559	-67.4758	-59.3721	-55.4572	-52.6356	-72.8005	-56.6616	-67.5652	-70.0665	-78.0155	-70.446	-91.016	669.5	-118.668	-39.296	-44.8938	-170.187	-69.1743	-64.2876	-66.4715	-59.8751	-60.7623	-49.5617	-48.5081	-49.0481	-46.4016	-53.8233	-56.8695	-54.011	-49.0403	-60.9628	669.5	368.543	369.585	329.242	323.154	331.796	307.553	287.642	276.504	289.292	267.893	270.03
669	2.54208	-1.9917	-25.5719	-45.1323	-48.5561	-37.3808	-75.1778	-57.6968	-50.7127	-50.5438	-46.8802	-63.7151	-55.4374	-54.6642	-64.2998	-71.1674	-62.7207	-84.0736	669	-107.65	-28.006	-37.3759	-164.504	-58.5136	-56.2411	-58.062	-51.9379	-49.0945	-39.1158	-37.8339	-39.023	-34.6924	-50.1659	-53.4769	-40.8413	-39.1103	-43.9111	669	361.802	368.791	338.425	321.548	336.179	310.511	288.98	281.987	288.157	270.317	276.07
668.5	3.54833	-0.19503	-25.661	-39.1524	-49.5922	-38.1509	-71.6911	-58.6741	-51.975	-56.6396	-46.3261	-63.8079	-55.1951	-64.4492	-66.9353	-72.605	-64.5332	-85.099	668.5	-106.831	-31.2545	-38.5823	-170.276	-55.3539	-60.8787	-58.6064	-54.7396	-52.2695	-40.6921	-41.4454	-36.5585	-28.2715	-52.7917	-52.522	-39.4081	-41.9592	-46.6403	668.5	359.939	372.07	344.744	315.302	330.53	315.811	291.993	280.346	282.783	272.022	271.441
668	-2.13017	-1.8203	-32.8553	-39.4147	-57.9224	-46.3682	-76.9484	-59.6271	-57.6646	-68.6108	-49.09	-65.5211	-64.1746	-67.8712	-68.3661	-74.1437	-74.1153	-87.7167	668	-97.7287	-34.7753	-32.5739	-168.259	-63.3942	-69.7382	-60.736	-64.2568	-57.3493	-42.3176	-44.7241	-39.828	-32.9564	-59.1187	-58.616	-45.2923	-58.4308	-52.3987	668	365.201	374.952	351.657	321.589	331.94	313.227	298.619	294.624	281.733	273.673	273.481
667.5	-11.8278	-3.51649	-37.3191	-43.3497	-63.8811	-54.2546	-79.2748	-63.1781	-61.0308	-71.38	-52.7464	-67.7475	-67.9716	-71.4806	-71.0141	-80.9099	-73.9695	-92.1624	667.5	-100.981	-35.5031	-41.2805	-169.9	-66.2543	-75.8514	-65.8181	-66.2442	-63.0091	-49.3347	-45.5067	-42.1563	-36.0114	-57.612	-67.4053	-57.6286	-62.4662	-57.1431	667.5	366.433	377.71	352.994	327.625	333.87	318.444	303.678	294.612	283.344	275.084	278.739
667	-19.6894	-19.5269	-51.785	-61.5814	-67.654	-61.5876	-90.0189	-67.488	-72.4284	-82.7814	-63.5554	-77.9152	-79.7911	-78.0185	-78.3495	-86.7301	-86.79	-103.302	667	-107.544	-40.4558	-48.323	-171.231	-75.3141	-81.302	-71.9043	-72.5344	-66.9655	-56.3212	-49.0072	-56.7573	-50.228	-57.3306	-82.7409	-71.9032	-65.3278	-65.6562	667	367.994	367.833	351.544	329.953	342.152	310.986	304.507	295.158	283.497	270.825	279.583
666.5	-13.5872	-15.7859	-45.95	-60.3235	-62.6954	-55.596	-84.6347	-58.7591	-64.2202	-67.6857	-59.1788	-69.4175	-72.6757	-71.493	-67.5754	-77.9524	-78.6085	-96.6401	666.5	-103.208	-34.8877	-40.5554	-165.835	-67.2196	-71.268	-68.4317	-61.9475	-62.8199	-51.2424	-47.9904	-54.2867	-45.1262	-54.2359	-81.5159	-59.51	-62.6947	-58.1952	666.5	365.136	364.471	353.731	327.547	347.682	318.71	305.226	300.708	284.175	277.139	281.883
666	-6.46113	-23.7053	-44.935	-66.8399	-57.9943	-52.2333	-87.9824	-66.2011	-62.8237	-67.9675	-55.067	-71.2728	-75.9134	-69.8007	-74.0889	-78.2929	-82.9178	-95.9521	666	-105.782	-35.1598	-40.8526	-161.316	-66.0205	-67.5941	-66.8405	-64.5608	-55.0536	-52.4201	-53.4383	-51.395	-45.3066	-49.2531	-88.7785	-53.8468	-59.9091	-57.3663	666	361.818	361.216	349.968	319.422	344.065	318.463	299.405	296.32	282.227	275.771	271.139
665.5	3.30118	-19.2078	-38.0908	-58.0758	-53.6645	-48.0104	-84.2661	-58.8258	-58.2561	-57.0195	-43.2731	-64.0614	-65.0944	-61.1647	-67.6946	-70.4737	-78.5958	-86.2454	665.5	-98.9423	-32.6037	-31.5101	-156.249	-58.5077	-61.0533	-59.3385	-62.2939	-49.2106	-46.6236	-47.411	-41.1779	-34.7732	-49.7408	-91.4611	-42.0913	-54.1035	-48.394	665.5	362.449	366.625	348.583	329.1	346.194	323.48	303.187	302.495	292.633	283.194	275.398
665	-4.97237	-22.7243	-45.113	-58.9402	-46.3643	-51.6619	-85.5713	-66.717	-57.0304	-69.6339	-45.9076	-65.552	-70.4013	-73.2415	-77.1322	-69.572	-79.3817	-94.1242	665	-108.569	-34.6924	-38.8795	-164.02	-57.1946	-68.63	-61.6497	-59.8265	-50.5782	-50.5063	-48.2738	-41.3079	-38.5498	-59.4813	-97.0652	-47.9817	-51.3434	-53.2787	665	370.257	386.576	360.989	347.565	351.207	333.992	310.933	309.795	304.993	287.127	290.197
664.5	-3.45417	-18.1026	-46.6741	-50.5637	-48.1908	-50.3625	-80.8097	-61.7578	-52.9629	-67.1588	-45.5013	-62.1256	-65.9954	-67.7526	-71.7169	-64.0733	-75.3384	-85.8952	664.5	-101.74	-28.1658	-31.3793	-155.467	-53.1474	-59.2645	-62.3091	-57.0672	-44.8512	-43.9063	-48.5635	-42.955	-33.5538	-61.0256	-91.5114	-45.6647	-47.3525	-54.5859	664.5	371.5	389.908	361.607	355.577	360.892	337.516	311.162	310.428	309.402	291.967	291.48
664	-12.222	-16.4536	-58.7775	-52.6444	-51.6582	-51.9145	-82.266	-68.4895	-59.3173	-71.5026	-55.227	-61.4762	-69.5934	-70.0631	-83.1562	-70.0953	-77.1572	-90.4045	664	-98.7597	-28.2901	-39.9433	-159.329	-53.9448	-57.9816	-64.9287	-54.223	-44.2895	-48.9974	-54.2888	-46.6208	-39.3027	-58.8562	-93.4464	-48.8782	-52.3523	-57.1367	664	376.344	392.808	368.139	359.517	367.758	336.028	318.581	313.692	305.133	297.507	293.286
663.5	-10.2095	-14.5861	-56.2547	-52.2747	-55.1317	-51.1145	-80.4773	-66.2133	-64.6837	-62.8642	-56.6428	-63.4863	-68.4314	-64.3868	-81.1106	-71.6214	-72.6957	-82.4876	663.5	-97.4105	-17.5562	-33.9764	-158.761	-56.1213	-50.9772	-58.0438	-56.4839	-45.535	-37.3921	-47.7623	-45.5867	-35.4452	-53.0168	-88.0748	-44.2442	-44.8589	-52.7239	663.5	383.663	393.151	369.222	359.888	365.648	339.076	317.534	309.389	303.185	294.305	293.983
663	-14.8347	-15.0234	-52.2776	-48.6559	-53.0656	-47.9141	-77.0632	-62.5226	-63.4518	-54.4402	-48.4868	-60.1218	-66.94	-62.8382	-79.3724	-73.5762	-73.6843	-81.4112	663	-87.8368	-16.3491	-25.2699	-150.894	-48.3567	-47.0924	-48.8175	-49.4219	-43.6118	-34.5583	-41.2975	-38.7815	-29.9514	-48.4153	-79.8824	-37.5141	-35.9061	-47.0931	663	397.392	400.566	380.384	364.992	371.147	341.479	320.953	321.047	309.652	300.979	297.742
662.5	-12.2455	-18.9891	-51.2805	-56.7045	-55.6348	-62.8328	-82.1209	-65.6852	-70.5684	-60.6463	-57.0798	-67.0796	-71.4143	-70.7499	-78.2617	-76.5715	-81.6568	-88.3154	662.5	-92.061	-14.3314	-26.512	-153.198	-47.9489	-55.452	-52.9497	-55.092	-49.5159	-41.1215	-44.5021	-38.0818	-30.5486	-52.1853	-78.3054	-40.0395	-35.9378	-47.7244	662.5	403.384	406.094	387.315	367.529	375.633	351.322	326.066	329.763	318.158	301.985	303.691
662	-4.84879	-18.469	-44.3592	-55.9652	-55.3173	-57.5992	-79.3594	-61.1083	-60.2198	-58.1222	-50.4934	-68.0939	-63.3109	-68.2022	-72.2251	-69.3197	-87.0055	-85.6086	662	-82.7524	-10.4379	-17.1339	-146.734	-43.608	-46.9418	-45.2843	-46.4561	-42.0121	-40.9743	-34.7463	-33.5491	-28.116	-57.387	-67.6503	-29.2878	-32.391	-47.176	662	408.193	412.083	392.463	377.1	388.478	362.056	341.03	346.607	333.138	319.629	310.73
661.5	3.47772	-10.3544	-40.1803	-50.3728	-56.4192	-53.8395	-78.1509	-58.8077	-62.9945	-53.4293	-51.6753	-68.7681	-64.6655	-62.0576	-71.6039	-67.1127	-89.6292	-80.9654	661.5	-79.465	-4.65682	-13.2827	-144.114	-37.6301	-42.0995	-40.2204	-45.5201	-39.747	-34.8895	-33.107	-28.4963	-25.1918	-48.653	-66.7896	-26.0364	-30.6525	-42.8972	661.5	411.41	418.835	392.135	376.968	392.292	371.978	344.636	345.799	333.669	316.752	315.538
661	-2.37143	-16.4241	-46.87	-53.7414	-66.3425	-53.1718	-80.1994	-68.7687	-70.05	-62.0187	-57.5907	-73.6231	-67.2134	-66.1852	-82.0016	-73.5131	-93.9956	-92.7165	661	-78.6637	-9.74559	-9.41974	-144.561	-44.0157	-46.6045	-41.3095	-43.3748	-39.8874	-30.3197	-27.7699	-35.4006	-35.7749	-55.9615	-63.73	-32.1793	-43.831	-46.7871	661	421.646	428.927	400.202	383.512	408.994	375.008	353.719	350.516	338.945	331.961	333.401
660.5	-2.67154	-16.0104	-42.9642	-54.8384	-66.3245	-57.7918	-82.4775	-66.8749	-66.6228	-59.421	-58.7233	-73.1407	-65.0881	-68.4519	-82.6103	-74.232	-92.6837	-91.5001	660.5	-72.5012	-13.1776	-3.95807	-136.939	-36.0771	-45.7011	-39.6276	-39.7344	-38.416	-23.3578	-30.3892	-35.6359	-30.0634	-51.3037	-63.7363	-34.4963	-48.6215	-46.634	660.5	432.382	441.046	407.952	390.729	417.042	379.797	356.4	356.934	345.882	339.874	337.925
660	-8.84434	-18.7645	-49.9685	-53.0498	-62.6535	-54.2786	-83.7586	-68.9206	-62.7323	-60.6157	-59.3881	-74.6312	-66.4864	-69.0265	-79.6736	-75.1778	-86.5492	-103.716	660	-72.1771	-15.4143	-7.89238	-132.605	-36.1311	-43.84	-45.0242	-35.5105	-37.9581	-25.7561	-29.3415	-32.2859	-32.4152	-50.566	-56.9198	-35.2602	-52.5363	-45.2758	660	442.582	449.083	423.592	399.464	425.887	386.49	368.883	365.147	355.909	348.806	351.942
659.5	-9.75055	-15.4489	-49.001	-51.8515	-61.851	-53.3462	-83.3295	-70.0618	-61.4577	-58.7287	-58.311	-72.9056	-68.8975	-73.8159	-74.5469	-78.4631	-79.8569	-98.003	659.5	-73.8739	-15.7338	-9.0275	-127.651	-35.1538	-37.1969	-40.4564	-33.584	-38.416	-25.0692	-24.442	-28.2672	-25.8637	-47.2025	-57.837	-34.4963	-39.8464	-41.4751	659.5	446.577	449.285	426.777	402.27	425.353	394.808	372.811	363.475	362.651	347.531	349.279
659	-2.23021	-1.8203	-44.5016	-46.6347	-58.0601	-38.3253	-71.4857	-64.368	-61.5126	-63.1276	-54.9746	-67.463	-69.7053	-70.2254	-65.4419	-76.8363	-76.872	-96.7101	659	-70.8751	0.42012	-2.89427	-122.922	-31.6342	-30.8488	-33.5594	-31.6089	-29.5996	-23.8362	-23.4867	-22.2856	-18.2483	-43.7639	-49.5881	-20.8342	-31.8644	-40.8885	659	452.37	450.255	433.816	406.646	426.721	408.031	380.604	368.381	367.097	355.464	360.565
658.5	0.31776	-6.81432	-43.1779	-50.5517	-61.0425	-42.9813	-76.2414	-67.2452	-63.6653	-67.1527	-59.1788	-69.3618	-74.3847	-77.3254	-69.0939	-85.2924	-84.7177	-93.6146	658.5	-68.165	1.00592	-2.42477	-126.373	-31.8621	-30.1743	-38.4659	-28.6552	-32.4693	-22.4868	-29.6188	-26.2795	-19.2127	-46.1272	-44.2353	-21.9138	-37.9175	-45.6647	658.5	454.78	448.888	435.546	407.571	430.108	412.855	382.891	372.519	376.189	364.825	357.206
658	5.50786	-10.2303	-47.3389	-53.1393	-60.5694	-39.1735	-77.601	-66.28	-58.2683	-69.248	-59.1542	-68.6444	-74.2604	-76.0765	-72.6833	-80.2982	-82.9685	-98.0285	658	-63.764	3.81658	4.79604	-127.573	-26.4477	-28.7951	-39.198	-32.7757	-29.8011	-23.7136	-28.719	-21.9265	-16.5934	-47.6901	-38.0093	-22.3052	-41.9783	-42.1383	658	456.093	461.82	437.138	413.589	434.486	409.549	391	375.048	376.831	368.568	359.03
657.5	0.80617	-14.3379	-48.4252	-55.8281	-56.2276	-37.1222	-76.5677	-65.1935	-55.2193	-71.3984	-55.9965	-65.6262	-71.408	-70.6625	-74.252	-81.8746	-82.018	-95.5063	657.5	-60.2762	2.97634	7.09601	-126.129	-21.8549	-25.3621	-32.1981	-31.943	-30.259	-23.2044	-18.9262	-20.8737	-17.5514	-42.2509	-30.3509	-27.1096	-35.8808	-32.4008	657.5	462.805	468.49	441.281	421.739	442.402	416.777	391.841	381.558	384.237	373.389	363.283
657	3.13054	-12.0507	-44.5134	-46.5453	-47.9034	-33.0437	-70.7908	-56.5071	-54.6582	-59.3047	-47.1326	-64.148	-58.5508	-59.9533	-64.645	-75.058	-73.1077	-93.7738	657	-50.9382	16.1007	19.6834	-111.832	-13.3768	-17.7673	-20.2191	-22.6081	-19.9712	-12.4825	-5.92253	-8.14269	-7.82071	-26.4583	-25.727	-19.6535	-13.7052	-19.9277	657	476.953	490.061	458.163	438.611	454.648	429.638	407.471	398.372	398.362	386.414	379.439
656.5	6.31403	-11.5837	-42.43	-46.9447	-44.4839	-35.6484	-70.4645	-60.3556	-56.6645	-62.6497	-42.1774	-67.3517	-57.513	-61.2521	-64.143	-69.5342	-78.9761	-88.2199	656.5	-50.5199	21.1717	25.7929	-105.457	-11.0803	-13.6116	-16.6677	-14.7196	-19.0798	-8.83278	-2.4898	-4.20448	-7.64028	-23.57	-20.8392	-14.1609	-7.817	-18.9201	656.5	484.967	496.885	475.234	448.873	469.22	442.107	415.936	412.99	406.502	399.064	391.508
656	1.83596	-15.3958	-49.4581	-45.2992	-46.4481	-43.2702	-74.0116	-58.8016	-62.409	-61.0078	-48.0497	-73.4561	-61.8816	-65.1549	-65.605	-70.3413	-87.5568	-93.0988	656	-49.2827	23.6332	30.6662	-99.5536	-8.2623	-14.3644	-18.5554	-8.29572	-19.666	-7.45266	-4.41263	3.37473	-6.34616	-21.8007	-16.3661	-6.78058	-6.31324	-18.8436	656	493.824	508.685	487.039	466.581	483.463	446.553	429.188	427.056	415.98	407.874	399.693
655.5	1.56526	-20.4607	-54.3196	-48.3637	-50.0833	-43.1077	-77.3472	-64.7139	-62.9273	-62.1167	-54.2236	-72.0212	-70.1342	-72.1987	-72.3381	-69.9314	-92.6204	-92.6592	655.5	-45.0172	21.4202	26.3396	-96.9988	-6.25969	-13.2081	-20.0921	-11.1278	-19.6415	-10.6913	-5.23228	0	-8.33711	-27.6525	-17.9869	-11.5851	-10.9323	-18.5184	655.5	496.262	507.987	491.96	466.491	488.674	451.86	426.7	429.244	418.428	408.125	400.353
655	2.30082	-17.9548	-57.2638	-43.5166	-48.1609	-44.2326	-78.8095	-63.0447	-61.5004	-61.3264	-58.9203	-69.7019	-64.4853	-65.3984	-77.6279	-74.5094	-93.1464	-93.0032	655	-35.9914	22.4025	23.8376	-96.1034	0.74948	-10.1785	-9.29281	-12.2157	-10.5931	-4.18944	1.07851	3.93821	1.05769	-23.8825	-5.93699	-9.69736	-10.2471	-14.0099	655	510.853	512.515	496.508	474.682	493.063	462.124	431.003	432.35	427.594	414.64	405.956
654.5	3.05992	-6.22331	-48.5558	-33.9118	-44.8911	-39.9255	-74.9603	-58.923	-58.5855	-49.0918	-56.6181	-60.5237	-63.4787	-60.2218	-76.5361	-70.4106	-86.0169	-82.201	654.5	-26.1584	30.7042	31.9975	-89.6567	5.63611	-1.07808	-1.71216	-4.63102	1.39817	1.78496	9.38607	6.00021	7.40386	-17.8744	-2.17376	-3.99638	-3.85773	-9.87139	654.5	520.505	523.552	502.338	482.168	501.849	471.92	440.745	439.401	434.439	421.088	414.653
654	7.3438	-9.86392	-48.6567	-36.0224	-42.795	-38.578	-70.5974	-60.1127	-62.1163	-52.3633	-53.8174	-61.7854	-60.6014	-60.534	-70.8509	-70.5998	-81.8405	-83.2328	654	-21.7692	43.8758	41.7916	-80.3448	4.41296	7.08886	9.15972	-0.15194	4.11513	13.1939	17.0773	8.08697	12.3999	-17.9245	10.4793	-2.75895	-0.10786	-7.05919	654	536.945	538.921	521.758	499.847	521.909	489.533	457.385	455.491	450.481	435.346	437.633
653.5	8.56777	-5.60867	-43.5756	-34.6571	-43.0885	-36.9237	-67.4975	-57.4237	-64.4824	-53.5641	-52.5802	-57.2706	-68.9472	-59.9844	-64.5446	-65.8579	-79.2485	-83.2583	653.5	-18.3639	50.7931	50.8904	-71.0091	12.1237	11.1784	13.6428	3.43984	7.26559	16.997	20.0294	13.2141	14.0549	-12.8541	14.0351	-1.1301	6.4909	-5.09512	653.5	546.361	546.13	535.703	508.223	535.617	497.588	470.523	463.393	461.089	447.057	451.644
653	10.2095	-8.63462	-44.8637	-40.5416	-46.1128	-40.8819	-73.9754	-62.3587	-71.5747	-57.1113	-49.5517	-60.5423	-71.0476	-61.2833	-66.4271	-71.1736	-80.1421	-89.9778	653	-10.4693	52.6155	54.9732	-62.7179	16.9383	11.1001	13.794	13.2488	7.64413	28.9396	24.8734	19.4248	16.3881	-6.66462	20.0476	1.28161	7.62665	-1.40929	653	558.37	555.191	547.817	516.252	548.703	507.104	482.516	477.264	470.92	459.843	466.529
652.5	9.99178	-8.82375	-46.1161	-43.6597	-49.7718	-44.7801	-76.6341	-66.2982	-72.2028	-57.9691	-53.9343	-63.8636	-71.3956	-58.773	-72.1499	-71.3944	-78.5198	-89.9396	652.5	-7.3762	52.7457	56.6848	-58.2768	21.0575	12.4552	14.4051	15.0721	11.4845	33.1597	27.6221	26.1557	18.9825	-5.80184	22.7176	-0.20834	8.61011	-5.46497	652.5	570.709	563.482	556.441	524.366	555.623	513.153	495.616	484.498	479.671	465.726	477.476
652	-0.78263	-9.11925	-42.9999	-50.5637	-46.3463	-50.9701	-77.2082	-70.8266	-73.3187	-56.5845	-55.1593	-70.3575	-68.1518	-62.2886	-76.2286	-72.7879	-83.672	-92.5955	652	1.47289	58.6156	59.4424	-56.7488	30.8907	12.3347	15.9358	22.8634	11.4845	32.6752	24.442	31.1775	20.0899	-2.91342	31.0608	3.49761	2.722	0.61218	652	579.901	579.574	565.62	542.999	563.029	520.767	505.987	493.561	484.892	477.99	486.463
651.5	-4.26623	-13.7528	-47.1787	-53.3777	-48.1249	-43.8596	-77.2928	-65.8915	-64.6714	-56.0024	-54.8823	-71.1367	-65.6412	-63.956	-74.3461	-70.9214	-78.6529	-88.4492	651.5	8.74892	67.4558	67.0079	-51.8779	31.3824	21.7243	17.7447	21.4413	16.3567	28.6575	31.5416	35.2953	26.4299	-3.8012	29.4588	3.20089	10.5834	5.80932	651.5	593.247	591.025	575.819	554.038	576.439	530.556	513.104	504.124	493.234	483.456	502.575
651	-6.60824	-12.2693	-47.5942	-53.1512	-46.9212	-39.372	-81.692	-61.9095	-56.4999	-59.6477	-56.2365	-70.172	-59.1846	-73.2727	-71.353	-74.3644	-86.2323	-88.3409	651	19.2948	76.1068	75.6967	-45.3536	36.2809	32.4811	25.4827	35.0791	20.0201	29.6389	36.6507	35.5368	27.3693	11.0598	32.7571	16.579	20.6212	16.5607	651	600.46	605.809	586.281	564.593	586.177	540.091	516.486	518.021	511.028	501.26	520.032
650.5	-6.76125	-15.0057	-49.7727	-51.2612	-48.622	-49.4903	-82.8763	-65.1267	-63.4214	-57.4789	-59.1358	-70.8214	-60.0919	-70.7749	-75.8332	-81.3071	-84.7494	-86.532	650.5	23.0182	76.8109	74.0624	-39.7426	36.7486	40.0457	28.1204	33.584	27.768	29.8597	42.3143	36.0942	36.9198	15.5049	27.5803	18.9401	27.2452	21.0436	650.5	606.877	614.201	594.615	567.005	593.619	547.441	524.946	523.461	513.464	507.731	532.983
650	0.81206	-10.4963	-48.8349	-50.3192	-51.4666	-49.8692	-79.6072	-62.8018	-69.2695	-57.4055	-57.3137	-65.7932	-54.3375	-64.3431	-71.3341	-79.4405	-79.2042	-85.1308	650	25.7165	83.2784	86.9766	-31.1471	39.7706	46.2673	41.491	45.751	41.1574	45.1514	48.8038	51.1721	43.3406	22.5821	31.0043	29.7171	36.7247	20.3295	650	621.096	629.275	613.546	579.888	607.353	561.536	537.683	534.232	531.339	522.891	545.576
649.5	2.3479	-11.8024	-49.3987	-49.419	-53.4848	-57.2624	-80.429	-66.8689	-75.2458	-59.7764	-57.3137	-70.7904	-61.0179	-62.7757	-70.0729	-75.3355	-74.7046	-88.9715	649.5	30.6183	90.1246	88.7417	-26.7	43.488	48.8933	43.1245	46.4804	46.0113	48.752	48.9271	49.2649	50.4831	17.8744	27.1594	30.6073	36.6993	19.9532	649.5	639.723	642.147	626.546	593.387	623.256	578.162	559.121	548.498	546.354	532.149	562.181
649	4.9959	-10.9927	-49.5709	-46.885	-50.7839	-45.556	-70.7244	-66.0372	-70.6111	-60.1807	-51.3306	-59.1322	-62.3415	-61.1584	-65.4858	-67.8064	-75.3638	-86.1563	649	41.5058	103.142	102.167	-16.7136	51.8463	52.1034	53.597	57.3954	55.8901	52.2484	56.6923	56.8069	53.3077	30.8035	35.1885	40.4877	44.8589	22.0512	649	663.416	663.144	653.228	617.434	646.134	609.45	583.393	578.446	569.113	550.106	586.072
648.5	0.51195	-17.6829	-52.4439	-49.9674	-51.6582	-50.4166	-64.2707	-70.4867	-73.6847	-63.1399	-55.7626	-61.705	-68.7856	-66.4412	-71.1082	-71.1169	-80.6681	-90.6657	648.5	47.9452	106.273	103.309	-13.365	56.9608	57.3674	52.2782	58.9452	56.8608	54.1437	58.6768	51.1906	52.4927	31.6288	36.3067	37.2742	39.599	23.588	648.5	677.77	679.017	668.731	633.292	661.187	630.033	601.873	592.123	580.106	569.32	602.937
648	-0.56491	-21.1521	-52.0224	-51.2314	-53.6285	-47.2885	-67.9024	-68.441	-69.4159	-57.4973	-57.3568	-58.8725	-65.2187	-69.1764	-71.8235	-68.809	-79.3246	-95.6655	648	59.0331	118.486	108.05	-1.42066	72.4241	64.7452	60.3912	70.5288	57.5019	59.701	60.9324	59.4695	60.6369	40.8942	43.6573	40.09	46.4134	28.8936	648	695.136	693.096	688.013	650.91	671.609	646.081	618.525	612.912	600.288	583.952	626.686
647.5	-0.4178	-19.7987	-46.8048	-48.3279	-52.9398	-47.1321	-62.0893	-63.8398	-65.8362	-54.336	-52.3093	-60.0352	-60.7133	-65.7481	-72.4573	-67.9704	-77.2713	-94.691	647.5	60.7299	129.089	114.748	9.93865	85.9748	73.5868	67.0886	76.9284	64.8896	76.7777	68.1615	68.7392	68.1901	43.6013	46.6918	45.1344	43.0887	32.5028	647.5	710.144	710.436	702.57	669.388	686.637	662.52	638.408	625.469	613.356	597.461	641.505
647	5.46078	-14.8757	-42.8336	-45.0369	-42.1662	-42.1512	-59.9138	-56.2825	-50.6151	-52.2592	-47.625	-52.496	-52.8274	-65.6357	-68.0773	-64.4895	-70.522	-94.3344	647	68.5244	146.054	129.915	24.5392	101.972	90.7036	76.3451	89.0529	76.2581	89.2418	72.7282	77.0862	78.6924	51.6164	50.6624	60.2929	46.2041	41.1308	647	731.422	723.503	719.345	691.441	709.186	672.929	655.606	645.979	637.178	610.141	664.44
646.5	12.4162	-11.6783	-43.356	-43.2244	-42.9927	-39.4983	-57.6962	-52.4887	-51.3042	-49.1163	-44.3441	-49.0696	-51.1185	-61.7829	-60.5411	-66.3624	-70.896	-89.9778	646.5	71.1697	152.663	140.179	29.1593	104.316	94.0583	83.4538	90.6695	83.4077	94.9279	72.7343	79.142	82.9044	59.0562	57.1773	67.5091	46.9972	46.2259	646.5	745.311	734.103	732.118	702.283	720.598	688.031	672.446	654.221	647.32	624.148	675.536
646	6.27283	-16.3532	-51.4882	-52.0124	-44.3521	-44.4552	-67.8419	-55.894	-52.3104	-50.9664	-49.5394	-50.1643	-56.3882	-69.9507	-63.6912	-76.1301	-73	-89.0925	646	85.8808	153.22	143.305	36.1432	100.395	98.6718	92.0086	87.102	86.5704	92.1124	80.7584	77.594	79.3084	55.2863	57.1271	66.9787	42.9047	42.2212	646	767.708	764.641	756.714	723.901	750.594	706.904	688.838	675.842	664.822	640.681	695.685
645.5	1.19454	-19.3319	-54.5215	-51.0108	-49.7898	-47.6374	-74.1808	-63.7063	-58.3781	-52.878	-56.5689	-56.6831	-61.6455	-76.4511	-60.9113	-79.1757	-77.4804	-93.8121	645.5	95.2307	153.439	142.004	41.3543	99.4535	99.9005	96.8909	85.218	82.1378	89.1682	83.1928	80.9625	78.5867	53.7921	55.5188	56.631	46.2548	41.6026	645.5	779.617	782.112	775.189	737.238	769.676	720.915	703.96	690.504	677.139	657.472	710.707
645	1.2475	-23.1675	-51.2805	-51.8276	-51.0354	-48.0405	-74.3076	-62.9718	-57.2865	-53.2578	-57.4369	-61.5072	-63.3792	-73.5849	-63.6347	-74.7554	-78.2219	-89.1052	645	109.565	169.859	153.741	56.0683	113.37	114.506	112.409	96.8016	88.0967	91.9161	94.551	84.232	80.5278	59.944	65.3258	62.2373	56.5463	50.0712	645	813.405	820.479	799.298	767.286	800.272	743.552	731.909	720.555	699.624	680.613	739.708
644.5	-6.14337	-21.3472	-54.7589	-57.1576	-63.438	-50.7114	-72.3498	-65.4363	-64.0129	-62.6987	-66.7193	-68.9164	-69.2703	-76.5136	-69.9724	-72.9204	-85.7127	-94.9075	644.5	114.448	174.302	159.583	59.0588	120.235	116.421	111.272	99.5182	91.2594	87.9107	94.2613	87.13	78.5306	65.3394	67.3236	64.3776	62.7009	52.4497	644.5	830.186	834.358	819.942	783.465	818.275	763.172	751.272	743.228	720.978	697.608	765.664
644	-1.64176	-15.6913	-50.0458	-55.3094	-60.276	-44.5575	-70.398	-58.8684	-57.2621	-63.6606	-60.2375	-62.6884	-60.502	-62.6446	-73.7563	-60.025	-85.4338	-91.8949	644	126.338	190.439	181.085	71.7791	141.298	131.605	122.683	113.952	103.758	102.785	110.359	95.7185	91.0114	83.664	79.5118	82.1056	71.6601	68.4493	644	862.171	865.854	845.786	812.785	839.384	795.767	780.166	765.123	746.051	723.404	794.745
643.5	-5.92565	-10.4786	-53.7498	-54.4032	-59.0722	-48.7083	-69.3587	-60.9868	-57.8842	-63.8015	-58.5325	-64.7727	-63.6775	-68.2084	-76.5487	-66.4569	-88.7546	-95.4171	643.5	139.081	195.237	192.032	82.7564	147.642	135.08	127.552	125.706	113.996	111.569	115.683	105.873	96.7167	85.7897	85.587	86.6891	77.821	71.593	643.5	875.005	889.142	863.946	835.376	859.887	815.465	803.154	780.361	768.78	745.558	817.128
643	-5.43723	-15.443	-56.7652	-51.8992	-55.8982	-51.6137	-72.3801	-61.2418	-58.8233	-58.5143	-59.6836	-63.944	-59.4269	-69.3761	-81.7318	-67.0118	-91.0804	-96.4298	643	158.788	209.349	200.59	98.2165	163.909	139.278	137.596	140.365	123.6	120.101	130.388	111.527	111.848	89.816	92.2591	86.9227	78.7664	73.4997	643	902.759	908.163	888.726	859.119	883.095	840.946	825.942	803.448	792.125	765.417	839.022
642.5	-11.6571	-15.3189	-57.2816	-53.813	-59.4076	-51.6137	-74.2835	-67.6883	-59.0977	-60.0888	-58.4279	-70.4874	-62.1923	-71.8177	-87.4796	-75.9913	-97.6522	-101.118	642.5	168.822	219.498	206.082	104.425	168.136	147.391	145.744	146.613	131.526	129.462	132.12	119.045	118.113	92.9669	100.024	86.0957	83.9757	76.2163	642.5	917.666	920.964	903.819	876.671	900.012	855.029	839.018	822.321	810.232	782.324	854.197
642	-4.82526	-17.1924	-53.1562	-51.0585	-53.0058	-44.383	-64.3674	-57.3144	-51.7127	-52.8473	-55.9165	-62.4967	-59.4021	-66.179	-79.4289	-71.7727	-91.1374	-95.3916	642	190.137	242.457	224.023	120.863	189.709	169.133	153.682	159.065	149.5	147.342	143.589	133.063	133.133	109.279	111.767	102.069	92.6745	80.5143	642	945.409	946.092	929.734	906.523	925.607	879.896	860.578	843.401	832.075	804.901	877.62
641.5	-1.05332	-13.28	-47.4043	-49.8184	-49.67	-39.2277	-61.6481	-54.7407	-46.261	-54.7894	-49.564	-56.0275	-57.8298	-66.2102	-76.3478	-73.2483	-82.0497	-98.0794	641.5	202.563	263.527	239.755	136.7	200.94	184.557	170.381	167.829	159.501	160.928	152.648	144.996	142.303	118.65	125.173	114.834	104.292	91.9799	641.5	963.393	967.587	948.946	923.388	942.045	899.317	879.814	865.241	850.388	822.441	900.771
641	-0.51195	-20.0647	-49.6184	-47.4097	-41.5134	-41.0984	-63.1286	-54.8317	-56.1279	-61.4183	-52.7341	-54.7349	-62.4036	-73.3351	-69.3199	-66.375	-75.9848	-90.3663	641	213.615	274.225	261.797	158.654	221.391	200.614	184.731	184.335	168.549	177.741	165.381	157.987	150.672	135.699	138.97	123.616	116.83	97.566	641	991.742	1002.36	982.571	955.555	979.183	933.292	913.985	893.543	878.393	851.202	934.975
640.5	-5.85503	-20.0411	-58.0949	-51.452	-44.3342	-45.7365	-70.0899	-63.3724	-61.8907	-70.5529	-59.2465	-57.9571	-66.4304	-78.2682	-74.7227	-74.1185	-77.5248	-94.5191	640.5	227.973	286.155	271.342	169.023	224.287	207.908	198.526	187.97	168.635	183.366	166.108	159.64	156.383	144.034	143.355	122.808	124.234	106.698	640.5	1016.89	1020.93	1009.34	977.036	997.132	950.959	941.214	918.508	901.872	870.998	952.58
640	-14.9347	-27.6414	-65.7759	-54.8742	-53.898	-54.014	-76.5496	-69.3091	-69.5256	-71.4045	-62.8291	-62.2246	-67.462	-77.1318	-79.4415	-78.646	-89.4326	-94.6592	640	240.881	296.942	286.111	181.749	235.727	220.851	203.68	200.678	182.793	194.082	178.994	170.228	164.651	151.886	157.075	130.839	134.209	116.27	640	1064.47	1063.65	1056.16	1025.8	1041.97	992.722	984.752	962.157	942.579	916.612	983.935
639.5	-18.4125	-26.879	-63.5025	-61.4979	-57.4912	-59.6747	-76.7973	-74.6932	-68.9951	-68.7273	-64.3925	-66.1395	-69.4008	-77.7188	-81.2172	-84.1384	-91.1944	-98.6909	639.5	254.266	307.729	298.71	191.251	242.095	230.71	214.461	210.553	193.32	201.155	185.306	176.291	172.672	160.851	164.502	138.428	141.068	126.108	639.5	1084.96	1088.26	1083.2	1050.74	1061.36	1019.25	1006.33	988.076	970.096	937.391	1005.9
639	-17.2121	-32.4581	-62.1906	-63.5846	-58.0122	-58.7723	-81.4321	-73.2972	-66.3302	-63.5014	-63.2414	-66.5229	-71.9113	-74.1844	-84.4363	-81.6413	-94.0209	-102.226	639	273.384	326.8	315.879	216	257.834	244.436	225.539	222.963	208.241	211.852	207.468	197.735	185.121	166.266	173.763	161.964	147.057	133.87	639	1121.48	1123.76	1111.42	1080.09	1103.4	1059.55	1034.26	1016.71	998.857	965.482	1034.6
638.5	-14.0815	-32.9073	-63.3066	-61.8259	-59.6112	-58.0264	-77.0511	-74.1652	-70.8246	-64.8553	-66.9594	-69.0278	-73.2102	-73.7223	-87.1597	-78.8036	-88.1019	-96.5444	638.5	290.853	343.356	328.146	231.019	275.881	251.688	240.748	236.796	220.318	223.427	210.518	205.184	196.756	174.024	182.627	166.895	158.612	144.404	638.5	1150.38	1156.55	1142.68	1109.56	1132.76	1085.81	1061.63	1040.07	1025.4	989.593	1059.11
638	-3.84255	-19.3023	-59.2049	-52.3701	-54.1735	-49.3579	-74.6219	-63.3178	-62.1894	-54.2992	-65.8267	-61.1731	-65.3678	-66.5973	-80.7341	-79.9955	-79.7936	-87.2327	638	320.176	377.54	360.619	264.285	303.277	282.886	262.238	260.085	246.578	250.336	226.794	219.153	217.674	193.617	199.615	186.996	175.711	158.529	638	1193.43	1195.76	1182.64	1143.05	1170.18	1119.7	1095.67	1071.71	1053.79	1026.52	1094.84
637.5	-7.96167	-13.3568	-59.7034	-50.4862	-53.0836	-54.399	-72.0054	-65.7762	-64.8361	-58.2019	-69.0892	-58.7302	-63.3046	-62.1326	-77.5464	-75.3481	-80.3006	-86.2009	637.5	338.84	392.806	377.812	280.264	324.107	296.967	282.56	274.348	263.881	261.917	240.272	228.843	228.288	204.903	212.62	188.221	183.75	168.585	637.5	1229.07	1222.95	1216.16	1179.23	1201.87	1151.89	1126.44	1103.35	1080.51	1058.81	1122.87
637	-9.20918	-16.8733	-63.4847	-52.2986	-57.1199	-51.4934	-70.6458	-70.4867	-64.8117	-60.6525	-68.7506	-67.7909	-66.9214	-69.9007	-77.5213	-72.9834	-84.5846	-97.9712	637	362.105	418.15	404.817	305.377	339.72	315.192	299.385	290.575	282.252	272.687	260.764	245.847	233.725	216.275	227.032	196.328	189.95	178.679	637	1279.25	1261.46	1265.25	1226.02	1248.9	1198.84	1179.6	1151.59	1125.28	1101.87	1169.21
636.5	-14.7699	-26.2407	-70.7205	-61.4801	-55.1496	-58.0504	-70.8089	-76.7268	-65.3972	-65.5231	-68.4429	-73.9694	-74.8632	-74.0033	-80.8344	-74.6544	-88.9827	-102.289	636.5	377.07	433.54	414.445	316.317	348.599	323.04	312.15	302.141	292.028	275.086	272.233	254.622	237.309	219.926	232.73	201.794	190.057	184.884	636.5	1313.54	1297.47	1297.91	1263.76	1279.85	1233.33	1212.83	1188.38	1163.04	1135.8	1196.97
636	-17.824	-28.5516	-70.5662	-56.782	-54.7963	-49.9354	-68.5429	-73.6552	-74.9896	-65.1861	-61.9057	-72.417	-73.3594	-78.2246	-80.7215	-77.9146	-92.0436	-104.436	636	404.984	462.93	442.514	340.439	362.822	340.223	329.012	320.811	306.272	295.07	282.506	269.217	253.174	232.23	241.407	210.873	200.368	196.439	636	1354.9	1345.91	1348.9	1305.75	1325.06	1276.29	1261.75	1233.72	1207.44	1175.82	1231.36
635.5	-22.0608	-26.9263	-65.675	-56.311	-54.8981	-55.9209	-71.9389	-72.6172	-77.6302	-64.2426	-62.2135	-67.8094	-73.1792	-75.8454	-76.3227	-86.0302	-93.4632	-104.321	635.5	420.502	476.937	452.867	349.512	377.847	354.768	337.687	325.661	314.35	303.388	290.254	271.315	262.737	242.209	244.85	221.922	208	199.959	635.5	1383.68	1378.22	1374.64	1332.29	1352.37	1298.43	1280.84	1261.4	1237.19	1205.81	1253.71
635	-24.7265	-24.5918	-61.7455	-55.4703	-57.5092	-57.87	-81.3052	-70.8994	-82.9904	-67.8573	-64.9773	-72.2872	-76.976	-83.32	-75.7455	-90.0784	-98.8309	-101.321	635	446.195	500.072	473.81	372.218	402.755	384.358	353.097	339.14	329.711	317.753	303.596	281.855	279.188	255.512	257.829	231.278	221.712	197.843	635	1431.95	1425.18	1415.4	1380.34	1403.95	1342.83	1327.1	1298.64	1268.34	1241.41	1292.76
634.5	-27.9923	-25.0647	-59.0386	-57.2112	-61.9049	-59.6506	-84.9309	-75.5249	-82.5331	-68.911	-62.2197	-76.3072	-78.1194	-87.8161	-78.8077	-93.8367	-100.884	-104.85	634.5	462.644	514.186	487.521	388.395	421.522	395.308	365.644	350.42	335.297	331.456	313.259	294.586	284.066	269.042	267.316	238.235	227.81	204.634	634.5	1468.58	1460.55	1450.78	1416.02	1437.59	1375.89	1361.06	1334.1	1301.39	1276.37	1326.01
634	-17.5827	-19.1545	-53.5004	-47.8032	-63.0967	-48.8105	-82.6769	-71.81	-69.1963	-67.2508	-54.9931	-66.9374	-76.9387	-81.684	-77.766	-83.8798	-87.8167	-89.6148	634	498.329	546.393	522.489	428.204	456.106	437.642	403.076	386.665	367.291	364.923	338.99	323.838	311.143	296.406	293.545	259.139	249.42	221.283	634	1526.22	1521.85	1506.26	1471.12	1493.35	1433.72	1414.25	1379.62	1348.19	1320.38	1374.02
633.5	-15.4762	-20.0174	-56.3675	-52.2986	-66.4622	-44.2566	-81.003	-71.8585	-70.6172	-65.5966	-54.9685	-63.0533	-69.0653	-83.9446	-84.7187	-82.1899	-85.7506	-87.2391	633.5	518.479	565.552	544.318	447.824	469.458	449.399	421.226	401.215	381.15	377.405	349.541	339.578	321.968	303.952	301.907	268.243	259.388	235.766	633.5	1565.57	1557.39	1545.04	1507.13	1528.76	1471.14	1447.26	1415.02	1390.46	1357.58	1402.22
633	-11.0686	-16.7965	-59.9468	-51.8753	-66.1868	-40.0999	-78.8156	-68.9327	-63.7445	-59.323	-57.5292	-64.0553	-66.4304	-76.9132	-71.284	-76.5651	-83.0319	-85.5703	633	550.505	602.434	583.316	477.084	496.53	475.972	450.175	430.368	406.635	400.561	377.655	359.01	349.256	317.063	318.769	293.566	277.364	257.912	633	1623.15	1617.82	1597.42	1564.78	1583.77	1530.16	1499.54	1467.21	1440.29	1405.27	1446.2
632.5	-11.3393	-17.7362	-57.2816	-52.0243	-57.9882	-39.3239	-68.7725	-62.7472	-60.6467	-55.0958	-52.4571	-65.8364	-62.1425	-70.0818	-64.2622	-71.9998	-79.9139	-80.5259	632.5	575.066	626.813	603.992	501.367	515.519	491.998	462.269	446.62	424.579	414.589	392.163	375.468	365.819	333.13	330.216	305.094	291.152	273.906	632.5	1665.48	1654.62	1633.4	1605.59	1614.72	1568.77	1537.36	1508.35	1478.46	1447.94	1477.04
632	-12.5397	-17.4111	-51.4288	-46.9149	-45.4301	-38.3013	-62.9654	-57.8911	-58.6159	-53.8153	-51.8969	-66.6282	-63.1183	-65.6607	-59.4555	-63.2347	-77.1192	-78.647	632	618.339	667.819	643.829	539.265	550.186	525.437	495.931	480.131	456.889	445.853	419.841	400.237	389.119	358.257	360.604	331.212	308.696	301.6	632	1730.86	1721.57	1697.05	1666.69	1679.86	1631.61	1599.81	1566.76	1538.88	1503	1533.63
631.5	-16.6	-20.9512	-50.5622	-43.9876	-46.0768	-45.6583	-64.9474	-58.8501	-62.7017	-55.7023	-48.2036	-66.7828	-64.6221	-66.8034	-66.9228	-63.7896	-78.2726	-82.0163	631.5	649.901	690.836	659.108	563.769	571.484	545.083	510.506	492.346	473.704	458.52	434.723	412.671	406.459	371.861	374.068	338.757	322.363	307.167	631.5	1771.88	1762.38	1744.97	1712.6	1721.78	1675.88	1647.76	1612.13	1581.69	1541.74	1567.05
631	-13.8108	-14.5388	-51.1321	-44.6076	-43.9868	-46.7591	-63.7208	-63.682	-62.8541	-54.6853	-51.8415	-56.4666	-62.0369	-64.262	-68.1527	-58.726	-81.8468	-78.8891	631	690.634	728.168	700.008	601.237	605.577	581.581	545.257	526.708	498.578	491.685	466.968	438.715	420.01	394.5	400.21	359.206	342.292	321.146	631	1840.54	1836.24	1815.42	1785.98	1796.52	1745.13	1709.85	1676.28	1643.05	1594.57	1631.44
630.5	-23.0906	-17.5825	-58.0949	-55.369	-54.3711	-53.292	-70.6277	-70.2681	-67.1901	-58.9126	-58.6248	-59.8063	-64.591	-70.2567	-78.1488	-68.6639	-87.3224	-90.258	630.5	706.542	749.967	714.355	620.714	616.777	599.282	559.904	538.353	511.283	498.34	479.053	450.561	427.844	398.689	416.024	368.121	352.621	325.443	630.5	1885.87	1880.41	1863.26	1827.79	1838.27	1794.19	1750.2	1720.24	1680.62	1630.1	1669.54
630	-14.9877	-17.5884	-50.5859	-53.9859	-55.0239	-47.7397	-68.3676	-70.3471	-63.1103	-61.694	-61.0132	-64.315	-64.0255	-70.4439	-72.7711	-73.2609	-86.8027	-91.0924	630	748.931	789.387	755.189	660.523	652.585	631.113	592.404	567.931	541.768	527.636	502.373	485.837	444.493	427.248	433.865	389.75	374.88	348.336	630	1954.59	1941.06	1924.62	1889.34	1900.39	1854.06	1804.75	1777.95	1734.9	1691.06	1727.17
629.5	-17.6063	-24.4441	-49.4759	-56.2156	-56.6648	-47.5833	-71.9631	-72.2409	-63.6653	-71.815	-61.2163	-66.8323	-64.4916	-76.8882	-78.4625	-81.1306	-86.6823	-100.054	629.5	775.82	813.376	783.164	680.263	677.245	649.296	612.043	585.617	559.713	542.602	513.713	501.15	462.959	442.91	448.592	406.5	387.322	361.957	629.5	2000.05	1980.91	1973.86	1936.59	1945.96	1899.26	1854.95	1816.86	1779.06	1730.75	1759.65
629	-7.85576	-25.4251	-43.6409	-46.2651	-50.6821	-45.0808	-68.5912	-68.0222	-54.6582	-69.7749	-60.1884	-65.4406	-65.3429	-69.8695	-73.2166	-78.9802	-85.4211	-90.551	629	827.176	860.175	830.292	725.76	722.621	688.413	653.377	625.096	593.086	576.407	539.616	532.551	495.604	475.595	469.186	430.434	409.986	384.053	629	2078.76	2057.77	2044.96	2011.03	2023.85	1965.35	1929.72	1886.08	1853.71	1803.35	1822.46
628.5	-11.6571	-29.6626	-53.3045	-49.2699	-55.5749	-53.8937	-71.4616	-72.2956	-63.2872	-71.9192	-64.6265	-67.8156	-68.7607	-70.6813	-77.3455	-81.5782	-87.1068	-92.43	628.5	856.151	886.21	854.338	750.568	751.798	709.807	673.971	644.112	612.428	589.22	560.748	541.784	515.171	491.856	486.042	439.822	422.252	396.143	628.5	2130.64	2104.66	2093.19	2064.33	2073.23	2010.36	1980.77	1932.1	1902.32	1846.06	1864.17
628	-10.4272	-23.1379	-49.0782	-52.8888	-55.4671	-46.7591	-72.3619	-68.2225	-61.2564	-64.114	-63.4938	-63.2822	-71.6504	-73.8972	-78.6947	-72.3907	-87.316	-85.685	628	905.074	939.257	898.435	793.128	793.787	753.761	720.804	682.145	649.08	622.232	592.801	566.911	543.206	521.184	509.005	461.155	447.815	416.97	628	2214.87	2185.58	2174.15	2137.48	2150.7	2083.5	2051.62	2002.97	1972.96	1916.32	1934.6
627.5	-11.7512	-24.7396	-53.1087	-57.0861	-56.3713	-45.8808	-74.2533	-65.1449	-69.5013	-66.8464	-65.0574	-65.7004	-69.9974	-74.1344	-82.0393	-71.4007	-83.9129	-90.1689	627.5	938.427	963.566	924.644	821.356	817.734	781.437	739.964	707.033	674.704	646.572	618.809	585.289	560.559	535.114	527.519	477.475	466.056	432.874	627.5	2268.92	2243.74	2228.54	2191.94	2202.41	2136.32	2108.37	2055.89	2018.8	1965.73	1987.48
627	-5.87858	-19.6037	-40.8332	-60.4606	-49.5922	-38.3253	-73.0991	-63.7549	-56.7926	-63.5565	-55.8672	-55.743	-55.6487	-68.3646	-81.0791	-68.4054	-78.6655	-86.0671	627	995.437	1021.4	986.601	872.338	866.271	827.36	784.717	748.335	718.658	686.583	657.259	621.52	589.254	568.955	561.037	511.271	497.96	464.663	627	2351.83	2334.11	2323.2	2278.58	2285.15	2226.16	2190.38	2136.38	2100.26	2049.71	2061.55
626.5	-10.2095	-20.0411	-40.3583	-54.6	-50.8558	-41.7722	-68.6698	-65.2663	-57.1951	-60.0582	-54.8084	-62.4287	-54.3002	-65.6607	-78.4061	-68.872	-76.6059	-86.0289	626.5	1032.85	1053.54	1022.22	910.266	897.264	855.788	809.237	774.231	751.322	711.56	678.965	640.034	613.499	584.461	578.319	526.688	511.392	480.05	626.5	2412.98	2395.12	2380.94	2336.87	2340.71	2287.99	2247.32	2196.21	2153.7	2098.85	2106.9
626	-9.57401	-13.5991	-44.6559	-52.9664	-44.9031	-46.0553	-66.3071	-64.1797	-56.1827	-60.0092	-54.8146	-60.6846	-59.6817	-64.6991	-76.0592	-73.8347	-78.8747	-91.3472	626	1084.91	1112.37	1078.13	967.224	947.929	899.357	858.787	813.381	787.913	746.167	710.839	678.667	652.634	620.435	604.568	559.48	535.35	503.262	626	2502.28	2482.12	2477.1	2429.59	2431.56	2371.92	2324.58	2279.75	2235	2184.96	2175.93
625.5	-8.69134	-14.5861	-49.7964	-56.5913	-47.2985	-52.0649	-67.2618	-63.4756	-62.6285	-60.7505	-60.2437	-62.973	-63.3295	-65.0924	-73.1602	-73.8095	-80.1168	-98.4552	625.5	1115.16	1147.37	1110.14	998.174	973.219	923.997	889.333	840.189	805.417	769.747	729.648	704.743	672.954	641.516	627.273	576.494	553.591	517.534	625.5	2567.75	2551.17	2536.95	2488.18	2492.95	2430.57	2382.39	2335.26	2291.21	2235.77	2226.4
625	-12.222	-22.8957	-53.7736	-57.879	-54.8981	-52.7928	-67.7694	-69.2119	-72.0198	-63.9669	-72.9487	-70.6977	-74.3723	-66.5224	-79.7175	-82.026	-94.3822	-101.844	625	1167.79	1199.72	1159.79	1051.81	1015.94	966.554	931.097	872.655	834.559	812.174	770.779	744.75	696.977	673.902	651.983	599.28	575.749	542.219	625	2665.6	2656.52	2636.39	2584.24	2595.06	2526.41	2477.16	2432.85	2383.89	2320.35	2315.48
624.5	-16.4824	-28.1142	-52.1471	-54.0633	-56.4732	-53.0935	-68.4221	-72.1135	-74.5323	-65.4924	-71.7237	-68.6134	-66.2502	-68.0273	-77.6028	-80.4811	-91.8536	-97.2451	624.5	1208.11	1242.73	1197.84	1085.4	1052.58	996.306	958.395	911.441	863.322	838.108	797.97	764.912	718.759	696.252	676.346	616.105	599.295	563.632	624.5	2740.25	2725.9	2702.54	2646.42	2664.1	2594.8	2541.18	2493.27	2444.56	2374.31	2376.39
624	-18.2654	-33.5692	-48.4371	-52.072	-60.2819	-49.7129	-68.0897	-71.6339	-80.7708	-70.4855	-69.0769	-73.4994	-72.1164	-72.6732	-80.709	-81.6035	-94.1413	-101.506	624	1272.57	1302.86	1250.75	1133.66	1103.36	1047.22	998.566	957.453	898.271	881.468	832.1	798.894	749.015	724.617	695.646	644.307	621.546	588.744	624	2850.82	2823.25	2801.54	2751.67	2767.09	2702.28	2644.82	2594.31	2532.7	2470.78	2474.26
623.5	-17.1179	-30.0055	-43.3263	-49.7945	-56.2456	-44.9845	-68.6698	-67.4637	-71.6356	-67.3794	-64.7803	-64.5995	-61.8008	-69.4573	-70.9199	-77.9587	-83.9888	-96.3916	623.5	1318.73	1349.8	1294.8	1175.32	1144.27	1084.26	1037.47	1000.16	937.059	914.536	858.107	825.496	780.721	750.607	724.923	671.978	642.37	614.621	623.5	2920.06	2893.63	2875.06	2826.64	2836.97	2770.85	2716.74	2657.42	2596.04	2534.37	2538.74
623	-13.2224	-30.0763	-44.3117	-58.2248	-59.18	-52.8169	-72.3619	-62.8929	-72.9284	-69.3644	-63.8262	-68.5577	-69.6059	-72.261	-75.7455	-81.0738	-82.2208	-94.9585	623	1383.74	1406.83	1355.79	1232.09	1198.27	1139.2	1090.7	1045.06	979.865	957.253	896.952	872.216	814.381	791.482	758.936	708.551	671.704	645.313	623	3034.45	2996.78	2989.64	2945.09	2943.98	2878.9	2821.45	2760.97	2699.96	2633.77	2634.17
622.5	-11.5335	-31.749	-48.4846	-55.3451	-64.7675	-57.8459	-80.0604	-65.4727	-73.4895	-74.9273	-69.7232	-71.7738	-67.5676	-72.9105	-75.5384	-80.9981	-85.8901	-98.4043	622.5	1428.9	1449.83	1398.61	1272.95	1235.3	1174.89	1122.71	1076.33	1015.06	988.493	928.29	898.148	845.465	811.807	787.264	732.031	691.448	667.409	622.5	3110.56	3076.34	3072.55	3022.83	3023.71	2946.71	2899.4	2835.36	2773.3	2701.52	2697.5
622	-9.30922	-27.1036	-40.7798	-52.9961	-61.8031	-54.7719	-79.7582	-59.6878	-71.0502	-77.194	-60.8347	-74.6064	-69.9228	-71.0435	-79.8744	-75.4932	-84.9395	-100.474	622	1508.15	1522.01	1462.44	1346.33	1299.92	1232.5	1181.87	1132.57	1072.24	1038.23	980.065	943.673	891.157	859.535	834.603	767.916	739.112	705.938	622	3238.03	3206.58	3184.7	3139.6	3140.06	3063.43	3017.41	2950.83	2885.46	2808.35	2798.37
621.5	-6.12572	-21.9382	-32.9028	-42.4255	-61.5515	-48.612	-76.3683	-62.4133	-59.3783	-69.2418	-58.1939	-75.095	-66.8219	-65.0924	-76.009	-74.4401	-82.0433	-96.7356	621.5	1559.18	1573.12	1506.65	1397.22	1345.35	1274.94	1223.2	1172.59	1117.44	1073.73	1019.34	982.214	927.168	894.727	865.871	797.804	770.203	736.451	621.5	3322.12	3293.31	3265.2	3221.39	3222.19	3141.73	3097.95	3027.94	2964.87	2886.2	2869.37
621	-7.95579	-27.6414	-26.0112	-47.6303	-60.4078	-43.4566	-69.7998	-63.8034	-60.3417	-67.0975	-60.1638	-67.964	-69.6619	-64.7489	-75.4631	-74.3897	-86.7584	-91.4873	621	1629.57	1647.58	1579.94	1472.63	1411.14	1340.67	1283.52	1225.97	1171.32	1124.55	1066.04	1022.98	972.798	938.285	904.823	836.732	804.427	767.366	621	3455.85	3431.52	3395.53	3352.21	3349.7	3274.11	3224.05	3149.82	3085.32	3001.71	2978.39
620.5	-6.63767	-30.5965	-30.8015	-51.9528	-60.3838	-46.308	-71.7395	-67.0874	-62.2992	-69.9771	-63.6539	-69.9988	-75.1739	-62.8319	-74.6034	-78.192	-87.4428	-90.6976	620.5	1679.27	1697.97	1632.21	1519.26	1454.18	1382.4	1323.65	1259.9	1203.85	1154.93	1097.64	1057.54	1004.35	966.856	928.565	862.965	826.521	790.929	620.5	3551.49	3523	3493.53	3445.24	3437.43	3361.6	3310.24	3232.21	3172.56	3081.96	3054.43
620	10.8862	-35.8328	10.2692	-62.0226	-52.5326	-58.8986	-71.4374	-69.9403	-62.1956	-63.7096	-73.7981	-65.1129	-64.0503	-74.7839	-78.726	-81.6854	-97.7029	-99.3597	620	1766.37	1775.36	1709.79	1616.48	1521.39	1447.62	1383.12	1316.65	1260.82	1199.77	1168.2	1099.37	1047.79	986.638	946.238	906.343	857.205	819.325	620	3762.49	3649.7	3621.49	3579.37	3574.29	3499.75	3428.43	3368.19	3282.32	3207.47	3111.92
619.5	19.8129	-28.6757	18.1876	-57.2053	-43.6095	-54.4952	-58.6086	-66.5289	-58.4147	-51.9039	-67.4148	-62.973	-63.7148	-71.0122	-76.4231	-73.3618	-92.1134	-95.9968	619.5	1831.24	1836.62	1762.62	1668.55	1576.21	1502.47	1432.12	1362.13	1304.47	1243.91	1209.68	1138.97	1088.05	1022.89	982.877	936.932	895.097	852.797	619.5	3859.8	3746.3	3714.41	3670.89	3669.57	3584.56	3526.14	3452.42	3363.59	3290.53	3195.36
619	23.1553	-35.5609	13.7001	-59.9359	-40.7709	-59.1272	-54.7896	-66.104	-59.0489	-56.1127	-61.5241	-62.0761	-61.8257	-68.2896	-75.9023	-69.6666	-82.5376	-96.4999	619	1913.62	1916.73	1835.95	1749.34	1649.89	1574.31	1492.77	1429.9	1360.37	1305.54	1261.16	1188.23	1135.58	1081.88	1028.87	978.165	939.975	903.302	619	4009.72	3902.26	3865.75	3819.01	3814.56	3730.72	3674.81	3590.59	3495.74	3421.39	3323.73
618.5	28.7279	-36.2701	9.80614	-55.84	-41.9147	-58.2249	-55.0131	-67.4151	-59.6283	-58.2264	-61.0625	-59.9362	-57.0656	-65.2673	-73.6056	-67.2514	-74.8631	-93.3153	618.5	1974.86	1973.38	1889.49	1802.86	1701.04	1622.25	1537.3	1470.49	1405.02	1343.12	1302.61	1228.66	1169.13	1117.18	1064.59	1016.06	971.782	937.035	618.5	4117.2	4003.61	3973.93	3927.42	3918.9	3838.04	3774.81	3687.14	3592.04	3512.06	3407.56
618	23.632	-36.1047	7.67515	-61.653	-43.9629	-64.3066	-55.2186	-65.3453	-64.9641	-64.8308	-57.3014	-61.5628	-57.1526	-71.2745	-70.2423	-72.6619	-70.541	-86.2709	618	2056.97	2057.09	1968.48	1879.31	1772.27	1689.38	1603.58	1537.99	1465.37	1407.16	1358.75	1278.07	1221.74	1163.97	1114.29	1058.72	1009.33	981.138	618	4281.07	4170.59	4137.21	4089.16	4076.91	3990.95	3925.13	3837.68	3737.48	3653.7	3541.77
617.5	25.6621	-31.7253	9.12945	-56.4422	-43.9568	-62.905	-56.403	-64.8414	-62.1224	-64.6286	-56.7351	-59.9919	-57.1215	-70.2129	-71.5977	-70.3224	-69.3053	-83.5895	617.5	2116.66	2114.37	2028.4	1932.78	1824.78	1740.36	1652.7	1588.67	1515.41	1451.97	1405.1	1321.38	1261.3	1200.23	1152.2	1092.76	1042.04	1009.01	617.5	4393.76	4285.24	4246.15	4194.84	4185.91	4091.98	4027.98	3936.46	3836.63	3752.23	3637.68
617	26.6625	-26.684	13.3914	-57.6823	-42.8609	-62.4298	-57.6539	-63.3239	-61.232	-63.4768	-55.3501	-59.0889	-64.4108	-67.1406	-68.5919	-65.8074	-70.8833	-83.7742	617	2211.21	2213.39	2119.99	2017.9	1908.83	1816.38	1732.43	1660.97	1584	1521.78	1462.2	1376.69	1315.96	1251.08	1206.56	1142.07	1092.26	1048.46	617	4564.83	4464.26	4425.86	4366.18	4349.21	4261.02	4186.7	4093.72	3991.24	3894.11	3783.6
616.5	35.7716	-28.847	17.8018	-53.0438	-33.2911	-60.228	-57.8593	-63.7306	-56.8658	-57.7669	-53.8913	-61.6865	-61.1048	-60.7026	-64.2622	-60.6429	-69.3813	-80.7297	616.5	2281.57	2279.67	2184.82	2076.63	1975.73	1874.56	1792.88	1715.07	1641.63	1570.82	1511.18	1418.12	1353.58	1289.22	1237.42	1181.82	1127.24	1078.89	616.5	4680.15	4588.56	4545.36	4484.34	4465.7	4378.32	4301.1	4204.92	4106.2	3998.94	3885.39
616	44.4983	-23.8058	21.399	-48.3518	-34.2372	-51.7882	-55.2428	-59.8153	-52.2982	-49.637	-48.0497	-54.0422	-53.4985	-47.0584	-53.0299	-51.0077	-63.7094	-70.4434	616	2389.29	2381.11	2284.57	2173.14	2069.96	1959.3	1873.96	1785.2	1715.53	1636.5	1575.17	1483.43	1413.72	1351.34	1295.27	1237.64	1182.69	1131.19	616	4868.82	4779.22	4735.08	4678.59	4653.31	4562.36	4473.71	4376.45	4277.47	4151.25	4041.27
615.5	51.5831	-22.2573	23.5478	-43.5643	-28.7576	-43.7333	-55.267	-50.6433	-48.0904	-44.0558	-37.4992	-49.3356	-39.8769	-36.8487	-48.6186	-45.7613	-57.3023	-58.7304	615.5	2465.62	2447.24	2355.17	2240.09	2136.3	2017.56	1934.68	1841.82	1771.6	1694.3	1627.27	1529.01	1461.11	1397	1337.73	1281.8	1216.84	1166.28	615.5	5006.1	4914.34	4872.01	4815.95	4792.33	4689.46	4605.28	4497.17	4397.38	4271.79	4156
615	53.2896	-25.112	22.1648	-42.4971	-26.0687	-41.2549	-51.8226	-46.3032	-39.8395	-33.9103	-39.8567	-44.9382	-35.558	-39.6275	-41.3899	-49.1979	-53.4049	-54.2274	615	2577.52	2556.59	2459.83	2343.61	2221.94	2113.59	2020.81	1922.57	1841.57	1765.82	1703.49	1601.82	1529.05	1461.22	1398.3	1334.77	1272.86	1219.37	615	5213.94	5122.14	5072.05	5016.02	4990.01	4883.79	4795.25	4680.15	4573.24	4450.79	4322.85
614.5	56.7556	-20.0707	29.7508	-37.2386	-26.3441	-44.4853	-48.1003	-41.9326	-36.1868	-32.9913	-32.1993	-44.1899	-31.1893	-33.8825	-34.5187	-41.5364	-47.6505	-48.1321	614.5	2653.67	2633.18	2531.03	2414.26	2292.72	2182.47	2086.98	1984.63	1897.77	1817.78	1760.41	1657.95	1581.2	1507.34	1440.94	1379.18	1315.29	1257.75	614.5	5359.52	5260.23	5211.19	5148.98	5121.56	5013.01	4923.93	4811.37	4694.62	4572.89	4438.37
614	57.0204	-16.9679	33.2471	-36.2966	-23.9726	-44.2566	-38.6011	-41.9812	-40.5774	-27.8634	-29.3062	-41.7717	-37.1116	-38.6908	-35.5917	-40.8049	-46.1486	-50.546	614	2763.23	2755.15	2642.54	2517.4	2390.19	2282.34	2173.06	2076.38	1982.74	1892.65	1838.66	1738.93	1649.96	1573.69	1507.51	1433.73	1373.8	1316.3	614	5582.3	5485.23	5424.61	5357.67	5329.95	5216.67	5120.22	5011.16	4882.47	4755.04	4618.09
613.5	64.2524	-8.8533	34.2324	-32.3498	-26.7633	-41.1527	-39.5559	-45.3683	-40.6811	-26.2338	-27.5889	-38.5556	-34.34	-37.6542	-33.8159	-38.6799	-44.3298	-51.2594	613.5	2846	2830.25	2716.47	2591.17	2463.14	2350.91	2237.71	2137.84	2043.59	1948.79	1897.22	1793.53	1698.92	1620.16	1552.44	1477.85	1415.02	1357.75	613.5	5742.55	5640.94	5584.36	5509.51	5482.18	5365.94	5263.73	5149.52	5016.57	4887.27	4744.01
613	75.7565	-6.17012	30.018	-26.0241	-22.4755	-35.9973	-38.5226	-43.7477	-34.3573	-24.5244	-30.248	-34.4304	-33.3582	-41.7318	-36.3448	-37.4439	-46.5415	-61.4055	613	2965.3	2947.55	2826.39	2694.88	2564.52	2447.45	2332.53	2230.76	2127.75	2036.82	1970.22	1859.66	1774.55	1686.17	1619.36	1540.31	1479.97	1422.25	613	5996.58	5897.53	5832.51	5750.06	5724.36	5602.32	5492.37	5372.87	5237.11	5093.05	4946.23
612.5	77.6042	-3.12643	28.8308	-25.4816	-23.1043	-30.5171	-34.5283	-45.9207	-31.1619	-26.1847	-29.9465	-33.2492	-25.6276	-43.5739	-32.7178	-35.6846	-45.6733	-63.794	612.5	3050.48	3025.82	2906.19	2770.95	2635.22	2519.05	2399.47	2292.86	2181.77	2096.76	2025.78	1908.86	1827.39	1730.3	1664.83	1587.01	1522.33	1465.34	612.5	6176.36	6075.86	6007.5	5925.28	5887.24	5768.12	5654.52	5531.7	5390.77	5244.23	5094.82
612	86.5015	-7.39942	31.2229	-27.3835	-19.9842	-29.3861	-30.5763	-41.0949	-24.3562	-29.058	-24.7389	-26.5078	-27.1998	-28.581	-30.0259	-32.1155	-43.0052	-61.9341	612	3181.8	3156.98	3025.49	2885.94	2739.54	2624.85	2501.05	2388.27	2281.06	2188.28	2107.88	1983.6	1909.43	1806.12	1735.42	1656.8	1590.22	1530.38	612	6452.27	6348.44	6275.72	6187.86	6144.73	6011.07	5898.67	5763.64	5619.82	5466.17	5307.73
611.5	96.8228	1.12882	42.5665	-14.6367	-7.57567	-23.0036	-20.0378	-31.2188	-14.032	-19.8315	-13.2158	-12.7158	-19.7302	-16.0857	-22.0629	-28.4139	-30.3496	-50.7817	611.5	3280.82	3256.19	3118.87	2973.75	2825.94	2705.02	2581.11	2465.59	2358.1	2261.36	2177	2053	1972.98	1873.18	1791.77	1716.44	1641.41	1580.91	611.5	6641.69	6535.08	6463.17	6366.32	6315.46	6180.45	6063.79	5920.97	5770.5	5613.39	5451.45
611	100.678	2.92549	46.7275	-13.5754	-9.52198	-27.389	-21.7539	-23.5947	-10.6353	-13.6131	-15.1917	-11.8128	-17.431	-9.64147	-22.59	-26.7682	-31.2242	-48.5271	611	3430.45	3389.78	3255.69	3103.43	2952.08	2817.63	2694.84	2573.74	2462.96	2359.46	2276.38	2144	2056.26	1959.12	1871.04	1788.59	1704.45	1654.48	611	6952.39	6827.89	6754.6	6652.47	6594.83	6449.02	6319.32	6171.04	6012.71	5847.57	5679.51
610.5	106.108	11.7197	50.7996	-8.85356	-6.30607	-24.4774	-13.3	-17.5306	-3.85407	-7.75004	-7.04187	-5.58481	-11.223	-10.3409	-19.4023	-23.1927	-23.6827	-41.9285	610.5	3533.48	3484.93	3352.19	3197.06	3043.86	2907.89	2775.49	2650.87	2539.98	2428.67	2341.26	2213.84	2120.2	2014.82	1928.1	1844.6	1760.18	1705.58	610.5	7165.04	7041.73	6957.77	6858.3	6790.77	6641.89	6503.96	6347.99	6183.55	6014.34	5836.67
610	104.791	6.96798	41.0765	-18.5597	-11.2168	-23.9541	-20.6723	-19.2484	-13.7271	-7.9032	-12.7049	-9.8028	-9.30896	-15.4363	-21.0965	-22.3541	-29.456	-45.266	610	3679.09	3622.12	3500.92	3331.88	3177.69	3035.39	2892.98	2762.31	2645.36	2528.83	2445.37	2312.38	2203.56	2099.79	2014.24	1925.4	1832.64	1779.07	610	7507.13	7382.23	7283.25	7180.32	7104.43	6949.92	6793.8	6630.76	6461	6282.05	6090.61
609.5	106.991	9.10743	44.5847	-14.3863	-6.00664	-14.7683	-15.4876	-13.6154	-8.60456	0.10415	-7.04187	-8.1824	-3.00149	-13.794	-13.4724	-13.9295	-21.5469	-37.3172	609.5	3787.52	3731.1	3601.16	3432.27	3273.67	3129.77	2981.63	2845.3	2726.45	2603.26	2521.47	2381.25	2272.44	2162.7	2078.25	1990.36	1897.51	1831.02	609.5	7749.44	7630.09	7523.06	7412.09	7326.5	7165.38	7005.79	6832.25	6659.99	6469.53	6271.48
609	106.879	7.21029	47.5052	-13.0747	-4.73704	-11.6642	-14.2307	-12.9597	-12.4587	-4.61326	-7.50353	-14.126	-6.43797	-15.0179	-9.89566	-16.8996	-25.793	-40.419	609	3944.79	3890.61	3753.83	3576.19	3414.23	3260.43	3111.91	2975.91	2843.75	2713.91	2622.6	2486.96	2368.75	2266.95	2174.09	2079.34	1980.96	1913.15	609	8131.33	8003.58	7889.35	7768	7672.86	7504.03	7328.52	7143.28	6964.3	6762.69	6553.76
608.5	105.414	12.2457	52.8831	-7.78636	0.69469	-9.28205	-8.4961	-10.6774	-12.4769	-2.16266	-5.78615	-10.8542	-9.07281	-13.1134	-8.82264	-14.2449	-25.5459	-33.6804	608.5	4062.54	4006.6	3852.54	3675.33	3510.68	3356.2	3204.58	3067.17	2928.42	2792.87	2693.96	2557.38	2442.35	2331.97	2232.81	2141.33	2042.8	1964.1	608.5	8405.93	8263.97	8146.34	8023.74	7913.63	7742.18	7562.15	7364.5	7178.7	6969.81	6748.63
608	114.788	23.9476	61.9769	-2.00919	9.3543	-3.57927	-2.06057	-6.48899	-6.34214	-1.35396	1.66198	0.90297	-8.04125	-6.6254	4.016	-1.17919	-17.2756	-27.0883	608	4247.44	4185.71	4029.88	3838.06	3669.25	3508.16	3351.67	3209.65	3064.23	2925.4	2811.95	2678.55	2552.66	2450.23	2341.37	2237.16	2141.36	2064.21	608	8834.09	8681.99	8549.81	8420.89	8298.37	8117.29	7926.82	7708.74	7509.05	7285.74	7059.71
607.5	121.814	32.1212	62.9445	-3.13005	14.6483	-0.20453	1.68592	2.27024	-5.04931	6.38995	6.6233	12.3819	-2.46084	-2.57272	3.75872	6.75983	-9.91795	-16.2733	607.5	4376.5	4305.77	4149.48	3953.73	3776.89	3615.03	3453.76	3307.53	3159.72	3014.66	2902.38	2761.3	2631.15	2522.37	2409.43	2308.29	2212.06	2122.55	607.5	9136.8	8970.86	8831.57	8694.98	8566.99	8373.66	8175.94	7949.04	7739.03	7502.06	7274.63
607	137.302	39.9344	70.9105	0.79294	20.8466	5.58247	10.877	8.60748	3.34791	13.8766	14.7362	21.4548	14.6408	9.06074	13.2779	15.7204	3.58694	-13.439	607	4574.76	4493.78	4340.62	4136.65	3946.62	3779.12	3610.94	3448.86	3306.55	3154.96	3040.67	2888.85	2752.9	2641.58	2523.25	2413.5	2312.22	2227.97	607	9614.93	9440.81	9287.8	9124.77	8995.36	8779.05	8561.81	8331.02	8098.5	7850.05	7605.53
606.5	138.455	41.2937	65.7759	2.45038	26.3083	5.87121	12.7985	10.9384	8.86069	21.8533	11.9909	17.2801	17.9095	8.32389	10.8683	8.58851	2.34482	-14.1269	606.5	4697.45	4619.69	4461.01	4256.05	4054.71	3884.21	3713.54	3547.43	3402.28	3245.51	3125.58	2972.22	2829.5	2713.47	2594.8	2481.69	2375.23	2292.21	606.5	9942.88	9762.57	9601.51	9420.08	9288.38	9055.16	8830.16	8592.13	8344.9	8093.69	7830.44
606	146.905	43.8941	71.6407	11.3397	34.3391	13.8358	20.0982	8.67425	16.9409	25.0574	17.7647	16.1793	24.5898	18.5398	23.2112	17.2527	9.49969	-14.7383	606	4899.92	4824.67	4654.47	4451.09	4236.91	4055.13	3877.2	3699.66	3549.46	3396.65	3257.66	3106.6	2959.56	2828.4	2713.3	2593.51	2485.74	2397.52	606	10471.7	10280.1	10099.9	9896.19	9757.98	9503.49	9258.06	9008.93	8744.36	8479.33	8189.3
605.5	147.194	45.4662	72.1274	14.8513	35.405	15.3578	18.5391	13.0812	20.0509	26.0989	18.8111	15.5113	24.739	21.2562	23.6818	19.0561	8.68216	-13.0888	605.5	5043.22	4957.68	4782.97	4575.19	4361.21	4168.04	3989.49	3805.51	3651.19	3498.84	3347.78	3195.66	3048.62	2911.13	2793.92	2664.99	2562.84	2464.28	605.5	10840.1	10639.6	10447.9	10232.9	10081.7	9815.36	9565.21	9299.47	9025.89	8742.61	8445.04
605	156.109	49.3905	79.571	22.2263	37.4172	20.856	27.6939	16.001	23.7464	21.063	24.7143	25.5738	30.9098	29.8923	28.4195	22.827	16.813	-4.78964	605	5262.22	5174.62	4981.27	4777.49	4553.25	4352.25	4160.31	3981.57	3814.3	3651.97	3494.96	3344.22	3188.88	3042.79	2922.2	2784.83	2681.88	2576.94	605	11431.2	11201.5	10992.6	10765.2	10583.6	10305.9	10028.5	9745.2	9454.5	9150.18	8837.38
604.5	163.317	55.8916	84.5987	25.5651	38.8844	20.9764	38.4802	18.4715	25.7467	27.5203	29.614	28.4993	35.3654	30.8227	29.6682	24.971	19.4176	-0.73883	604.5	5415.01	5324.07	5128.21	4912.5	4689	4481.1	4282.25	4095.89	3926.19	3754.93	3601.87	3439.68	3283.94	3135.16	3010.79	2870.5	2764.75	2654.64	604.5	11845	11601.6	11382.2	11142.3	10939.4	10648.7	10362.2	10062.3	9757.73	9433.83	9113.18
604	167.954	59.8159	86.4923	22.3217	39.6749	26.8175	39.3565	27.1882	27.4907	26.8831	28.4137	31.7339	39.1871	30.1484	28.7834	24.0314	18.3846	2.50947	604	5652.52	5552.67	5349.08	5128.85	4892.48	4676.35	4467.05	4278.72	4098.92	3914.04	3760.58	3585.92	3422.08	3271.35	3139.43	2995.5	2890.39	2772.45	604	12493.2	12236.1	11983.8	11728.5	11502.1	11188.8	10880.4	10554.9	10227.8	9884.92	9544.12
603.5	170.949	64.9694	92.9862	29.2019	44.0287	33.1158	43.0727	30.2355	32.3753	34.1553	33.3197	31.6534	41.5361	34.3197	31.1553	34.7891	23.5179	11.0251	603.5	5820.22	5716.68	5514.3	5282.47	5038.85	4815.35	4603.5	4406.69	4222.73	4028.92	3878.13	3690.14	3523.58	3369.37	3236.42	3090.58	2979.58	2859.89	603.5	12959.6	12685.7	12419.6	12145.6	11909.4	11580.3	11257.3	10908.9	10568.9	10214	9853
603	176.898	74.1183	100.763	41.0841	59.3177	44.7018	47.49	49.0651	43.8705	48.1973	46.0737	46.268	53.8901	49.0192	46.4977	44.0082	36.2813	17.7446	603	6082.56	5976.51	5762.36	5521.88	5265.29	5035.3	4815.73	4614.09	4415.33	4214.67	4055.44	3860.11	3690.41	3532.36	3386.07	3237.69	3111.7	2993.91	603	13694.3	13405.4	13101.5	12800.6	12540	12184.1	11834.8	11456.5	11089.9	10723.5	10337
602.5	186.873	86.6299	109.15	56.1083	70.8999	58.2129	58.524	52.4401	55.64	58.6736	60.9701	56.2501	63.5904	57.3431	55.9793	57.2252	50.458	29.8525	602.5	6263.65	6159.49	5939.19	5686.97	5426.7	5190.39	4968.6	4757.02	4550.8	4345.38	4180.4	3983.35	3805.2	3648.37	3493.23	3342.21	3204.9	3088.68	602.5	14208.8	13902.8	13583	13254	12982.6	12608.8	12234.4	11844.1	11453.9	11079	10674.1
602	196.5	95.9856	116.445	61.653	80.1284	62.8809	65.878	57.4298	62.3786	66.1296	71.4221	71.1986	71.2776	71.9863	69.0814	58.7953	62.2708	30.4894	602	6546.64	6435.59	6204.01	5937.05	5673.23	5426.24	5192.32	4965.21	4752.94	4542.9	4367.64	4163.52	3976.09	3812.02	3652.1	3487.95	3348.65	3225.1	602	15020.7	14688.7	14328.7	13974.7	13665.2	13269.4	12858.7	12446.1	12028.9	11627.9	11195.4
601.5	200.937	101.393	124.358	68.3363	84.4822	71.9765	68.0112	56.6771	67.9279	67.2753	74.4937	68.632	76.6466	77.6938	75.8332	61.1033	67.0872	37.8904	601.5	6745.74	6626.13	6386.08	6111.37	5844.34	5589.48	5349.55	5115.05	4895.39	4682.56	4502.26	4285.61	4100.25	3921.12	3764.87	3591.43	3451	3329.9	601.5	15597.6	15245.8	14863	14485.9	14155.4	13741.2	13310.2	12870.8	12435.9	12014.4	11560.9
601	216.278	114.68	138.045	77.965	96.4655	86.3297	76.6644	70.3835	80.9598	81.0292	86.6016	77.2597	82.8858	84.7438	86.9275	72.933	74.8757	59.8642	601	7060.43	6935.57	6678.39	6394.49	6108.04	5853.85	5601.01	5357.96	5124.23	4904.78	4711.95	4485.42	4296.14	4100.71	3936.79	3761.58	3619.85	3483.29	601	16518.6	16126.8	15711.8	15298.9	14925	14482.1	14017.1	13540	13073.8	12621.5	12137.1
600.5	225.857	128.314	147.413	89.3703	99.7892	99.985	81.9336	83.7136	86.503	88.1054	94.0558	85.1885	92.2506	92.9053	93.8802	83.0665	82.2145	70.2268	600.5	7281.58	7153.3	6883.54	6593.86	6296.56	6037.67	5775.08	5530.28	5287.65	5059.95	4857.01	4626.88	4433.38	4225.77	4057.86	3884.01	3731.7	3590.73	600.5	17165.3	16745.7	16304.2	15866.7	15473.6	15002.8	14514.4	14009.5	13521	13047.2	12540.7
600	253.462	146.937	165.155	109.456	122.72	123.446	104.007	103.496	101.602	109.714	109.112	104.429	114.709	106.681	108.319	103.34	95.8968	89.9269	600	7634.39	7497.18	7218.43	6912.05	6600.8	6327.62	6052.43	5792.55	5534.29	5300.94	5088.12	4852.68	4648.5	4441.18	4251.38	4074.88	3918.35	3764	600	18200.3	17735.4	17250.5	16770.8	16339.2	15827.9	15296	14753.3	14233.6	13718.9	13180.1
599.5	264.789	155.937	175.846	120.593	131.649	128.626	111.688	110.89	110.719	116.814	119.939	116.131	126.416	120.612	116.213	114.223	106.531	90.0606	599.5	7878.1	7731.58	7442.18	7130.72	6809.51	6518.89	6238.82	5975.15	5710.5	5466.49	5248.22	5008.24	4792.02	4579.95	4389.88	4204.74	4041	3884.71	599.5	18919.3	18423.7	17908.3	17400.2	16946.6	16399.1	15839.6	15271	14725.6	14179.6	13621.2
599	285.95	168.567	194.087	140.691	156.873	138.49	130.76	130.223	128.647	132.217	131.746	131.988	140.623	133.058	133.708	127.466	121.361	104.003	599	8262.78	8103.55	7807.06	7474.66	7139.86	6836.04	6540.88	6260.78	5985.53	5730.29	5500.35	5250.84	5029.28	4803.71	4601.49	4407.8	4240.02	4070.72	599	20070	19526.5	18958.6	18395.1	17904.8	17303.5	16698.7	16092.5	15501.2	14918.6	14321.9
598.5	293.434	178.011	205.917	152.043	164.258	136.915	136.482	142.454	140.106	138.956	139.613	137.227	144.24	140.469	140.999	136.962	127.729	110.958	598.5	8523.51	8361.51	8053.62	7715.4	7360.12	7050.89	6750.96	6458.32	6177.17	5911.24	5670.38	5417.88	5183.69	4949.93	4753.96	4549.18	4365.54	4197.92	598.5	20879.4	20300.2	19696.9	19096.1	18577	17937.8	17308	16665.5	16044.2	15432.5	14803.8
598	308.817	202.882	219.736	169.714	177.541	158.084	155.299	158.237	154.474	151.589	147.59	144.37	152.833	151.685	153.26	147.562	140.214	119.582	598	8942.65	8767.03	8442.83	8083.65	7719.65	7401.39	7076.2	6773.49	6475.62	6197.58	5939.91	5672.67	5426.7	5187.92	4978.17	4770.12	4570.39	4388.61	598	22164.1	21536.2	20861	20208.1	19633.5	18938	18257.9	17570.9	16897.1	16258	15577.3
597.5	321.797	219.465	236.962	189.317	190.511	172.509	171.535	174.578	170.714	164.552	159.642	157.178	161.478	167.358	165.422	160.016	148.877	127.913	597.5	9238.92	9049.8	8718.9	8353.03	7975.69	7637.22	7305.75	6992.97	6691.78	6405.62	6136.12	5861.28	5599.22	5361.52	5138.05	4924	4716.63	4528.39	597.5	23064.5	22395.6	21671.8	20986.8	20368.7	19644.6	18920.1	18203.6	17493.2	16828.6	16114.9
597	354.292	245.221	259.417	213.35	215	197.521	195.616	191.477	194.538	189.297	189.25	180.341	181.357	184.874	189.185	179.041	164.448	145.071	597	9704.6	9512.48	9154.56	8773.71	8377.87	8022.98	7676.03	7345.61	7030.34	6729.55	6445.38	6158.38	5886.15	5633.08	5387.19	5169.45	4963.23	4760.01	597	24482.8	23758.5	22959.9	22207.5	21532.5	20751.3	19964.9	19192.5	18435.5	17726	16960.3
596.5	369.12	255.758	272.97	226.222	229.39	206.9	208.088	202.835	202.436	201.25	201.235	191.269	193.73	197.226	202.601	188.197	167.382	151.129	596.5	10032.2	9827.63	9462.18	9067.36	8652.96	8285.14	7930.98	7585.05	7260.15	6951.34	6654.6	6365.55	6077.77	5821.84	5563.17	5335.28	5124.46	4916.19	596.5	25480.8	24709.5	23861.4	23062.7	22348.2	21523.8	20699.2	19877.2	19093.6	18343.2	17543.9
596	409.27	288.949	299.022	251.429	260.154	232.412	236.985	222.38	229.054	230.192	232.628	218.451	221.6	219.556	219.744	207.512	193.707	178.408	596	10560.5	10334.8	9949.97	9532.96	9091.29	8721.3	8340.63	7978.25	7628.64	7301.9	6986.52	6688.25	6391.77	6114.99	5850.68	5612.02	5386.68	5173.67	596	27051.6	26197.5	25287.1	24408.5	23631.7	22748.9	21857.5	20968.1	20124.8	19324	18467.9
595.5	434.855	312.342	318.207	271.831	277.754	254.814	256.587	243.632	248.282	247.382	244.97	232.688	236.57	236.872	236.58	221.17	210.356	200.382	595.5	10930.4	10688.4	10295.7	9854.91	9409.13	9018.62	8622.65	8248.59	7890.19	7550.88	7223.55	6913.03	6604.25	6327.22	6049.25	5799.86	5562.62	5349.77	595.5	28144.5	27238	26277.7	25352.9	24531.6	23601.1	22667.4	21731.4	20839.1	20006	19114.8
595	468.032	343.577	342.094	304.515	302.128	284.056	279.32	268.446	274.803	274.836	269.752	252.814	259.203	247.463	258.392	244.053	233.937	220.769	595	11514.2	11255.7	10832.6	10372.8	9901.96	9481.26	9070.78	8674.52	8296.61	7943.46	7597.81	7263.99	6948.11	6654.45	6360.18	6099.41	5844.64	5620.73	595	29857.5	28878.5	27840.9	26840.1	25949.9	24943.8	23938.3	22932.7	21975.6	21084.9	20129.6
594.5	495.165	368.494	364.869	328.547	320.095	309.628	299.944	288.035	293.494	289.288	292.62	268.783	278.125	262.68	276.413	260.726	248.988	234.635	594.5	11925.7	11654	11212	10736.5	10246.9	9807.92	9381.02	8973.83	8584.03	8220.2	7862.47	7513.47	7184.37	6881.36	6579.69	6304.17	6047.83	5814.52	594.5	31058.8	30027.7	28925	27873	26935.9	25878.5	24827.2	23773.8	22773.1	21836.9	20834.8
594	529.866	406.75	413.146	360.527	358.26	334.948	322.266	308.54	317.35	313.751	311.683	290.268	302.025	287.551	298.439	278.313	268.52	253.711	594	12567.1	12277.8	11807.9	11309.7	10786.9	10321.3	9877.69	9438.78	9028.29	8643.85	8266.02	7903.65	7561.91	7238.7	6922.01	6635.61	6365.74	6109.61	594	32956.6	31838.1	30639.8	29502.8	28489.8	27343.6	26219.2	25091.4	24026.8	23023.4	21955.3
593.5	571.016	441.187	444.214	393.539	394.659	362.505	350.515	335.57	345.591	340.377	338.078	321.964	330.698	317.787	318.18	299.879	290.725	279.684	593.5	13019.4	12718.2	12232.1	11716.7	11177.9	10695	10228.9	9774.74	9345.54	8950.11	8556.45	8183.65	7828.77	7487.44	7172.63	6870.9	6595.38	6326.21	593.5	34277.2	33093	31837.4	30638	29569.7	28372.2	27190.4	26018.8	24894.1	23852	22738
593	620.816	494.644	493.132	442.332	438.598	402.166	393.842	381.102	376.582	375.905	372.48	358.418	356.257	350.065	354.493	328.053	322.172	310.632	593	13726.8	13411.3	12902.1	12348	11792.4	11274.4	10781.4	10296.9	9850.93	9421.18	9004.35	8618.24	8245.01	7879.77	7553.71	7237.35	6942.85	6662.28	593	36350.6	35068.2	33714.4	32421.5	31272.8	29982.8	28726.3	27472.1	26264.7	25156	23964.1
592.5	659.559	529.696	522.955	474.289	470.745	435.228	430.854	412.516	403.305	404.099	396.991	381.95	379.399	374.987	376.092	349.972	342.711	328.154	592.5	14234.8	13897.3	13371.6	12787.8	12215.5	11687.6	11165.4	10670.2	10204.7	9757.16	9329.97	8930.46	8541.89	8157.47	7824.95	7492.62	7183.29	6894.67	592.5	37790.2	36448.9	35025.4	33659	32453.9	31109	29799	28487.5	27217.5	26064.8	24816.8
592	716.616	592.148	580.907	521.119	519.667	489.049	479.256	460.009	444.126	446.439	437.236	422.547	413.652	414.864	406.469	386.949	375.221	352.058	592	15031.6	14678.1	14109.4	13488.9	12881.3	12335.8	11779.4	11256.6	10766.8	10290.7	9838.73	9416.94	9004.31	8601.6	8241.99	7898.27	7572.79	7265.29	592	40052.5	38614.4	37065.5	35610.2	34307.2	32874.3	31465.7	30059.2	28711.6	27483.4	26154.6
591.5	761.767	631.534	617.455	557.673	562.037	528.499	515.459	493.637	480.856	476.41	463.674	444.305	440.007	440.735	421.698	410.572	392.212	374.044	591.5	15586.8	15219.2	14625.4	13982.7	13353.2	12782.5	12210.8	11668.5	11151.2	10668.2	10195.6	9762.05	9326.57	8913.19	8531.95	8177.58	7843	7526.41	591.5	41621.3	40112.8	38486.2	36960.3	35595.3	34105.7	32622.1	31151.1	29750.2	28466.8	27093.8
591	834.422	704.564	682.821	618.688	621.084	586.442	568.043	548.972	533.447	526.519	504.405	485.662	479.933	479.232	460.773	452.012	426.934	418.832	591	16468.8	16069.9	15439.5	14766.1	14097.3	13493.6	12883.1	12309.2	11763.9	11251.4	10750.7	10287.7	9833.01	9402.06	8994.97	8628.41	8277.18	7938.85	591	44076.1	42444.2	40710.6	39061.5	37609.9	36016.6	34425.5	32857.6	31375.1	30005.9	28549.2
590.5	890.148	757.553	728.717	669.824	667.575	629.345	609.279	586.541	576.884	559.933	544.04	515.683	519.195	510.036	490.711	481.897	453.989	451.947	590.5	17083.2	16667.3	16017.3	15319.5	14621	13989.8	13361.6	12768.6	12198.4	11664.6	11141.6	10665.8	10188.3	9746.97	9323	8944.33	8575.74	8231.49	590.5	45769.5	44057.8	42245.8	40522.3	39005.2	37340.1	35680.7	34046.7	32500.8	31072	29554.6
590	985.411	849.792	821.887	749.13	739.493	693.754	674.087	652.172	641.976	620.175	603.17	583.177	571.655	559.755	553.504	525.79	499.346	495.989	590	18060.4	17617.9	16921.2	16194.9	15444.9	14783.8	14118	13484.9	12892.2	12319.3	11768.3	11257.3	10757.1	10289.2	9848.43	9444.21	9050.81	8685.29	590	48384.9	46567.5	44636.8	42800.6	41169.8	39392.4	37640.6	35901.5	34256.7	32738.1	31120
589.5	1047.96	916.458	886.097	807.42	792.924	742.101	718.846	692.399	684.091	658.692	653.491	620.186	614.727	596.566	580.324	565.397	537.071	529.523	589.5	18740.5	18280.3	17555.5	16804.4	16025.2	15336.5	14647.3	13996.8	13381.5	12779.5	12208.1	11679.5	11153.9	10675.4	10217.4	9786.63	9384.26	9011.38	589.5	50189.6	48295.4	46284.3	44372.8	42655	40805.7	38988.3	37172.2	35463.9	33881.9	32203.8
589	1156.74	1018.36	987.156	905.305	886.042	831.306	806.072	768.84	756.58	729.361	718.178	683.147	672.24	652.011	639.755	614.823	593.423	574.19	589	19814.3	19322.6	18561.7	17756.3	16938.3	16216.8	15484.1	14794.1	14148.6	13512.9	12906.5	12339	11797.8	11276	10797.9	10337.6	9918.99	9518.6	589	52972.9	50954	48817.3	46786.8	44954.8	43007	41066.3	39152.1	37340.6	35654.4	33889.8
588.5	1226.72	1088.17	1055.85	970.273	950.605	891.552	860.457	817.158	808.311	776.916	762.91	722.784	719.077	687.867	676.946	656.902	633.621	608.788	588.5	20565.1	20052.6	19259.1	18426.1	17577.9	16822	16070.7	15345.9	14677.6	14018.9	13386.2	12799.7	12239.9	11697.7	11199.6	10725.3	10287	9869.8	588.5	54874.4	52765	50549.7	48425	46529.6	44510.8	42492	40504.4	38630.3	36876.7	35052.5
588	1355.12	1203.61	1164.46	1075.84	1049.14	990.816	948.24	910.681	891.076	858.956	833.292	799.024	789.845	755.582	746.51	720.798	692.305	662.098	588	21740.1	21192.3	20355.8	19475.6	18582	17779.7	16984.7	16217.1	15500.5	14804.9	14136.5	13515.4	12933.2	12354.4	11830.2	11327.6	10852.4	10417.1	588	57782.1	55550.4	53205.8	50952.8	48950.1	46816.7	44690.3	42593.6	40614.1	38763.5	36843.5
587.5	1439.36	1288.11	1240.07	1146.47	1112.61	1055.11	1002.39	970.945	939.484	912.832	881.465	848.15	831.151	800.005	784.895	764.156	728.681	701.244	587.5	22556.7	21982.4	21113.8	20204.6	19271.6	18440.5	17617.7	16817.9	16061.3	15351.2	14661.3	14019.8	13401.7	12808.5	12265	11740.9	11246.2	10793.8	587.5	59749.6	57451.9	55014	52677.1	50600.6	48393	46196.5	44017.3	41970.2	40058.6	38073.3
587	1583.52	1425.99	1367.31	1272.19	1227.62	1169.43	1110.46	1073.66	1027.62	1002.45	971.803	930.727	905.958	878.729	855.84	832.361	799.083	768.916	587	23833.3	23211.6	22302.2	21343.1	20352	19474.5	18608.1	17759.5	16968.3	16210.2	15480.8	14807.2	14153.3	13523.7	12950.2	12394.9	11872.3	11396.4	587	62768.3	60360.8	57770.9	55335.1	53144.9	50815.6	48509.6	46216.1	44064.7	42055	39967.6
586.5	1683.78	1523.94	1457.54	1357.87	1307.92	1252.45	1192.41	1140.89	1094.31	1068.94	1035.82	984.164	955.815	931.014	902.928	876.034	845.758	810.814	586.5	24707.4	24058.1	23119.9	22121.6	21092.4	20189.6	19286.4	18413.9	17596.6	16805.3	16046.8	15355.1	14676.2	14018.4	13424	12852.2	12307.7	11812	586.5	64794.9	62306.7	59634.7	57125.1	54862.8	52456	50077.8	47710.8	45489.4	43408.1	41256.8
586	1848.21	1682.33	1606.93	1503.18	1441.41	1382.21	1320.82	1255.72	1207.14	1170.87	1135.32	1075.3	1044.08	1016.76	981.904	956.294	924.461	887.161	586	26076.1	25384.8	24392.2	23337.8	22268.3	21310.8	20355.2	19439.6	18589.1	17744.5	16941.7	16216.4	15493.4	14797.1	14166.9	13567.4	12996.9	12474.7	586	67871.4	65259.3	62473.1	59854.7	57481.3	54970.7	52475	49999.1	47678	45492	43241.5
585.5	1970.59	1800.28	1714.16	1611.38	1540.59	1467.08	1404.86	1339.42	1287.68	1247.32	1203.8	1142.16	1111.53	1077.49	1040.56	1011.89	977.739	937.191	585.5	27026	26306.2	25276.3	24183.1	23080.8	22088.7	21095.3	20159.5	19258.2	18395.4	17567.5	16808.3	16062.9	15338.7	14686	14069.9	13475.7	12933.8	585.5	69917.2	67240.4	64373.7	61681.8	59239.6	56657.8	54091.3	51543.2	49157.9	46899	44584.6
585	2161.81	1984.45	1888.85	1781.79	1698.73	1611.75	1544.46	1473.26	1420.68	1365.55	1316.7	1255.46	1215.71	1176.3	1134.4	1100.16	1066.02	1019.83	585	28504.4	27737.4	26650.6	25503	24340.8	23298.6	22259.3	21263	20319.9	19418.5	18541.1	17732.8	16952.5	16197.8	15494.2	14853.4	14228.3	13651	585	73047.4	70256.7	67280.2	64484.6	61935.2	59252.8	56570.5	53905.3	51425.3	49077.8	46665.9
584.5	2303.1	2119.84	2016.92	1903.98	1819.04	1722.43	1655.21	1576.04	1514.09	1453.35	1406.13	1341.52	1295.72	1250.28	1214.8	1170.96	1133.58	1082.48	584.5	29520.7	28727.2	27606.6	26418.7	25210.5	24139.5	23070.1	22034.1	21059.3	20126.1	19213	18381.2	17576.3	16796.9	16069	15397.2	14749.5	14161.1	584.5	75133.5	72284.1	69224.6	66368.5	63752.8	61001.8	58251.1	55513	52963.6	50554.7	48080.5
584	2522.39	2331.09	2225.52	2091.75	2001.85	1895.59	1821.81	1734.04	1659.93	1594.9	1540	1468.17	1418.57	1370.11	1328.93	1280.83	1230.9	1177.02	584	31092.9	30255.8	29082.9	27844	26570.9	25444.4	24329.6	23219.9	22213.1	21226.1	20268.4	19397.5	18547	17726.7	16962.2	16249	15569.7	14937.1	584	78274.9	75331	72166.8	69213.9	66496.6	63652.6	60805.7	57952.5	55313.1	52810.5	50243.6
583.5	2681.74	2484.88	2369.37	2227.53	2131.66	2014	1938.34	1846.52	1763.77	1695.1	1636.24	1556.19	1511.13	1456	1408.88	1359.3	1305.95	1251.05	583.5	32173.6	31311.8	30093.7	28817.4	27508	26341.9	25189	24055.9	23003.4	21982.3	20997.9	20099.7	19212.5	18367.8	17581.5	16838.3	16135.8	15484.1	583.5	80361.5	77349.7	74135.4	71110	68336.8	65425.5	62511.8	59606.1	56896.5	54328.7	51703.5
583	2934.59	2726.23	2595.02	2445.34	2332.1	2207.75	2111.86	2018.62	1931.58	1856.77	1784.47	1693.01	1644.8	1587.7	1533.96	1476.3	1416.75	1362.3	583	33860.2	32948	31666.5	30332.2	28960.8	27739.1	26524.1	25347.6	24238.7	23160.5	22145.8	21179.4	20260.9	19371.3	18541.9	17758.5	17024.8	16339.3	583	83474.7	80387.1	77096.9	73969.4	71120.1	68109.5	65106.1	62102.1	59309.5	56661.3	53940.5
582.5	3114.79	2901.23	2754.34	2598.94	2475.2	2351.14	2243.79	2139.73	2052.96	1971.52	1893.45	1800.48	1743.29	1679.66	1619.89	1557.5	1501.02	1442.08	582.5	35010.2	34073.6	32749.8	31372.4	29957	28698.4	27449.4	26240.2	25089.8	23985.7	22929.6	21936.2	20985.4	20060.7	19209.4	18403.6	17641.1	16931.3	582.5	85535.2	82401.4	79065.6	75887.4	72985.9	69909.8	66844.6	63780.2	60933	58217.2	55443.7
582	3414.4	3180.85	3016.59	2842.2	2712.77	2576.03	2460.8	2341.07	2246.25	2150.65	2066.6	1971.2	1900.3	1830.45	1768.26	1692.16	1631.28	1564.51	582	36798.8	35817.4	34439.9	32986.1	31507.7	30203.1	28894.5	27623.6	26422.9	25270.8	24152	23119.3	22117.8	21148.8	20258.1	19417.4	18616.7	17858	582	88635.2	85428.8	82031.6	78783	75804.1	72658.1	69498.2	66349.8	63420.8	60622.2	57757.3
581.5	3617.45	3379.71	3204.17	3017.71	2877.94	2737.83	2619.69	2482.74	2376.59	2277.58	2189.02	2082.48	2008.97	1937.88	1868.44	1785.22	1732.61	1658.61	581.5	38015	37006.3	35590.9	34094.5	32576.1	31233.3	29885.9	28575.1	27334.2	26159.3	24996.2	23938.6	22899.2	21911.7	20989.6	20112.4	19281.7	18496.5	581.5	90693.4	87447.4	84001.6	80710.1	77689.1	74495.8	71286.6	68089.1	65099.9	62243	59331.9
581	3957.53	3706.56	3519.47	3316.36	3160.58	2997.52	2869.57	2722.24	2595.31	2487.15	2389.35	2272.67	2196.76	2109.29	2045.05	1946.44	1885.48	1805.65	581	39910.6	38849.6	37372.5	35811.8	34240.5	32842.9	31427.7	30062.7	28767.7	27543.1	26330.4	25211.4	24130.1	23099.6	22130.3	21209.9	20329.3	19515.9	581	93752.8	90476.4	86963.4	83607.6	80531.1	77279.6	73995	70711.9	67652.5	64715.3	61719
580.5	4195.79	3937.16	3736.99	3527.61	3357.22	3180.53	3043.07	2883.94	2752.12	2639.63	2533.81	2404.34	2325.27	2227.67	2161.1	2061.23	1991.76	1907.85	580.5	41187.9	40099.4	38585.5	36990.2	35373.3	33929.5	32484.4	31084.4	29746.8	28488.6	27247.2	26089.2	24983.6	23916.3	22914.5	21962.3	21052.8	20210.5	580.5	95754.5	92460	88898.2	85532.7	82417.1	79124.8	75795.4	72460.5	69360.6	66371.2	63329.4
580	4577.42	4306.49	4086.67	3861.65	3680.02	3477.85	3322.64	3152.44	3009.25	2886.34	2763.3	2629.3	2529.2	2431.04	2347.21	2242.31	2162.22	2075.29	580	43149.5	42020.7	40455.4	38799.6	37123.9	35619.3	34117.8	32668.6	31268.4	29949.4	28660.6	27446.1	26299.8	25174.5	24134.2	23140.5	22191.7	21300.7	580	98723.5	95396.1	91799.2	88377.1	85233.4	81878.9	78500	75077.4	71911.8	68864	65745.4
579.5	4838.82	4555.96	4324.83	4085.08	3893.98	3688.23	3518.13	3333.93	3185	3053.45	2921.43	2775.48	2662.06	2561.76	2470.81	2368.04	2274.17	2186.88	579.5	44470.1	43323.3	41723.7	40027.1	38308.9	36758.3	35229.3	33739.3	32303.3	30945	29623.7	28381.9	27195.5	26037.5	24971.4	23936.6	22967.9	22036.9	579.5	100644	97299.3	93697.3	90250	87073.6	83685.2	80274.9	76815.4	73606.9	70523.1	67360.7
579	5274.16	4974.98	4724.47	4458.39	4251.74	4032.45	3839.43	3643.85	3483.69	3329.07	3185.86	3030.34	2904.56	2797.35	2693.32	2578.31	2477.99	2382.9	579	46506.6	45332.7	43685.7	41917.6	40146.2	38541.9	36947.6	35392.2	33916.3	32497	31125.2	29825.4	28598.5	27390.5	26266.3	25195.6	24185.1	23216.1	579	103449	100094	96476.8	93011.7	89810.9	86378.3	82923.2	79430.5	76145.4	73001.2	69790.8
578.5	5584.37	5274.72	5007.62	4726.98	4500.16	4271.4	4068.92	3859.23	3690.29	3517.89	3370.96	3210.23	3070.42	2956.35	2848.09	2726.58	2619.28	2516.59	578.5	47891.3	46691.5	45017.3	43207.2	41396.8	39752.7	38123.3	36526.1	35018.1	33565.7	32158.5	30818.6	29568.1	28317.2	27158.6	26055.2	25019.8	24023.5	578.5	105257	101894	98293.3	94817.3	91597.6	88145.7	84671	81152	77844.7	74655.3	71408
578	6081.54	5744.15	5451.9	5152.47	4902.94	4649.01	4430.66	4208.08	4019.49	3829.1	3663.71	3492.78	3344.52	3211.93	3089.85	2962.22	2846.1	2735.96	578	49997.1	48771.7	47045.8	45180	43315.3	41619.2	39930.7	38279.4	36712.1	35211.5	33749.5	32356.8	31065	29761.6	28546.5	27401.6	26319.2	25282	578	107899	104554	100960	97476.9	94259.7	90765.9	87284	83732.9	80399	77170.9	73863.9
577.5	6423.83	6078.45	5763.48	5451.15	5184.73	4918.35	4687.58	4450.14	4244.59	4046.87	3869.06	3687.72	3531.07	3388.57	3258.08	3130.74	2998.61	2886.77	577.5	51411.4	50159.7	48405.9	46510.9	44610	42870.3	41153.6	39475.6	37865.2	36337.1	34835.8	33419.9	32080.2	30746.9	29509.4	28317.4	27215.2	26145.4	577.5	109598	106274	102703	99213.9	95996.7	92501	89014.4	85441.6	82095.8	78844.6	75508.5
577	6967.64	6599.16	6255.27	5923.7	5627.85	5343.21	5086.14	4834.29	4604.91	4397.12	4200.46	4000.7	3831.88	3670.03	3525.22	3389.22	3246.49	3124.26	577	53544.3	52271	50465.8	48529.5	46580.2	44791.7	43021	41297.7	39631.7	38057.6	36515.4	35038	33646.7	32268	30989.8	29752.6	28604.8	27492.9	577	112065	108808	105237	101790	98574.9	95096	91577.4	88012.6	84629.2	81355.4	77998.5
576.5	7351.55	6970.59	6608.06	6258.62	5946.82	5640.22	5366.06	5103.86	4860.17	4638.63	4436.59	4226.99	4044.57	3876.54	3721.38	3571.2	3424.16	3292.32	576.5	54964.9	53681.4	51846	49887.6	47899.8	46089.5	44285	42527	40833.2	39221.9	37650.7	36141.6	34718.4	33299.4	31999.8	30738.4	29560.8	28414.3	576.5	113645	110410	106867	103451	100245	96783.4	93252	89690.2	86287.9	83009.7	79640
576	7952.82	7554.16	7167.14	6787.93	6449.62	6113	5815.66	5529.79	5266.6	5023.86	4810.66	4580.97	4373.9	4191.94	4030.34	3862.88	3703.34	3562.96	576	57104	55797.9	53934.4	51949.6	49903.5	48063	46210.4	44396.9	42659.2	41012	39384	37833.1	36359.8	34895.3	33539.9	32250.7	31020.8	29830.5	576	115857	112693	109200	105823	102652	99226.3	95704.3	92143.1	88730.3	85450.1	82046
575.5	8377.48	7970.09	7557.18	7168.68	6806.89	6455.6	6133.83	5833.25	5559.42	5304.55	5074.5	4828.21	4620.17	4424.74	4253.16	4071.21	3903.37	3750.73	575.5	58535.4	57214.1	55338.6	53329.5	51260.9	49390.3	47516.1	45675	43899.7	42229.4	40560.2	38987.2	37481.7	35986.3	34601.7	33285.6	32026	30805	575.5	117266	114145	110689	107349	104199	100813	97307.2	93755.8	90340	87056.8	83643.9
575	9059.37	8632.04	8174.09	7769.04	7369.2	6992.52	6648.08	6326.26	6027	5750.1	5493.96	5230.5	5006.26	4791.67	4604.75	4412.66	4224.79	4059.98	575	60678.3	59349.7	57448.7	55409.8	53313.4	51410.7	49493.9	47616.1	45801	44082.5	42352.9	40756.7	39203	37661.5	36231.3	34868.6	33558.9	32300.8	575	119233	116200	112835	109547	106441	103080	99630.1	96112.1	92702.3	89420.4	86007.7
574.5	9533.92	9084.07	8608.35	8181.05	7764.16	7365.56	7007.32	6665.1	6346.47	6052.52	5790.77	5509.11	5279.85	5048.9	4849.24	4647.2	4446.54	4272.7	574.5	62096.6	60761.6	58846.1	56794.6	54680.1	52759.2	50820.2	48921.4	47075.7	45327	43572	41944.5	40368.6	38785	37333.2	35945	34607.2	33322.2	574.5	120470	117490	114187	110956	107877	104551	101125	97624.6	94249.9	90952.6	87559.3
574	10274.9	9796.47	9291.18	8827.35	8383.27	7953.27	7572.61	7204.94	6852.68	6543.6	6258.42	5952.94	5701.21	5456.21	5237.8	5023.29	4816.3	4621.89	574	64205.6	62864.4	60936.4	58872.8	56732.3	54791.7	52828.3	50892.4	49020.3	47235.2	45444.2	43770.5	42145.3	40526.7	39027.6	37591.4	36211.5	34888	574	122170	119284	116096	112939	109932	106656	103292	99825	96499.3	93217.9	89836.9
573.5	10778.9	10287.9	9770.67	9280.94	8812.58	8371.32	7966.36	7577.84	7208.84	6881.77	6586.69	6263.45	6001.29	5738.51	5508.77	5286.08	5065.63	4864.89	573.5	65589.7	64252.1	62317.4	60253.1	58100.1	56141.3	54166.1	52210	50323.6	48521	46709.9	45001.1	43345.7	41708.2	40180	38709	37307.5	35962.1	573.5	123228	120405	117289	114189	111231	108009	104688	101245	97934.8	94699.4	91336.1
573	11579.5	11064.9	10522.7	9985.43	9493.35	9025.11	8592.97	8173.45	7770.82	7423.43	7104.81	6760.88	6472.22	6194.46	5937.87	5698.52	5465.99	5236.64	573	67646	66313.5	64380.2	62311.7	60148.5	58174.6	56186.7	54203.9	52306.3	50466	48625.5	46882.5	45189.4	43520.2	41941.9	40431.8	38990.7	37610.2	573	124669	121970	118953	115958	113103	109955	106684	103311	100053	96861.8	93533.8
572.5	12140.6	11604.5	11048.2	10487.6	9977.92	9487.79	9037.34	8595.35	8178.62	7805.2	7474.44	7116.8	6815.64	6518.97	6254.78	5996.47	5751.5	5512.93	572.5	69008.1	67677.9	65750.3	63681.8	61506.8	59551.5	57534.7	55542.6	53635.5	51774.8	49908.7	48148.6	46451.8	44747.8	43148.9	41605.6	40144.8	38734.4	572.5	125545	122938	119979	117058	114274	111180	107961	104642	101416	98270.2	94951.6
572	13006.3	12454.6	11854.5	11265	10722.9	10196.9	9714.68	9246.68	8807.79	8404.92	8044.42	7664.61	7335.52	7020.43	6738.21	6456.85	6188.06	5941.97	572	70998.9	69686	67774.2	65700.1	63533.3	61585.4	59553.9	57547.3	55606.9	53736.2	51846.9	50053.5	48343.5	46595.9	44963.4	43388.4	41887.8	40451.5	572	126738	124248	121414	118605	115922	112918	109792	106560	103385	100324	97037.2
571.5	13613.4	13046.7	12415.4	11815.8	11245.5	10699.5	10191.6	9708.23	9253.78	8829.93	8448.52	8048.52	7709.69	7376.43	7078.72	6786.28	6496.91	6246.5	571.5	72293.8	70993.2	69088.1	67016.1	64873	62914	60882.2	58878.7	56921.4	55041.2	53142	51337	49609.9	47834	46193.7	44592.7	43069	41602	571.5	127446	125025	122291	119560	116938	114001	110945	107763	104651	101633	98396.4
571	14550.5	13966.6	13305.3	12655.9	12062.8	11480.2	10939.4	10434	9939.77	9490.21	9073.6	8658.36	8291.17	7933.9	7608.09	7293.36	6986.83	6714.18	571	74169.2	72893.1	70999.8	68965.9	66842.1	64876.6	62856.4	60856.4	58881.7	56999.9	55091.7	53268.8	51507.4	49721.9	48044	46418	44856.1	43358.1	571	128377	126090	123485	120875	118364	115545	112600	109505	106484	103519	100363
570.5	15199.8	14598.4	13922.4	13251.1	12629.1	12027.4	11468.8	10941	10425.3	9956.1	9517.6	9084.64	8701.41	8331.04	7986.61	7654.11	7337.82	7044.24	570.5	75372.8	74113.7	72240.4	70236.1	68121.5	66166	64155.2	62163.5	60182.9	58300.3	56390.8	54560.5	52785.4	50978.6	49285.3	47641.6	46067.5	44544	570.5	128896	126693	124198	121684	119243	116505	113616	110600	107655	104721	101622
570	16212	15585.2	14879.1	14168.5	13517	12882.9	12291.1	11721.6	11181.1	10682.6	10212.2	9752.98	9344.83	8941.45	8572.87	8219.22	7879.99	7568.15	570	77115.9	75899.2	74055	72097.6	69993.1	68065.5	66071.5	64091.9	62123.1	60230.7	58313.8	56478	54690.1	52879.3	51161.1	49497.6	47891.3	46340.5	570	129547	127507	125147	122759	120461	117833	115062	112159	109287	106461	103427
569.5	16903.8	16266.5	15528.8	14805.5	14118.9	13470.9	12852.4	12263.7	11707.9	11185.2	10698.9	10212.8	9793.78	9367.06	8982.47	8612.11	8260.27	7931.26	569.5	78234.4	77036.6	75230.9	73283.8	71212.1	69302.8	67325.6	65344.9	63398.3	61497.4	59574.5	57753.6	55948.5	54132	52401.9	50732.3	49111.2	47547.1	569.5	129891	127945	125694	123390	121172	118630	115953	113124	110306	107550	104564
569	17967.9	17309.2	16536.9	15779.2	15058.7	14374.4	13730.8	13100	12521.6	11961	11452.4	10935.4	10487.1	10025.9	9621.98	9219.04	8848.71	8500.03	569	79837.2	78669	76919.2	75001.3	72984	71105.2	69168.1	67194	65267.6	63377.7	61462.8	59649.9	57831.5	56009.7	54267.8	52588.2	50947.7	49356.1	569	130283	128469	126398	124215	122138	119719	117185	114446	111756	109103	106201
568.5	18692.6	18027.1	17234.3	16449.7	15708.3	14996.6	14333.6	13685.8	13082.7	12505.6	11975.2	11440.1	10962.4	10496.9	10066.3	9657.19	9270.74	8904.58	568.5	80841.7	79711.7	77995.5	76108.8	74116.3	72275.4	70362.3	68411.4	66488.3	64619.9	62707.6	60897.1	59080.6	57261.5	55508.4	53818.8	52179.2	50577	568.5	130454	128724	126772	124690	122708	120386	117916	115272	112659	110068	107229
568	19808.7	19116.6	18296.3	17480	16705	15964.5	15267.4	14583.9	13954.9	13342.6	12777.5	12212.5	11704.8	11222.9	10762.5	10333.4	9916.27	9527.97	568	82265.7	81199.7	79530.6	77698.2	75775.4	73959.8	72075.2	70174	68283.1	66445	64557.2	62745	60945.1	59116.7	57371.3	55664.2	54022.6	52402	568	130551	128989	127187	125269	123437	121244	118911	116407	113918	111429	108701
567.5	20572.1	19869.3	19029.7	18187.1	17394.4	16634.3	15913.9	15211.2	14552.2	13931.7	13339.1	12758.6	12225.1	11735.5	11251	10806.2	10375.1	9970.05	567.5	83164.7	82124.2	80503.1	78716.2	76824.6	75053.4	73191.4	71321.6	69453	67638.1	65760.3	63952	62165.1	60341.4	58609.5	56896	55257.7	53627	567.5	130523	129091	127378	125579	123838	121738	119495	117098	114677	112271	109613
567	21744.4	21012.3	20144.5	19272.9	18447.1	17660.4	16909.7	16171.4	15478.7	14838.3	14207.2	13594.2	13034.9	12513.1	12004.1	11528.1	11086.5	10651.3	567	84404.8	83422.8	81875.1	80169.6	78332.9	76624.3	74811.9	72998.3	71172.9	69370.7	67525.7	65733.3	63967.5	62159.4	60440.5	58737.7	57081.8	55457.8	567	130378	129131	127556	125916	124311	122357	120274	118016	115720	113452	110894
566.5	22533.1	21788.7	20905.3	20008.9	19167.7	18352.3	17586.7	16830.9	16111	15456	14805.2	14170.4	13589.3	13046	12524	12030	11568	11119.1	566.5	85162.7	84226.3	82732.3	81074.4	79278.6	77621	75850.9	74071.6	72263.6	70487.3	68664.3	66905.4	65140.7	63359	61638.1	59940.2	58282.9	56665.5	566.5	130213	129058	127592	126062	124555	122712	120726	118548	116354	114176	111690
566	23747.7	22977.9	22066.7	21147.3	20278	19425.4	18626.6	17842.7	17099.2	16403.4	15717.1	15061.9	14461.5	13880.6	13336.8	12820.5	12327.5	11844.5	566	86222.2	85354.6	83934.1	82358.7	80643.2	79055.4	77346.1	75621	73856.8	72129.1	70350.9	68622.9	66882.5	65122.4	63402.2	61722.7	60079.1	58466.8	566	129832	128844	127550	126174	124801	123116	121278	119245	117198	115149	112787
565.5	24561.3	23792.1	22851.3	21918.8	21028.2	20151.5	19333.7	18533.5	17768.9	17052.8	16344.9	15672	15048.4	14453.2	13890.2	13357.1	12846.2	12351	565.5	86864	86025.7	84671.5	83150.9	81492.2	79941.9	78293.6	76607.7	74874.1	73178.2	71424.5	69725.7	68008.6	66267.7	64562.8	62888.3	61259.3	59641.4	565.5	129494	128608	127452	126179	124907	123318	121579	119656	117689	115738	113451
565	25804.1	25017.5	24045.3	23087.2	22174.2	21267.7	20415.7	19586.5	18803.2	18052.8	17321.4	16620.5	15963.5	15340.7	14752.7	14196.6	13652.1	13132.7	565	87726.8	86956	85694.9	84256.3	82690.7	81199.8	79631.7	78018.7	76337.7	74703.6	73005.6	71335.9	69659.8	67955.1	66275.7	64611	63010.7	61396.6	565	128891	128169	127182	126057	124926	123507	121909	120137	118332	116506	114375
564.5	26628.7	25839.7	24847.1	23867.2	22938.1	22018	21150	20301.2	19498.7	18729.5	17984	17256.8	16579.6	15943.2	15333.3	14767.9	14204.7	13668.3	564.5	88209.1	87501.7	86292.9	84922.4	83421.9	81983.3	80458.4	78890.3	77260.8	75667.3	74003.9	72362.8	70722.4	69051.8	67388.5	65745.1	64142	62553.5	564.5	128416	127790	126909	125894	124867	123568	122051	120383	118681	116944	114914
564	27884.2	27086.2	26072	25068.4	24112.3	23169	22275.6	21405.7	20573.4	19778.8	19004.2	18250.5	17547.9	16885.9	16258.1	15661.5	15058.7	14506.4	564	88842.8	88220.5	87115.6	85842.2	84443.9	83087.1	81637	80133.6	78585.6	77051.4	75458.8	73878.8	72286.1	70649.1	69017.1	67417	65829.9	64271	564	127604	127122	126396	125548	124655	123507	122167	120651	119116	117513	115610
563.5	28723.7	27912	26893.3	25877.5	24903.1	23946.4	23036.8	22148.6	21298.4	20481.1	19689.4	18926.5	18203	17518.1	16877.9	16264.7	15645.5	15080.2	563.5	89197.1	88620.7	87585	86383.3	85053.5	83769.5	82370.6	80906.1	79423.9	77931.7	76379.5	74831.8	73276.1	71674.9	70074.5	68483.3	66923.6	65379.7	563.5	126999	126607	125999	125256	124458	123403	122180	120777	119329	117831	116016
563	29984.2	29169.4	28147.1	27108.5	26098.9	25134.5	24193.4	23277	22406.9	21571.1	20748.6	19963.3	19217.6	18501.6	17842.9	17195.9	16559.7	15970.3	563	89640.7	89131.1	88206.3	87114.1	85875	84697	83380.8	82011.6	80607.3	79181.1	77701.1	76208.8	74701	73147.4	71597.7	70045.8	68537.8	67014.1	563	126003	125752	125291	124709	124047	123140	122084	120863	119547	118201	116524
562.5	30824.5	30000.7	28970.2	27919.7	26907.6	25925.1	24970.5	24042.8	23148.7	22304.6	21467.5	20665.5	19898.4	19169.6	18494.6	17836.2	17186.1	16579	562.5	89858.3	89405.5	88554.1	87526.9	86364.1	85247	83987.8	82685.8	81343.5	79958.2	78527.4	77079.2	75617.6	74093.8	72573.6	71060.9	69577.5	68072.6	562.5	125259	125121	124753	124265	123718	122904	121959	120843	119626	118372	116803
562	32090.5	31264.6	30224.6	29158.5	28122.8	27133.1	26159.4	25213.2	24297.7	23426.7	22575.5	21740.8	20952.3	20215.5	19511.3	18812.2	18157.8	17525.3	562	90068.3	89716.5	88982.5	88056.9	86984.6	85978.9	84822.4	83623.4	82351.1	81061.1	79694.4	78328.9	76929.9	75466.6	74006	72544.9	71107.3	69634.8	562	124058	124072	123841	123511	123130	122472	121665	120712	119642	118550	117134
561.5	32934.8	32102.6	31057.1	29992.7	28950.3	27951	26967	26009.9	25080.7	24188.1	23333.7	22482.6	21675.7	20927.4	20204.3	19494.8	18816.4	18175.7	561.5	90156.3	89858.3	89199.1	88338.2	87346.5	86410.1	85321.9	84200.2	82978.2	81744.8	80443	79113.1	77771.3	76342.3	74932.3	73500.8	72094.7	70643.3	561.5	123204	123303	123178	122959	122664	122102	121407	120556	119604	118613	117297
561	34197.6	33371.7	32319.4	31257.3	30193.4	29189.9	28189.6	27206.7	26272.3	25351.4	24479	23613.4	22786.3	22013.2	21266.1	20535.1	19843.7	19166.7	561	90180.1	89960.8	89411.4	88672	87798.8	86964.8	85984.6	84954.6	83824.9	82688.2	81462.8	80233	78957.9	77600.2	76255.8	74869.1	73508.9	72114.2	561	121828	122069	122098	122027	121864	121463	120926	120242	119423	118593	117435
560.5	35040.5	34207.4	33164.4	32094.9	31027	30015.3	29003.6	28019.7	27067	26145	25260.1	24376.2	23543.3	22747.4	21991.5	21249.4	20540.3	19853.2	560.5	90133.8	89961.2	89480.2	88828.4	88035.6	87271.4	86357.6	85389.9	84337.1	83261.5	82096.5	80921.1	79700.6	78376.3	77093.8	75742.8	74413	73064.9	560.5	120871	121187	121331	121342	121273	120969	120543	119945	119249	118514	117448
560	36285.2	35461.8	34417	33338.8	32270.4	31251.2	30237.2	29243.7	28275	27339.1	26437.4	25532.7	24681.8	23863.4	23097.2	22333.4	21603.9	20904.4	560	89948.5	89849.8	89487.7	88960.6	88294.1	87623.6	86822.6	85961	85009.4	84033	82953.2	81861.8	80721.1	79483.6	78251	76975.3	75712.3	74422.8	560	119340	119802	120102	120222	120286	120145	119874	119447	118888	118299	117387
559.5	37100.3	36277.9	35235.9	34165.5	33090.5	32071	31054.3	30055.2	29077.7	28135.1	27231.8	26306.5	25446.8	24623.4	23848	23066.8	22316.1	21611.5	559.5	89754.3	89724.5	89421.8	88975	88383.5	87791.9	87064.3	86275.8	85403.1	84490.1	83478.4	82435.7	81341	80164.2	78976.6	77758.7	76531.2	75287.6	559.5	118285	118827	119219	119432	119581	119538	119362	119037	118584	118108	117285
559	38282.6	37483.7	36448.9	35372.5	34323.2	33295.6	32272.9	31272	30305.1	29332.6	28415.2	27486.5	26605.8	25774	24981.5	24171.4	23411.7	22685.3	559	89386.8	89437	89227.5	88905.6	88447.3	87945.5	87336.7	86666.4	85887.8	85068.7	84163.6	83208.4	82187.8	81104.2	79997.4	78860	77700.8	76511.4	559	116638	117295	117801	118184	118464	118548	118508	118352	118058	117718	117042
558.5	39048.6	38265.1	37244.3	36166.2	35130	34095.6	33072.1	32074.6	31105.3	30130.2	29199.7	28265.7	27382.9	26540.7	25733.8	24913	24148.9	23404.6	558.5	89073	89188.5	89046.8	88790.2	88421.9	87989.2	87448.1	86848.6	86136.7	85396.5	84550.9	83657.6	82697.5	81668.7	80631.1	79530.8	78423.3	77278.7	558.5	115513	116246	116832	117311	117665	117842	117898	117829	117648	117397	116840
558	40174.7	39413.5	38410.6	37351.7	36318.2	35292	34265.9	33283.9	32307.1	31319.1	30379.2	29449.7	28557.6	27690.4	26873.4	26043.9	25264	24504.6	558	88534	88712.1	88685.8	88536.9	88293.5	87962	87531.9	87028.5	86421.2	85795.9	85049.7	84251.8	83383.4	82445.3	81493.5	80460	79430	78348.5	558	113796	114631	115336	115929	116411	116719	116918	116981	116935	116845	116425
557.5	40908.5	40151.4	39167.2	38125.2	37091.9	36075.5	35049.9	34077.6	33096.5	32108.9	31173.9	30229.8	29338.5	28466.4	27639.8	26806.6	26009.8	25252.7	557.5	88107.8	88343.3	88389	88317.3	88130.3	87877.6	87518	87088.4	86556.2	86004.7	85318.6	84587.8	83784.1	82914.6	82008.5	81029.3	80045.5	79011.7	557.5	112613	113521	114309	114956	115518	115922	116205	116357	116394	116416	116083
557	41958.9	41226.8	40254.7	39241.2	38230.5	37221.8	36200.9	35234.6	34258.1	33285.1	32347.2	31393	30501.5	29629.6	28788.4	27942.9	27127.5	26361.8	557	87410.4	87709.1	87840.9	87890.7	87802.6	87662.3	87406.3	87084.7	86669.5	86204.6	85628.8	84995.2	84292.4	83520.7	82691.6	81801.8	80883.8	79928.6	557	110797	111807	112714	113451	114150	114668	115104	115375	115535	115697	115508
556.5	42623.1	41917.6	40960	39961.8	38959.9	37962.4	36956.5	35989.1	35024.2	34055.2	33112.4	32160.3	31262.4	30400.7	29544.8	28701.1	27880.7	27100.6	556.5	86881.6	87235.5	87432.4	87550.5	87529.4	87467.3	87268.9	87024.8	86677.9	86272.6	85769.8	85213.4	84572.4	83860.1	83095.6	82259.9	81388.8	80485.2	556.5	109587	110643	111627	112436	113207	113802	114317	114679	114929	115161	115076
556	43583.8	42905.6	41974.6	40993.5	40017.9	39041.9	38065.1	37103.9	36150.5	35188.7	34245.8	33301.4	32405.8	31538.9	30678.2	29833	29007.2	28212.7	556	86036.5	86460.8	86740.5	86942.7	87038.5	87081.4	87004.6	86842.1	86613.9	86300.6	85903	85441.7	84900	84273.3	83606.7	82864.7	82075.1	81253	556	107751	108900	109959	110897	111763	112463	113093	113571	113963	114304	114372
555.5	44190.8	43532.7	42627.9	41659.3	40699.1	39739.3	38783.5	37834.6	36886.9	35921.7	34992.5	34050.6	33157	32288.6	31439.3	30585.9	29754.4	28958.1	555.5	85434.9	85891.7	86242.4	86506.8	86663.3	86771.6	86765.5	86673.5	86518.1	86264	85931	85539.5	85048.9	84494.6	83891.6	83203.8	82480.3	81715.8	555.5	106545	107724	108842	109862	110757	111537	112238	112802	113274	113704	113860
555	45063.5	44435.2	43558.4	42616.8	41691.4	40761.4	39820.7	38886.5	37961.5	37017.4	36100.8	35163.6	34275.2	33409.8	32572.9	31710.6	30875.2	30062.7	555	84476.9	84984.1	85427.1	85781	86031.3	86236.1	86341.5	86342.3	86289.4	86137.3	85905.2	85598.6	85207.9	84759	84229	83647.9	83009.6	82330.9	555	104705	105963	107150	108254	109235	110120	110926	111607	112203	112757	113034
554.5	45602.7	44995.4	44143	43232.8	42317.7	41409.9	40487.9	39565.4	38655	37726.8	36818.8	35886.3	34998.8	34145.4	33314.4	32443	31614.8	30801.5	554.5	83793.7	84345.1	84844.7	85253.4	85568.1	85836.1	85998	86077.8	86076.8	85986.4	85826	85588.4	85267.2	84869.9	84410.3	83875.7	83308.8	82665.3	554.5	103485	104779	106040	107164	108213	109163	110035	110796	111457	112081	112447
554	46353.5	45782.2	44971.7	44104.4	43213.2	42344.6	41447.4	40551.1	39669.8	38760.5	37857.9	36948.4	36066.3	35227.9	34389.2	33527.7	32712.7	31898.5	554	82712.8	83334.6	83917.7	84408.9	84812.8	85176	85413.9	85592.5	85691.2	85699.5	85637.5	85491.3	85271.5	84965.5	84583.1	84141	83666.2	83099	554	101671	103031	104349	105541	106673	107721	108671	109545	110301	111028	111517
553.5	46808.4	46254.6	45480.7	44639.4	43781.6	42935.2	42053	41180.6	40312.7	39417.6	38527.2	37621.9	36752.8	35927.3	35086.7	34238.4	33419.4	32615.9	553.5	81973.2	82637.5	83263.1	83800.4	84275.2	84691.4	84981.8	85225.4	85375.4	85458.4	85462	85377.8	85214.4	84960.5	84654.9	84261.2	83846.8	83333.6	553.5	100479	101877	103228	104475	105632	106738	107731	108681	109503	110296	110856
553	47440.7	46930.8	46199.7	45401.9	44591.2	43785.7	42939.8	42093.3	41251.2	40375.3	39506.6	38618.7	37764.6	36961.6	36128.8	35300.6	34481.6	33675.7	553	80837	81552.9	82246.5	82859.8	83420.2	83916.8	84293.6	84621.8	84845.4	85040.3	85127.5	85129.6	85049.4	84901.1	84690.8	84370	84045.5	83629.2	553	98716.6	100157	101544	102859	104059	105253	106313	107366	108286	109173	109821
552.5	47821.7	47334	46634.2	45871.7	45088.2	44305.6	43491.7	42666.9	41846.1	40992.5	40143.2	39264.1	38422.3	37637.4	36810	35988.6	35174.3	34370.3	552.5	80066.7	80798.3	81529.8	82203.9	82826.3	83360.4	83792.7	84178.4	84460.6	84707.7	84853.2	84919.5	84895.3	84808.7	84661.1	84397.7	84123.9	83765.5	552.5	97572.5	99027.7	100449	101776	103026	104250	105374	106486	107460	108406	109111
552	48354.4	47904	47250.7	46536.7	45804.8	45058.5	44282.7	43491.9	42708.5	41886.1	41065	40215	39396.2	38622.8	37821.3	37002.1	36207.5	35410.3	552	78874.7	79639.1	80430.2	81178.1	81871.9	82470.9	82996.8	83453.8	83831.7	84145.8	84366.5	84541.8	84600.3	84606.8	84532.1	84368.8	84182.1	83907.8	552	95870.1	97334.4	98806.2	100169	101470	102731	103956	105127	106194	107213	108021
551.5	48663.3	48236.5	47618.8	46937.4	46240.8	45526.3	44771.8	44016	43257.5	42449.6	41656.3	40823.5	40023	39264.6	38466.9	37659.3	36875.7	36086.5	551.5	78061.7	78849.2	79671.7	80464.9	81200.8	81839.9	82430.6	82921.1	83370.5	83728.2	84009.3	84238.8	84350.9	84415.3	84407.6	84291.4	84165.6	83942.7	551.5	94779.8	96245.4	97727.2	99115.8	100452	101734	103009	104205	105317	106411	107277
551	49051.4	48676.6	48123.1	47485.9	46831.7	46170.9	45458.2	44743.7	44021.1	43248.8	42487	41683.4	40913.4	40177.2	39412.4	38612.8	37842.7	37070.6	551	76815.6	77638.5	78494.6	79351.2	80154.5	80863.1	81515.6	82086.9	82620.8	83038.8	83401.7	83726.1	83920.3	84059.6	84126.7	84101.1	84054.8	83924.8	551	93142.7	94633	96120.7	97542.5	98910	100245	101553	102814	103999	105156	106108
550.5	49268.7	48925.2	48404.7	47814.5	47182.3	46562.3	45875.2	45193.9	44498.9	43747.8	43005	42222.6	41484.6	40755.2	40007.9	39236.8	38474.5	37716.7	550.5	75973.5	76818.3	77704	78602.4	79429.7	80187.6	80879.1	81502.5	82076.4	82540.4	82969.1	83334	83590.3	83781.3	83902.5	83929.1	83932.9	83862	550.5	92099.2	93590.7	95077.2	96506.4	97902.6	99261.3	100582	101884	103127	104318	105317
550	49534.5	49246.7	48776.5	48244.9	47669.3	47089.5	46453.8	45810.1	45158.2	44452.3	43745.5	43002.9	42289	41590.1	40868.8	40130.8	39388	38639.6	550	74699.5	75573.9	76502.8	77450.3	78333.9	79143.9	79893.8	80579.6	81225.6	81757.7	82251.4	82696.9	83030.2	83296	83503.7	83612.7	83696.6	83700.4	550	90569.4	92061.5	93552.4	94995.1	96399.8	97783.3	99153.6	100496	101791	103039	104115
549.5	49680.3	49419.3	48978.5	48487.3	47955.1	47403.6	46801	46189.6	45568.6	44889.4	44209.2	43489.7	42792.1	42117.2	41411.3	40696.4	39969.1	39242.2	549.5	73849.3	74745.1	75698.5	76674.6	77580.1	78427.5	79210.3	79942.3	80620.8	81204.8	81744.6	82224.1	82613.4	82932.4	83188.7	83360.5	83498.2	83554.9	549.5	89606.3	91072	92569.2	94010.9	95417.9	96806.5	98207.6	99571.4	100904	102185	103303
549	49834	49615	49234	48793.5	48320.9	47821.1	47278	46711.1	46137.3	45494.7	44856	44174	43515.7	42879.3	42207.1	41505.4	40804.6	40110.6	549	72590.5	73503.5	74478.5	75486.2	76433.9	77330.7	78162.5	78951.4	79686.7	80339.2	80946.4	81480.5	81944	82335.6	82673.8	82913.9	83133.6	83264.6	549	88202.9	89642.6	91124.1	92576	93978.8	95382.1	96799.1	98202.9	99574.5	100893	102076
548.5	49887.6	49698.6	49352.3	48950.9	48512.5	48053.8	47546.9	47020.8	46473.7	45865.9	45250.3	44599	43966.8	43348.2	42693.6	42013	41340.9	40663.1	548.5	71751.4	72673.9	73659.2	74682.8	75658.2	76586.2	77443	78265.4	79042.2	79732.5	80385.9	80951.6	81466.6	81898.7	82283	82574	82846.8	83019.7	548.5	87309.5	88733.3	90206.2	91645.9	93045.9	94459.9	95872.3	97307.8	98695	100043	101260
548	49916.8	49763	49477.8	49136.7	48745.4	48348.8	47900.6	47421.3	46925.6	46365.8	45787.5	45192.1	44598.1	44015.7	43395.7	42746.2	42104.6	41455.6	548	70492.7	71420.2	72426.1	73477.5	74496	75449.8	76343.8	77215.2	78043.3	78787.6	79502.2	80124.7	80714	81209.6	81660.9	82012.8	82347.2	82597.8	548	86039.1	87435.4	88878.5	90306.8	91686	93111.7	94526.6	95977.5	97400	98771.9	100037
547.5	49883.7	49772.4	49516.6	49221.1	48866.7	48503	48093.2	47654.8	47183.2	46670.1	46118.9	45551.4	44976.5	44421	43826.4	43207.3	42590.9	41951.3	547.5	69675	70595.9	71614.7	72677.4	73712.6	74683.2	75612.7	76500.4	77361.6	78140.5	78891.3	79550.2	80170.6	80718.7	81209.3	81608.4	81982.9	82279.6	547.5	85253.8	86617.9	88050.1	89441.8	90808.5	92246.9	93661.9	95117.4	96537.3	97930.2	99235.5
547	49800.8	49724.1	49531.5	49294.7	48995.3	48685.9	48337.8	47942.4	47523.4	47056.9	46563.2	46044.2	45500.2	44984.8	44440.8	43859.7	43266.5	42669.4	547	68473.8	69376.8	70410.9	71486.3	72540.4	73531.5	74500.3	75419.7	76318.3	77150.2	77950.5	78665.4	79329.4	79949.1	80492.1	80955.9	81399	81754.8	547	84132.1	85463	86845.3	88216.5	89554.6	90970	92407.1	93838	95283.8	96685	98029.3
546.5	49693.2	49648.4	49491.6	49301.3	49041.6	48773.1	48450.6	48096	47715.7	47278.2	46827.4	46331.9	45822.6	45328.9	44819.4	44254.3	43685.8	43107.9	546.5	67686.2	68592.5	69632.1	70694.7	71773.9	72765.4	73751.6	74695	75616.9	76475.1	77302.8	78056.3	78739.1	79408.1	79986.6	80490.3	80977.6	81370.7	546.5	83437.2	84742.5	86084.7	87424.9	88762.6	90150.7	91577.7	93007.1	94452.2	95867.8	97240.9
546	49472.4	49476.3	49382.3	49244.5	49045	48823	48562.7	48262.8	47951.7	47541.3	47146.2	46697	46239.2	45796	45328.6	44793.9	44263.3	43727.1	546	66527.1	67423.5	68465	69532.5	70619.9	71625.1	72610.9	73592.4	74546.9	75440.5	76304.2	77099.9	77835.7	78550	79186.4	79742.2	80295.3	80744.1	546	82461	83727.6	85000.6	86312.9	87631.2	88985.5	90377.4	91806.3	93250.2	94682.3	96055.7
545.5	49287	49333.7	49268.5	49164.4	49007.2	48818.9	48598.4	48331.7	48064.6	47688.9	47324.9	46902.7	46481.9	46074.5	45630.5	45122.8	44621.6	44097.8	545.5	65777.9	66679.2	67711.6	68778.3	69863.2	70874.2	71864.3	72859.1	73827.6	74745.9	75635.7	76453	77224.9	77962	78633.9	79224.5	79811.2	80301.1	545.5	81879.6	83102.2	84338.4	85621.8	86901.9	88247.7	89606.7	91040.9	92469.1	93896.8	95285.2
545	48970.8	49057.1	49054.9	48994.7	48899.5	48755.2	48598.9	48390.9	48175.5	47848.8	47534.8	47167.5	46790.4	46438.1	46023	45572.7	45110.2	44634.9	545	64695.1	65584.1	66599.3	67665.3	68743.8	69749.3	70764.5	71760.7	72760.1	73696.3	74621.3	75471.6	76283.3	77054.1	77780.2	78411.4	79055.4	79586.9	545	81086.5	82241.5	83428	84659.6	85893.8	87199.1	88532.6	89939.5	91343	92768.9	94156.2
544.5	48738.3	48840.1	48873.8	48852.8	48794.7	48692.3	48562.4	48389.2	48212.1	47917.6	47641.9	47310	46966.6	46640.5	46247.8	45832.4	45395.2	44950.1	544.5	64005.6	64889.4	65884.7	66946.1	68014.8	69019.4	70042.1	71049.9	72047.4	72999.4	73944.8	74814.6	75652.9	76445.8	77194.7	77861.9	78531	79094.6	544.5	80614.2	81719.5	82878.4	84057.9	85262.8	86545.1	87848.6	89240.3	90628.9	92036.2	93426.4
544	48330.9	48472.8	48552	48587.7	48584.5	48535.2	48455.3	48343.3	48217.2	47970.6	47750.2	47461.2	47169.8	46888.2	46554	46171.7	45778.9	45376.4	544	63004.2	63877.1	64850.9	65884.4	66945.7	67944.6	68960.4	69981.9	70996.9	71948	72921.4	73816.7	74679.7	75513.7	76301.6	77001.6	77722.6	78326.3	544	80000.3	81031.2	82114.2	83235.9	84380.6	85601.5	86874.8	88228.1	89603.6	90979	92351.7
543.5	48025.7	48189.7	48297.1	48370.1	48401.4	48389.6	48343.7	48262.9	48174.9	47962.7	47776.8	47515.8	47263.4	47011.2	46708.1	46348.5	45991.8	45608.6	543.5	62363.4	63220.6	64177.6	65202	66241.4	67249.2	68252.4	69272.6	70288.9	71254.8	72232.8	73132.2	74017.8	74866.2	75676	76411.6	77151.2	77788.7	543.5	79632	80620.3	81647.6	82724.8	83831.8	85014.2	86259.3	87591.2	88938.5	90303	91658.9
543	47528.8	47725.5	47875.4	48005	48081.4	48117.7	48129.6	48099.7	48064.6	47914.3	47769	47543.7	47353.8	47146.2	46905.3	46585	46264.6	45922.7	543	61450	62275.8	63214.8	64213.2	65227.3	66219.3	67217.1	68221.4	69254.2	70217.3	71206.2	72115.6	73011.7	73893.9	74741.8	75490.3	76279.3	76956.4	543	79186.8	80088.7	81030.7	82045.7	83093.1	84203	85416.8	86690.7	87991.1	89322.2	90661.5
542.5	47178	47393	47574.3	47726.6	47839.8	47912.4	47953	47955.8	47955.1	47847	47732.5	47542	47376.4	47205.2	46991	46705.7	46414.1	46096.6	542.5	60880.9	61683.2	62606.3	63575.9	64580	65561	66545.9	67544.3	68568.8	69539.4	70534.6	71443.9	72343.7	73247.6	74113.3	74884.8	75692.1	76390.3	542.5	78941.6	79783.7	80678	81642.9	82655.8	83716.1	84897.1	86138.1	87392.6	88707	90036.6
542	46618.2	46868.8	47084.5	47278.8	47444.1	47563.3	47650.6	47696.3	47748.4	47681.1	47618.2	47495.1	47374.5	47247.7	47072.4	46847.8	46584.7	46314	542	60077.7	60854.7	61741.5	62673.4	63653.9	64600.1	65573.7	66560.5	67572.5	68533.7	69529	70456.5	71358.7	72287.6	73170.6	73954.4	74792.9	75519.8	542	78645.9	79408.6	80222.3	81103.6	82045.2	83047.2	84161.7	85330.4	86555.2	87821.2	89120.6
541.5	46221.6	46499.6	46739.6	46956.8	47154.8	47302.3	47414.9	47503.3	47581.3	47542.3	47518.6	47426.1	47335	47242.4	47090.5	46898.1	46667.5	46429.4	541.5	59588.9	60337.9	61201.5	62111.2	63071.3	64001.1	64957.4	65937.5	66919.3	67894	68866.8	69806.7	70712.3	71650.1	72537	73339.2	74189.7	74937.7	541.5	78489.1	79195.5	79961.4	80791.4	81680.5	82638.1	83706.9	84844.6	86028	87267.3	88528.7
541	45599.2	45897.9	46177.3	46441.4	46676.9	46862.3	47021.4	47151.4	47281.3	47288.1	47304	47268	47217.9	47172.6	47060.3	46920.3	46727.2	46539	541	58906.6	59626.6	60433.9	61321.3	62235.9	63133.1	64065.2	65015.7	65982	66939.3	67896	68843.3	69757.4	70687.6	71582.1	72408.4	73277.4	74035.5	541	78348.1	78971.1	79645.2	80392.2	81211	82104.9	83088.8	84159	85300.9	86481	87707.3
540.5	45163.9	45475.7	45792	46076.3	46333.7	46546.4	46734.7	46895.1	47058.3	47094.7	47140.2	47128	47109.1	47089.4	47010.9	46895.1	46742.3	46576.8	540.5	58491.2	59178.7	59971.6	60820.3	61717.2	62586.4	63490.7	64431.2	65376.5	66323.1	67273.6	68220.3	69124.2	70048.5	70954.4	71785.8	72667	73446.7	540.5	78311.7	78870	79484.5	80178.3	80945.7	81796.2	82723.1	83754.5	84858.1	85995.6	87191.5
540	44501.3	44831.8	45184.3	45508.4	45785.7	46038.6	46270.9	46465.6	46676.1	46759.7	46847.3	46877.6	46889.6	46921.1	46885.7	46823.9	46713	46582.4	540	57921.7	58576.8	59323.3	60124.6	60973.7	61809.7	62679.9	63587.1	64513.8	65431.8	66374.7	67298.8	68205.9	69124.4	70014.9	70873	71752.4	72540.5	540	78332.7	78804.1	79323.3	79925.7	80626.4	81398.3	82246.9	83202.1	84248.1	85327.8	86469.4
539.5	44050.7	44388.6	44759.9	45103.5	45409.3	45681.2	45942.2	46153.7	46392.7	46500.9	46618.1	46677.2	46715.4	46781.3	46772.9	46737.9	46660.8	46555.1	539.5	57574.5	58210.6	58919.8	59688.8	60518.4	61325.8	62167.9	63054.2	63955.4	64860.3	65788	66702.8	67601.4	68518.2	69400.3	70254.2	71134.1	71936.9	539.5	78385.6	78792.8	79252.7	79804.5	80446.4	81171.2	81981.9	82879.8	83872.7	84920.3	86018.3
539	43368.5	43722	44100	44480.6	44821.5	45115.1	45412.1	45664.3	45928.2	46080.2	46228.7	46331.8	46422.4	46523.2	46553.4	46562.8	46532.8	46472.2	539	57127.5	57730.9	58374.3	59100.3	59874.3	60649.1	61441.8	62294.2	63158	64033.5	64939.2	65828.4	66730.5	67631.4	68507.8	69350.8	70227.7	71042.5	539	78522.8	78849.1	79229.6	79687.8	80259.9	80895.2	81632.1	82473.8	83377.3	84372.8	85405.6
538.5	42910.5	43273.5	43662	44050.7	44419.1	44730.7	45040.2	45321.6	45610.1	45777.5	45951.1	46080.5	46205.9	46329	46389.6	46425.3	46430.3	46391.9	538.5	56874.1	57451.5	58072.6	58757	59495.4	60232.3	61005.1	61829.3	62659.5	63518.7	64406.8	65278.7	66161.7	67056.6	67935.3	68762	69639.9	70462.6	538.5	78659.7	78934.2	79245.9	79661.1	80164.1	80758	81445.7	82234.6	83082.2	84040.1	85036.1
538	42217.2	42590.8	42990.4	43401.4	43791.3	44129.2	44464.8	44783.7	45102.7	45295.1	45508	45675.6	45836.9	46000.5	46101.9	46170.7	46210	46214.9	538	56557.4	57096.5	57676.2	58298.8	58974.9	59655.3	60398	61165.1	61975.8	62791	63651.2	64492	65343.4	66225.4	67088.9	67911.3	68788.3	69606	538	78902.9	79110.5	79340.4	79669.9	80095.7	80608.5	81216.4	81931.2	82718	83594.1	84539.5
537.5	41752.3	42131.2	42547.3	42968.9	43371.2	43728.1	44071.4	44410.4	44760.3	44962.1	45200.5	45386.5	45571.4	45764.9	45888.1	45977.8	46035.8	46082.3	537.5	56392	56910.1	57456.6	58041.7	58672.2	59326	60034.5	60770.6	61551.7	62346.3	63178.4	64003.7	64831	65703	66547.6	67369	68245.6	69048.7	537.5	79105.9	79265.2	79439.7	79711.9	80081.2	80542.4	81101.3	81753.9	82507.4	83335.9	84242
537	41051.5	41428.7	41868.2	42307.6	42720.4	43107.3	43469	43822.5	44202.1	44433.7	44708.7	44920.9	45139	45363.5	45515.4	45644.1	45732.5	45812.4	537	56208.4	56674.3	57163.9	57691.7	58262.2	58872.9	59533	60225.7	60961.3	61718.7	62500.9	63306.8	64095.1	64935.8	65759.2	66569.8	67436.3	68229.7	537	79449	79546	79629.3	79839	80135.4	80517.7	80992.6	81573.7	82247.4	83008.8	83847.8
536.5	40582.7	40973.7	41422.6	41871.5	42292.5	42691.2	43065.5	43434.2	43831.5	44079.1	44379.7	44601.5	44843.6	45079.4	45258.6	45410	45532.1	45625.3	536.5	56124.9	56557.4	57013.5	57506.2	58044.8	58621.7	59241	59905.8	60604.7	61334.2	62090.9	62869.5	63646	64467.9	65274.1	66068.6	66927	67706.7	536.5	79717.7	79758.5	79789.8	79947.2	80202.8	80522.1	80955.1	81485.2	82112.6	82832.8	83621.9
536	39899.5	40305.7	40758.1	41206.8	41641.5	42057.2	42452.1	42828.1	43248.5	43527.2	43850.1	44096.7	44369	44635.4	44841.2	45019.9	45181.2	45296.1	536	56054.9	56439.1	56839	57272.8	57760.3	58285.6	58853.3	59473.7	60125	60804.3	61526	62259	63009.2	63786.5	64570.2	65345.1	66170.2	66938.1	536	80152.1	80120.2	80071.1	80174.7	80356	80595.3	80952	81419.6	81968.4	82612.7	83336.7
535.5	39456.9	39863.1	40315.1	40772	41206.1	41628.7	42040.6	42427.8	42858.1	43160.2	43484.8	43753	44034.1	44327.9	44554.7	44744.6	44929	45066.9	535.5	56040.1	56401.2	56759.9	57150.8	57617.4	58097.6	58633.4	59227	59843.3	60483.9	61183.5	61884	62612.8	63368.2	64139.3	64887.7	65693.6	66456.3	535.5	80457.4	80382.1	80292.1	80333.9	80481.2	80674.9	80977.5	81400.5	81909.8	82493.2	83174.6
535	38820.6	39220.8	39676	40125.7	40580.1	41006.8	41428.3	41832.8	42269.3	42594.4	42937.8	43227.4	43530.1	43850	44104.7	44322.9	44534.4	44699.9	535	56084.4	56407.5	56711.6	57049.9	57454.1	57892	58370.8	58907.7	59469.6	60072.5	60724.1	61389.3	62075	62800.6	63527.6	64258.5	65035	65760.8	535	80929.7	80792.3	80645	80622.5	80702.3	80830.8	81073.2	81419	81854.4	82375.5	82996.2
534.5	38394.7	38794.6	39245.3	39708.8	40156.6	40595.2	41012.1	41433	41876.7	42212.5	42558.9	42860.1	43177.1	43521.5	43794.9	44026.1	44249.7	44439.1	534.5	56143	56438.5	56715.4	57017.7	57385.5	57789.5	58225.4	58724	59257.4	59825.8	60455.9	61079.1	61741.2	62449.4	63152.5	63856	64613.8	65327.3	534.5	81255.9	81077.5	80898.1	80828.4	80870.3	80960.6	81166	81444.1	81848.7	82318.4	82902.2
534	37780.1	38179.2	38625.4	39087.9	39540.2	39981.5	40402.2	40835	41289.2	41631.4	42002.9	42311.2	42655.7	43004	43303.9	43561.1	43810.9	44023.9	534	56284.2	56535.9	56776.6	57018.3	57331.5	57680.8	58065.7	58505.7	58992.8	59516.5	60096.5	60676.8	61302	61965.1	62627.3	63294.8	64029.7	64715	534	81749.4	81526.9	81286.9	81164.7	81141.1	81182.2	81318.7	81528.6	81865.8	82289.3	82800
533.5	37370.5	37773.6	38213.6	38676.3	39124.7	39570	39987.3	40421.1	40891.1	41235.9	41615.6	41930	42283.5	42653.5	42959.9	43234.8	43490	43726	533.5	56393.8	56631.8	56827.7	57041.9	57318.3	57628.1	57977.3	58384.6	58852.6	59345.6	59881.1	60431.6	61021.6	61662.7	62307.3	62939.5	63646.7	64322.9	533.5	82075.9	81839	81560.4	81405.8	81342.1	81352.7	81438	81606.3	81908.8	82281.8	82761.5
533	36779.7	37177.3	37608.2	38066.1	38515.1	38951.9	39380.5	39815.7	40297.9	40640.1	41029.2	41362.5	41732.1	42111.6	42436.1	42726.7	43003.3	43252.2	533	56604	56806.2	56953	57125.7	57337.4	57605	57904.6	58249.8	58684.3	59115.4	59599.9	60111.6	60664.4	61259.6	61869.1	62459.8	63130.9	63775.3	533	82573.3	82293.9	81961.8	81771.4	81663.1	81618.6	81643.2	81764.1	81994.6	82325.4	82740.5
532.5	36403	36791.4	37220.3	37669	38112.2	38557.5	38981.1	39426.2	39909	40253.5	40641.4	40982.3	41365.2	41756.3	42082.4	42389.9	42672.7	42933	532.5	56773.5	56955.1	57061.9	57206.5	57387.2	57622.5	57886.4	58207.8	58600.3	58992.9	59447.5	59934.8	60455.7	61025.1	61603.7	62175.5	62820.6	63441.9	532.5	82900	82593.3	82244.2	82024.8	81892	81811.7	81808.6	81888.1	82083.7	82365.3	82750.4
532	35856.9	36228.8	36651.7	37099.7	37535.1	37965.7	38393.6	38839.5	39319.3	39668.6	40060.5	40417.9	40810.2	41206.4	41544.9	41866.2	42166.5	42440.6	532	57052.5	57207.5	57272.5	57368.3	57486.4	57690.5	57896.5	58179.9	58519.5	58857.2	59269.5	59717.9	60182.5	60706.2	61247.7	61783	62384	62976.5	532	83373.3	83027.7	82664.5	82404.6	82249.2	82121.8	82069.5	82099.1	82247	82468.5	82783.6
531.5	35509.9	35874.1	36293.8	36732.1	37157.1	37591.7	38015.8	38456.9	38939.5	39289.9	39680.3	40040.5	40440.8	40838.9	41183.6	41515.4	41825	42106.8	531.5	57260.9	57398.2	57436.3	57495	57585.8	57757.4	57931.9	58197.4	58491.2	58807.3	59175.4	59600.7	60032.9	60529.1	61037.4	61542.9	62119.3	62692.3	531.5	83661.4	83317.1	82930.4	82652.5	82487.1	82335.4	82245	82248.5	82369.4	82553.1	82825.8
531	35017.3	35358.4	35767	36192	36615.6	37035.9	37454.2	37883.7	38371	38726.2	39116.9	39484.6	39880.5	40294.5	40630.3	40982.9	41301.6	41591.4	531	57592.4	57704.6	57708.2	57723.4	57772.9	57887.5	58029.1	58242	58493.3	58762.3	59089.6	59468.7	59853.7	60308.5	60762.2	61240.9	61773.4	62314.1	531	84090.5	83741.6	83335.9	83024.9	82840.9	82650.2	82535.1	82491.3	82557.9	82700.7	82922.8
530.5	34707	35028.7	35429.7	35851.2	36261.8	36676.5	37085.5	37514	38002.3	38352.2	38746.3	39111.2	39505.9	39927.3	40273.8	40628.3	40949.1	41245	530.5	57831.2	57922.3	57899.1	57893.8	57923.7	58005.5	58123.2	58303.4	58522.1	58760.5	59055.6	59400.5	59759.7	60193.1	60618.1	61060.2	61579.7	62086.1	530.5	84350	84010.1	83587.7	83269.3	83060.1	82847.1	82720.6	82644.4	82695.2	82813.2	83010.4
530	34273	34578	34962.9	35362.9	35765.4	36162.7	36561.8	36978.7	37462.2	37814.1	38211.3	38568.1	38957.9	39387.5	39743.1	40099.4	40431	40740.9	530	58215.5	58273.6	58229.6	58184.8	58179.2	58221	58306.9	58428.7	58608.5	58806.4	59070.2	59367.8	59682.9	60056.8	60440.6	60851.5	61334.9	61795.4	530	84715.7	84362.4	83939.5	83609.5	83383	83147.7	82992	82890.8	82907.6	82983.7	83155.3
529.5	33998.3	34290.8	34665.8	35048.8	35449.8	35832.4	36224	36632.3	37111.5	37449.8	37853.1	38210.6	38600.7	39023.3	39386.6	39741	40083.4	40402.8	529.5	58477.7	58519.6	58455.7	58379.5	58357.1	58385.7	58435.6	58530.2	58684.7	58867.8	59092.4	59358	59642.1	59991.2	60357.5	60730.9	61192.2	61632.6	529.5	84936.9	84581.7	84160.1	83825.7	83590.5	83343.1	83168	83050.5	83056.8	83109.8	83256.9
529	33617.1	33898.9	34239.8	34607.4	34985.7	35354.5	35742.6	36137.3	36595.4	36933.7	37329.9	37687.7	38082.1	38493	38859.7	39215.4	39563.8	39887.2	529	58861.4	58893.6	58808.6	58702.9	58647.5	58647.2	58665.3	58718.2	58827.5	58983.3	59158.8	59390.9	59628.6	59926.6	60257.1	60599.1	61017.7	61418.4	529	85208.4	84860.9	84455.9	84116.5	83883.3	83633.6	83432.3	83297.6	83274.9	83292.4	83408.1
528.5	33387.4	33654.6	33976	34333.4	34691.4	35055.5	35435.6	35823.9	36271.6	36604.2	36994.5	37350.2	37732.2	38150.4	38515.3	38870.8	39212.3	39543.6	528.5	59118.8	59151.6	59055.1	58926.7	58854.2	58839.8	58835.6	58869	58950.9	59074.3	59227.5	59429.8	59639.4	59912.3	60219.6	60540.2	60925	61303.9	528.5	85357.2	85031.7	84631.2	84295.3	84061.5	83813.9	83609.8	83455.6	83421.4	83425.4	83506.7
528	33067.6	33310.6	33603.3	33945.7	34280	34621.9	34992.8	35368.1	35792.4	36119.4	36495.8	36846.3	37239.7	37646.1	38009	38356.6	38700.5	39028.6	528	59503.6	59534	59422.4	59280.7	59179.9	59134.5	59106.4	59113.9	59165.6	59237.2	59360.3	59527.3	59700.3	59936.9	60196.8	60479.7	60824.2	61161.2	528	85512.8	85212.8	84835.7	84520.3	84295.3	84054	83832.4	83670	83619.7	83606.3	83654.3
527.5	32876.9	33094.8	33379.6	33704.4	34026.5	34349.6	34710	35072.2	35489.1	35810.3	36182.9	36523.8	36911.7	37310.8	37669.4	38021.6	38363.7	38688.8	527.5	59771.4	59778.3	59668.8	59515.2	59405.7	59344.5	59295.8	59283.3	59315.4	59361.6	59470.3	59615.5	59761.9	59974.1	60212.7	60465.3	60778.9	61098.4	527.5	85586.2	85303.9	84941.6	84647.8	84430.3	84194.3	83972.5	83807.1	83746.2	83737	83766.2
527	32620.2	32805.6	33060.5	33360.3	33662.8	33967.2	34307.9	34654.2	35045.2	35349.8	35715	36048.8	36430.5	36810.8	37164	37518	37865.8	38185.5	527	60146	60144.8	60035.3	59870.2	59734.1	59654.1	59591.4	59553.6	59557.2	59569.5	59646.6	59766.1	59894	60056.3	60255.6	60468.4	60752.8	61028.9	527	85650.3	85401.2	85078.4	84791.8	84595.1	84366.5	84153.5	83989.3	83919.9	83909.9	83931.6
526.5	32468.6	32634.4	32869.7	33149.6	33441.5	33731.5	34054.8	34388.4	34767.5	35070.6	35415.2	35740.8	36109.6	36489.9	36844.9	37192.7	37540.3	37852.7	526.5	60386.4	60385	60268.2	60096.8	59959	59864.2	59789.9	59733.6	59729	59725.4	59781.5	59877.5	59990.9	60118.6	60305	60494.1	60765.4	61005.8	526.5	85646.7	85423.8	85125.1	84861.2	84678.3	84446.9	84262.1	84096.7	84024.9	84015.9	84036.4
526	32258.9	32397.9	32604.9	32856.9	33121.3	33390.5	33694.5	34009.7	34374.7	34656.4	34979	35287	35637.5	36021.3	36361.7	36704.4	37051.7	37352.1	526	60715.9	60718.7	60596.7	60427.4	60275.2	60172.2	60087.1	60016.2	59993.3	59968.4	59992.4	60058.8	60138.9	60245.7	60395.4	60560.5	60791.2	61005.1	526	85581	85403.5	85150.6	84903.3	84752.4	84539	84381.9	84232.8	84165.9	84156.1	84173.1
525.5	32143	32257.2	32452.6	32690.1	32936.6	33180.2	33475.4	33773.4	34128.5	34396.1	34704.5	35006.3	35341.4	35717.4	36054.9	36387.9	36729.9	37023.7	525.5	60919.5	60931.2	60795.3	60632.4	60484.9	60374.4	60283.5	60203.2	60174.6	60140.8	60146.8	60191.1	60247.5	60341.4	60471.8	60622.1	60824.6	61022.4	525.5	85490.3	85343.2	85105.6	84891.2	84769.6	84570.2	84428.6	84299.8	84239.2	84223.2	84242.1
525	31995.3	32077.4	32258.2	32459.6	32678.8	32900.9	33171.9	33443.5	33788.2	34026.1	34325	34600.9	34933.8	35280.7	35604	35931.7	36260.2	36547.8	525	61202.1	61225.5	61098.6	60939.8	60779.9	60676.6	60574.9	60491.7	60444.8	60402.6	60390.3	60403.5	60441.5	60512.8	60616.1	60724.9	60903.2	61073.5	525	85299.1	85191.9	84999.3	84818.9	84736.3	84589.4	84461.1	84345	84320.1	84302	84330.5
524.5	31928.2	31990.1	32147.8	32328.9	32524.6	32743.9	32993	33243.8	33576.3	33798.1	34088.1	34358.5	34675.4	35013.2	35329.4	35649.8	35962.2	36245.8	524.5	61371	61402.7	61283.6	61131.4	60978.5	60884.6	60770.3	60681.4	60633	60584.1	60558.5	60561.9	60589.5	60641.4	60728.3	60805	60985.8	61128	524.5	85123.8	85056.5	84886.8	84743.2	84688.4	84571.4	84445.6	84354.1	84346.2	84336.4	84382.3
524	31851.5	31882.6	32010.2	32154.3	32329.7	32527.4	32739.9	32967.8	33274.8	33479.2	33746.8	33993	34308.7	34628.2	34920.1	35237	35532.4	35810.8	524	61585.6	61633.4	61538.3	61394.2	61245.4	61156.8	61044	60948.9	60899.3	60841.3	60814.3	60800.7	60804.9	60849.7	60912	60954.8	61117.4	61224.2	524	84782.7	84764.7	84664.2	84565.9	84545.6	84464.3	84392.1	84324.9	84343.3	84349.5	84419.3
523.5	31819.1	31833	31939	32061.4	32220.4	32398	32591	32804.3	33097.2	33281.1	33543.9	33778.8	34072.1	34384	34673.8	34976	35261.5	35525.7	523.5	61709.2	61761	61677.3	61547.8	61411.3	61330.8	61227	61121.9	61075.6	61010.6	60983.9	60960.1	60950.1	60987.4	61035.3	61077.7	61214.7	61309.6	523.5	84503.2	84523.6	84470.7	84408.7	84414.6	84369.4	84320.4	84280.2	84307.5	84344.4	84419.2
523	31801.9	31780.8	31862.1	31959.2	32091.4	32236.4	32401.9	32595.5	32856.5	33019.8	33254.3	33471.6	33745.3	34040.8	34317.5	34597.5	34868.2	35122.8	523	61848.3	61910.5	61856.2	61753.9	61624.7	61549.3	61463.2	61376.5	61318	61253.2	61220.5	61204.9	61180.5	61190.8	61242.5	61266.6	61364.9	61451	523	84022.4	84085	84112.8	84113.2	84147.4	84158.6	84164.3	84162.6	84219.4	84284.3	84380.9
522.5	31805.1	31760.7	31827.2	31903.2	32019.7	32143.2	32292	32471	32718.4	32861.5	33083.5	33281.3	33550.4	33817.9	34091.8	34363.6	34616.4	34869.4	522.5	61909.5	61983.9	61951.3	61865	61752.3	61686.6	61605.7	61530.9	61470.5	61407.6	61373.2	61352.9	61326.9	61328.7	61374.6	61397.6	61475	61544.3	522.5	83643.6	83763.3	83822.9	83867.8	83930.9	83978.2	84017.2	84053.1	84132.3	84224.4	84329.5
522	31828.6	31751.9	31792.2	31847.9	31933.9	32034.7	32163.2	32302.7	32518.4	32646.9	32838.9	33018.8	33269	33509.4	33763.4	34015	34256.3	34496.4	522	61951.9	62049.9	62049.6	61987.1	61904	61851.8	61783.9	61738.2	61678	61616.6	61582.6	61566.7	61544.9	61531.1	61570.9	61572.7	61638.6	61694.8	522	83025.1	83218.6	83337.2	83452.1	83552.7	83660.4	83742.6	83841	83960.1	84071	84214.9
521.5	31859	31765.7	31786.5	31824.6	31899.1	31982.2	32093.6	32208.9	32410.6	32517.8	32702.9	32859.6	33092.8	33324.4	33563.2	33807.3	34033.6	34266.3	521.5	61943.7	62063.5	62081	62039.4	61979.6	61945.9	61887.7	61842.3	61800.2	61748.2	61715.1	61703.5	61674.2	61670.1	61697	61697.7	61762.7	61798.2	521.5	82573.6	82812.3	82966.4	83124.7	83277.7	83405.7	83523.6	83662.8	83807.2	83950.1	84108.6
521	31923.1	31797.1	31801.4	31807	31859.5	31916	32013.8	32093	32264.7	32354.2	32508.6	32643.5	32847.8	33070.8	33277.8	33505.2	33716.8	33924.3	521	61887.2	62041.1	62076.5	62069	62042.7	62038.4	62003.4	61977.7	61954.7	61915.5	61889	61882.4	61860.9	61864.7	61882.2	61868.2	61937.1	61961.9	521	81821.8	82124.6	82351.2	82566.7	82776.6	82982.8	83148	83335.2	83523.8	83717.5	83923.6
520.5	31979	31846.7	31828.2	31821.6	31861.2	31896.1	31972.3	32039.8	32196.6	32265.7	32407.4	32525.7	32716.2	32926.3	33116.3	33329.2	33529.2	33730.9	520.5	61813	61992.4	62050.3	62070.3	62061	62085.4	62068.3	62058	62045.1	62011.8	62000.4	62002.3	61977.5	61990.6	62007.7	61990.3	62056.8	62075.9	520.5	81278	81627.7	81891.5	82151.8	82406.7	82645.8	82855.1	83085.4	83304.6	83531.4	83773.3
520	32085.3	31922.6	31889.2	31866.9	31868.1	31876.9	31930.4	31987.2	32109.7	32158.5	32273.8	32365.2	32539.9	32723.9	32893.7	33079.4	33270.9	33444.2	520	61648.8	61867.1	61955.7	62017.4	62046.9	62100.1	62109.8	62125.2	62135.4	62128.7	62132.4	62143.3	62136.1	62145.9	62163.8	62151.2	62219.7	62234.1	520	80405.6	80825.3	81155.7	81478.4	81789.5	82099.1	82370.8	82654.7	82936.9	83214.4	83505.4
519.5	32152.9	31982.4	31937.6	31903.8	31891.2	31881.5	31909.9	31959.1	32059	32096.8	32194	32270.5	32430	32595.2	32759.7	32922.9	33104.4	33270.9	519.5	61496.9	61743.8	61864.8	61946.7	62000.6	62077.8	62111.7	62143.8	62166.3	62173.2	62200.1	62214.8	62221.8	62240.4	62257.2	62245.2	62312	62326.5	519.5	79784.5	80246.2	80619.3	80998.9	81347.6	81690.2	82010.3	82326.6	82649.3	82954.8	83277.5
519	32280.1	32086.3	32023.8	31971.2	31931.2	31908.4	31908.7	31935.8	32013.8	32033.6	32103.4	32155.2	32297.9	32439.8	32582.4	32722.1	32890.4	33019.4	519	61223.8	61501.9	61668.8	61797.8	61885.7	61990.7	62060.6	62113.6	62187.5	62219.6	62264.4	62296.5	62321.3	62341.2	62381.5	62371.9	62449.3	62453.1	519	78791.2	79313.1	79765.4	80209.9	80624.7	81032.4	81415.9	81785.1	82166.3	82531.6	82901.8
518.5	32370.7	32167.8	32090.2	32029	31974	31939.7	31921.3	31929.3	32002.5	32000	32056.4	32098.3	32226.8	32353.9	32477.3	32606	32757	32873.4	518.5	61018.1	61314.7	61502.3	61656.2	61779.2	61900.6	61995.7	62080.2	62168.3	62222.3	62282.3	62332.3	62367.2	62405.7	62442.3	62454.6	62523	62529.7	518.5	78090.6	78653.6	79168.4	79651.5	80102.4	80542.1	80974.8	81376.6	81808.1	82201.6	82614
518	32514.2	32294.2	32191.7	32115	32051.6	31998.9	31964.6	31946.1	32006.7	31980.7	32010.3	32039.5	32138.8	32259.5	32350.1	32454.1	32585.3	32695.5	518	60646	60968.2	61204.2	61401.3	61573.7	61732.3	61862.5	61982.8	62121.3	62192	62278.1	62354	62413.6	62455.4	62515.5	62551.2	62631.4	62648.2	518	77001	77626	78210.9	78743	79266.9	79787.3	80263.4	80744.1	81237.9	81686.3	82151.3
517.5	32608.5	32385.9	32270.1	32180	32111.6	32044	32007.3	31974.3	32021	31979.5	31997.4	32013.6	32089.4	32208.6	32285.9	32374.4	32486.8	32585	517.5	60370.8	60706.9	60971.2	61200.3	61410.8	61584	61750.8	61897.2	62047	62149.8	62251.5	62345.3	62421.3	62483.6	62551.1	62593.7	62685.5	62703.6	517.5	76246.6	76919.1	77543.8	78119.1	78678.4	79236.5	79760.3	80291.8	80815.1	81300.6	81805.4
517	32747	32510.2	32397.7	32291.2	32211	32130.1	32074.5	32028.1	32054.3	32001.4	31996.2	31993.4	32042.8	32142.1	32201	32274.5	32363.2	32443.5	517	59885.6	60256.7	60576.1	60853.8	61100	61318.8	61526.7	61711.8	61897	62039.1	62172	62287	62400.3	62490	62585	62631	62746.4	62775.6	517	75066.4	75815.2	76479.3	77121.3	77753.2	78361	78946.2	79551.6	80128.1	80673.6	81236.9
516.5	32837	32596.9	32487.6	32369.9	32276.3	32192.6	32125.8	32074.3	32081.2	32020.9	32006.5	31994.5	32027.4	32107.4	32162.6	32215.8	32299.7	32351	516.5	59535.9	59927.6	60278.9	60576.3	60853.2	61111.2	61340.9	61555.5	61761.4	61933.5	62087.5	62229.6	62355.2	62470.8	62583.4	62633.3	62766.5	62800.9	516.5	74262.7	75052.3	75748.8	76431.8	77099.9	77744.8	78373.8	79017.5	79633.8	80213.6	80817.6
516	32973.2	32719.8	32616.4	32494.2	32383.4	32291.9	32207.9	32146.3	32138	32061.4	32040.5	32001.7	32028	32073.3	32108	32159.2	32213	32250.4	516	58948.2	59384.7	59771.1	60109	60433.4	60743.1	61010.3	61270.4	61515	61725.8	61913.8	62092.2	62248	62397.7	62522.2	62602.2	62752	62819.1	516	72999.1	73852.9	74596.1	75345.2	76074.1	76770.3	77456.4	78160.5	78839.2	79480.4	80140.3
515.5	33055.2	32801.2	32692.7	32567.1	32447.5	32356.7	32273.3	32205.4	32182.8	32094.7	32061.5	32019.9	32037.1	32060.7	32091.7	32125.3	32172.3	32189.3	515.5	58529.3	58988.7	59402	59762.7	60119.2	60461	60767.7	61046.6	61321.5	61554	61768.9	61976.9	62144.8	62316.5	62456.2	62555.6	62717.4	62801.1	515.5	72152.2	73034.2	73815.2	74597.9	75357.8	76108.9	76827	77569.7	78283.1	78963.5	79663.3
515	33185.8	32929.5	32813.2	32690.9	32568.7	32469.1	32379.3	32297.2	32270.5	32167.2	32119.8	32064.2	32073.4	32073.6	32078.9	32110.8	32133.9	32146.3	515	57865.3	58351.2	58810	59225.1	59623.3	59999.6	60352.3	60668.5	60997.4	61266.6	61519	61763.6	61961.4	62167.1	62335.8	62466.6	62647.2	62755.2	515	70841.8	71753.6	72615.1	73420	74230.2	75048.3	75819	76624.6	77396.1	78136.7	78883
514.5	33261.4	33004.3	32882.7	32764.3	32646.1	32535.5	32451.2	32362.6	32329.9	32217.9	32156.2	32097.4	32102.2	32092.9	32091.4	32102.8	32116.3	32121.1	514.5	57383.7	57887.4	58381	58827.9	59254.9	59651.5	60043.2	60380.4	60739.7	61038.4	61319.3	61591	61809.7	62026.2	62223.9	62382.1	62573.7	62703.6	514.5	69959.1	70892.8	71787	72620	73469.2	74317.8	75129.1	75970.9	76773.9	77559.6	78337.5
514	33360.8	33096.5	32980.5	32864.6	32756.7	32637.1	32545.2	32458.5	32418.1	32296.1	32226.6	32156.1	32142.5	32133.3	32107.7	32105.1	32113.9	32101	514	56627.6	57157.7	57685.8	58191.6	58659.4	59094	59524.4	59904.4	60309.1	60645.6	60978.3	61287.2	61542.3	61787.7	62020.6	62210.9	62434.8	62580.4	514	68617.4	69583	70524.6	71411.9	72287	73185.9	74054.3	74950.4	75820.7	76660.3	77491.7
513.5	33421.6	33144.9	33032.7	32924.7	32820.1	32703.4	32612.6	32526.9	32475.6	32354.8	32284.6	32201.4	32185	32160.7	32134.1	32125.4	32119.8	32094.1	513.5	56111.3	56647.5	57197.2	57733.6	58234	58701.8	59152.3	59568	59995.7	60350.4	60712.5	61055.8	61330.4	61602.1	61859.1	62075	62317.6	62476.7	513.5	67718.8	68712.8	69669.3	70593.6	71496.8	72422.6	73322.1	74260.3	75152.9	76036.9	76898.7
513	33479.9	33197.6	33101.1	33001.3	32895.3	32794.7	32693.6	32612.9	32555.9	32438.7	32364.8	32266.8	32237.1	32215.1	32175.6	32160.6	32145	32100.5	513	55285.6	55850.4	56431.5	56997.8	57541.8	58058.7	58531.8	59003.6	59464.8	59867	60269.5	60653.7	60971.4	61283.9	61576.2	61823.8	62088.6	62273.9	513	66371.3	67393.8	68377.2	69355.1	70281.3	71249.1	72197.2	73183.9	74132.1	75054.8	75977.4
512.5	33504.6	33222.6	33131.3	33040.6	32933.1	32846.4	32742	32662.9	32611	32492.3	32421.1	32314	32283.4	32256.1	32212	32193.8	32165.6	32115.7	512.5	54713.6	55296.8	55895.6	56480.6	57048.2	57603.3	58102.5	58600.8	59079.9	59520	59941.6	60353.5	60699.1	61031	61357.9	61626.1	61913.4	62113.6	512.5	65458.5	66502.5	67510	68500.1	69454.8	70445.1	71427.3	72438.6	73419.7	74375.1	75329
512	33511.1	33224.2	33156.9	33077.4	32978.3	32903.7	32801.4	32714.5	32673.7	32562.7	32491.2	32380.2	32343.8	32317.5	32264.8	32229.7	32196	32134.6	512	53808.9	54426.1	55053.7	55668.9	56278.4	56868	57402.9	57936.3	58454.3	58943.9	59392.8	59849.9	60236.9	60612.6	60969.1	61270.5	61589.5	61819.8	512	64087.3	65159.7	66206.6	67217.8	68206.8	69242	70254	71307.2	72331.4	73325.6	74325.7
511.5	33506.3	33220.2	33168.8	33087.5	33003.3	32927.8	32836.2	32751.8	32720.3	32602.7	32535.5	32420.9	32390.6	32354.9	32302.3	32262.3	32225.1	32153.3	511.5	53194.4	53827.3	54477.9	55114.1	55737.9	56351.4	56919.4	57468	58025.4	58531.2	59008	59485.3	59895.7	60301.1	60691	61002.7	61362.6	61602.4	511.5	63177.7	64257.3	65326	66352.5	67364.2	68411.3	69456.4	70535.6	71583.1	72603.7	73632
511	33469.8	33178.5	33148.8	33083.1	33015.3	32943.5	32863.4	32792.8	32758.9	32654.7	32587.5	32479.1	32449.3	32411.4	32357.6	32307.1	32259.6	32184.7	511	52251.3	52910.9	53570.9	54251.6	54902.5	55545.4	56142.7	56727.9	57326.3	57864.6	58396.7	58898.4	59349.9	59798.1	60210.7	60565.8	60965	61233.3	511	61839.4	62929	64016.4	65055.9	66107.1	67178.9	68248.5	69374.7	70454.9	71513.7	72583.8
510.5	33422.9	33137.4	33117.6	33063.5	33008.5	32941.7	32869.8	32812.6	32782.2	32684.8	32619.1	32512.7	32485.1	32442.5	32393.7	32343.3	32291.3	32216	510.5	51617.5	52280	52957.8	53655.9	54329.7	54986.5	55606.5	56218.2	56842.6	57410.5	57964.3	58485.8	58950.7	59433.1	59870.1	60248.3	60674.1	60960.5	510.5	60955.5	62041.1	63142.9	64192.9	65257.7	66341	67438.5	68584.4	69689.3	70776.1	71860
510	33392.3	33047.9	33047.3	33010.5	32977.4	32912.9	32866.8	32831.1	32770	32709	32642.4	32546.9	32526.7	32480.6	32436.2	32388.4	32339.8	32284.4	510	50646.2	51316.5	52032.8	52735.5	53452.2	54116.9	54789.9	55444.9	56071.3	56685.7	57261.8	57817.3	58335	58837.1	59326	59748.1	60190.7	60587.3	510	59552.2	60673.6	61768.9	62861.9	63917.1	65022.5	66172.3	67306	68451.1	69583.3	70700.8
509.5	33286.8	32961.9	32972.2	32951.4	32932.2	32879.5	32838.8	32816.7	32756.9	32715.9	32652.6	32558	32544.6	32493.3	32459.7	32413.5	32361.5	32304.8	509.5	49979.9	50655.6	51394.9	52108.9	52841.9	53523.2	54212	54888.7	55534.9	56170.6	56772.4	57351.4	57888.9	58415.9	58928.9	59374.6	59838.2	60251.6	509.5	58698.4	59809	60912.8	62015.2	63070.9	64201.9	65354.7	66508.2	67672.7	68825.6	69956.7
509	33105.8	32817.1	32842.6	32843.9	32837.1	32806.9	32784.7	32776.6	32734.5	32712.6	32658.5	32574.5	32556.7	32524.8	32480.4	32445	32397.1	32340.2	509	48976.4	49666.7	50413	51155.2	51905.7	52609.3	53322.4	54029.4	54702	55367.5	56001.7	56618.7	57179.6	57749.2	58301.7	58775.4	59265.7	59724.6	509	57419.5	58536.5	59644	60743.2	61813.7	62956.1	64116.5	65297.2	66479.3	67658.2	68822.8
508.5	32968.8	32697.3	32738.7	32750.7	32758.1	32738.7	32730.2	32730.8	32700.7	32688.4	32638.5	32566.7	32554.7	32532	32490.1	32459	32409.5	32364	508.5	48303.3	49003.9	49753.4	50510.2	51285	51999.3	52719.4	53440.6	54137.3	54816.9	55475.8	56112.8	56695.4	57281.2	57862.3	58342.4	58865.8	59336.2	508.5	56583.6	57702.7	58804.6	59897.8	60980.1	62131.4	63305.3	64492.9	65693.8	66872.5	68063.8
508	32739.3	32498.5	32560.6	32584.7	32620.6	32620.4	32635.7	32648.8	32641.9	32637.3	32603.7	32548	32540	32534.8	32492.6	32467.1	32425.2	32378.1	508	47303.5	48015.3	48767.6	49533.7	50328.4	51065.1	51804.2	52541.5	53265	53968.3	54653.2	55321.3	55936.8	56557.9	57161.5	57674.1	58231.1	58740.6	508	55346.3	56469.9	57562.6	58650.4	59738.3	60897.4	62074.4	63281.2	64485.3	65694.3	66904.6
507.5	32562.8	32340.3	32417	32453.5	32511.6	32519.8	32546.7	32574	32574.4	32577.4	32559.4	32511.8	32517.2	32513.6	32483	32460.3	32420.8	32379.5	507.5	46643.6	47345.1	48111.9	48886.9	49681.8	50427.2	51184.1	51931.3	52665.6	53383.1	54083.3	54768.7	55405.3	56051.8	56665.4	57205.2	57780.2	58309.3	507.5	54541.3	55662.9	56741.1	57832.9	58913	60084.6	61255.3	62476.2	63695.1	64913.9	66133.9
507	32259.7	32071.8	32169.2	32231.8	32311.6	32345.3	32397.5	32431.1	32452.6	32475.5	32480.3	32444.2	32454	32465.6	32448.4	32434.6	32407.6	32365.3	507	45652.3	46346.7	47125.2	47901	48706.8	49462.9	50237.1	50996.7	51751.6	52489.4	53212.4	53920.2	54580.6	55260.7	55889	56476.7	57070.6	57631.8	507	53376	54489.6	55547	56639.1	57710.1	58870.5	60041.5	61281.4	62505.9	63736.1	64964.9
506.5	32039.9	31877.9	31993	32074	32166	32202.6	32276.8	32320	32361.2	32388	32404.8	32384.3	32403.6	32429	32417.6	32413.9	32388.3	32352	506.5	44996.6	45691.6	46474.1	47248.2	48058.9	48826.7	49605.5	50370.2	51141.9	51885.5	52621.8	53342.8	54025	54718.1	55371.4	55976.3	56578.7	57154.8	506.5	52623.3	53728.9	54783.5	55861.3	56924.6	58076.8	59257.4	60485.5	61723.6	62953.3	64200.7
506	31682.8	31548.4	31685.9	31796.9	31905.9	31969.1	32060.8	32128.3	32185.5	32238.4	32266.8	32262.6	32303.2	32332.1	32339.1	32349.9	32329.1	32305.6	506	44008.4	44712.8	45488.8	46273	47087.8	47853.8	48640.2	49422.3	50200.6	50964.9	51728.5	52464.4	53168.9	53874.2	54552	55183	55813.5	56415.7	506	51549.8	52620.4	53653	54711.5	55778.8	56916.2	58095.2	59321.2	60545.7	61792	63041.5
505.5	31430.4	31317.4	31472.3	31596.8	31719.9	31799.7	31902	31995.5	32059	32120.7	32162.4	32169.4	32222.8	32267	32274.2	32295.9	32277.8	32263.8	505.5	43366.3	44071.9	44845.3	45637	46444.5	47214.8	48007	48790.3	49570.8	50359.7	51130.1	51868.7	52589.1	53309.3	54001.4	54643.9	55297.5	55913.9	505.5	50860.9	51907.3	52925.9	53978.4	55022.4	56158.2	57330.9	58554.5	59773.5	61021.8	62276.4
505	31027.8	30938.5	31113.4	31268	31412.8	31524.6	31639.3	31759.2	31828.9	31924.5	31975.4	32003.2	32078.3	32124.1	32154.9	32188.2	32183.5	32188.2	505	42417.7	43122.7	43877.4	44675.2	45475.9	46249.1	47048	47848.5	48632.8	49424.1	50209.4	50962.5	51696.1	52430.8	53143.2	53803.9	54493.5	55129.8	505	49870.5	50879	51867.3	52909	53934.9	55044	56201.7	57411	58630.3	59879.3	61130.7
504.5	30741.9	30677.4	30863.3	31035.4	31186.6	31318.8	31445.7	31581.1	31672.1	31772.2	31844	31886.5	31961.7	32029.4	32065.8	32107.7	32117	32128	504.5	41804.2	42501.3	43250.9	44044	44837.3	45618.4	46417.1	47216.8	48013.9	48806.1	49587.4	50356.3	51095.2	51847.4	52565.7	53233.9	53943.6	54591.8	504.5	49233.4	50224.2	51202.2	52215.8	53228.1	54315.1	55470	56661.2	57883.4	59126	60380.1
504	30293.7	30255.5	30458.9	30655.3	30831.7	30977.6	31134.7	31274.5	31397.1	31511.4	31608.5	31661.6	31766.6	31846.3	31897.9	31957.3	31989.1	32008.7	504	40895.2	41577.7	42321.1	43097.6	43889.2	44682.9	45470.8	46267.1	47074.5	47863.1	48646.7	49421.7	50174.3	50941.2	51676.7	52365.5	53092.2	53751.2	504	48322.5	49277.2	50234.3	51206.9	52203.4	53263.5	54403.7	55579	56795	58015.1	59270.9
503.5	29981.1	29968.4	30185.5	30392.6	30577.4	30736	30912.8	31061.6	31204.4	31332.3	31439.4	31511.5	31619.7	31715.5	31773.8	31846.9	31886.3	31915.4	503.5	40313.9	40984.6	41718.3	42490.3	43278.4	44062.3	44856.8	45641.9	46444.4	47248	48032.8	48812.3	49566.2	50338.6	51078.6	51788.3	52512.1	53185.1	503.5	47745.1	48678.7	49617.1	50563.1	51541.7	52593.4	53715	54874.7	56079.2	57292	58536.6
503	29487.8	29509.6	29742.7	29972.1	30179.2	30350.3	30549.3	30724.1	30879.5	31023.6	31158.5	31237.2	31370.6	31486.9	31562.3	31646.6	31708.7	31750.3	503	39461	40116.2	40833.3	41583.4	42369.7	43145.6	43929.2	44718.1	45516.3	46315.9	47101.8	47878.6	48645.4	49425.6	50181.6	50903.7	51633.8	52310.8	503	46923.9	47832.8	48726.6	49647.3	50592.2	51626.7	52712.2	53857.6	55044.6	56231.1	57461.7
502.5	29153.5	29197.4	29440.9	29683.3	29896.3	30087.4	30300.4	30494.3	30658.7	30813.2	30957.8	31057.2	31195.8	31321.9	31419.9	31506.4	31577.5	31635.5	502.5	38918.4	39563	40266.5	41012.6	41782.2	42551	43325	44118.8	44917.9	45703.4	46495.6	47265.7	48042	48821.5	49584.6	50311.5	51046.8	51741.5	502.5	46402.2	47295.5	48156.2	49059.3	49985.8	51003	52073.9	53196.1	54366.2	55544.5	56751.2
502	28638.7	28705.9	28971	29220.5	29461.7	29664.1	29892.9	30110.2	30284.4	30464.7	30634.7	30746.9	30905.9	31052.1	31166.2	31273.5	31354.8	31433.8	502	38123.6	38752.3	39435.4	40166.5	40913.6	41670	42433.7	43219.7	44015.4	44782.4	45573.1	46359.8	47124.8	47904.4	48670.2	49399.7	50158.8	50861.8	502	45669.9	46526	47346.5	48226.7	49119.3	50096.1	51137.6	52234.5	53387.4	54543.7	55715.6
501.5	28293.9	28376.7	28651.9	28908.2	29166.2	29383.8	29616.6	29841.4	30035.9	30234	30404.5	30535.1	30707	30861.7	30985.1	31106.7	31200.8	31288.1	501.5	37614.6	38237.9	38898.5	39618.6	40360.5	41101.3	41861.3	42626.4	43422.5	44184.4	44974.6	45760.6	46524.2	47298.5	48071.1	48797.7	49560	50276.5	501.5	45201.2	46036.1	46839.6	47695.7	48559.4	49514.2	50543.1	51617.9	52742.5	53885.5	55047.1
501	27765	27873.6	28159.8	28432	28703.9	28939.1	29186.3	29421.2	29639.1	29855.9	30039.7	30189.7	30385.1	30552.1	30692.2	30830.4	30947.6	31045.9	501	36877	37482.9	38125.5	38817.8	39537.8	40263.1	41008.9	41756.9	42539.6	43304.9	44078.7	44864.6	45623.1	46391.3	47153.9	47889.3	48660.6	49384.2	501	44561.7	45354.7	46111.8	46930.8	47766.8	48680.7	49674	50719.1	51817.1	52933.5	54078.1
500.5	27401.1	27526.2	27816.2	28105.1	28386.6	28635.1	28890.7	29138.8	29366.4	29595.4	29788.9	29948.2	30159.9	30335.1	30488.3	30632.1	30762	30872.2	500.5	36412.2	37003.2	37631.2	38311.7	39008.1	39720.7	40453.6	41189.8	41959.2	42727.6	43494.2	44272.1	45026.4	45797.3	46556.2	47293.9	48061.3	48791.9	500.5	44160.9	44926.1	45653	46447.5	47266.7	48151.7	49119	50142.1	51223.3	52317.3	53447.7
500	26857.5	26997.6	27302.5	27602.6	27902.6	28161.1	28431	28692.5	28941.1	29180	29394.6	29563.1	29801.3	29988.1	30160.7	30318.9	30456.2	30594.7	500	35740.2	36308.2	36916.3	37568.2	38244.3	38929	39648.8	40364.4	41112.6	41881.4	42639	43404.8	44143.7	44919.1	45672.3	46395.4	47162.3	47911	500	43592.1	44305.6	44993.4	45752.3	46551.1	47402.5	48322.2	49309.9	50360.2	51425.7	52531.8
499.5	26490.5	26639.8	26952.9	27261.7	27568.3	27833.6	28114.4	28389.4	28648.7	28892.9	29126.3	29300.9	29545.5	29744.3	29927.5	30093.9	30246.9	30388.9	499.5	35311.3	35865.4	36456.4	37087	37753.7	38421.6	39121.1	39832	40563	41321.5	42076.4	42830	43570.6	44331.3	45095.3	45807.5	46571	47325.7	499.5	43229.8	43916	44587.7	45310.4	46092.3	46925.9	47814.5	48782.1	49802.9	50846.2	51937.7
499	25929	26096	26417.1	26738.9	27055.5	27333.4	27626.5	27915.3	28189.8	28447.7	28689.8	28884.4	29138.9	29361.2	29557.7	29740.4	29901.7	30062.5	499	34693.7	35225.8	35790.9	36390.9	37035	37676.5	38356.5	39050.7	39761.3	40497.1	41235.2	41976.6	42710.1	43466.4	44223.9	44931	45687.4	46437.9	499	42713	43356.9	44007.5	44690.4	45431.9	46232.5	47085.3	48021.3	48996.1	50003.6	51066.3
498.5	25552.2	25730.5	26060.6	26390.1	26706.9	26993.1	27290.8	27589.7	27879.7	28146.5	28393.7	28601.4	28856.6	29092.8	29295.3	29487.1	29664.4	29826.9	498.5	34301.8	34815.1	35371.6	35945.2	36564.4	37198.1	37864.5	38552.6	39240	39954.1	40679.2	41415.7	42144.9	42898.4	43644.8	44345.6	45097.7	45836.4	498.5	42390.3	43019.6	43646.1	44307	45012.5	45790	46621	47532.5	48483.8	49471.8	50508.2
498	24987.2	25191	25515.9	25852.1	26184	26476.3	26786.8	27094.3	27393	27679.8	27932.9	28156.9	28426.3	28671	28888.7	29097.1	29285.6	29457.6	498	33744	34235.9	34766	35310.5	35907.8	36509.9	37159	37819.2	38483.1	39179.3	39885.5	40600.4	41307	42061.3	42788	43491.8	44234.8	44950.7	498	41939.1	42532	43126.1	43756	44418.2	45159.3	45946	46827.8	47756	48704.1	49693.9
497.5	24613.8	24829.8	25154.9	25490.6	25830.2	26127.5	26437.5	26755.9	27063.6	27357.9	27623.6	27852.4	28127.6	28379.7	28608.3	28822.5	29023.5	29199.1	497.5	33390.1	33866.3	34375.3	34911.2	35485.2	36073.1	36694.1	37353.3	37991.7	38681.6	39370.9	40069.4	40767.8	41509.8	42230.3	42925.6	43660.7	44366.2	497.5	41656	42232.1	42795.7	43409.2	44045.1	44760.5	45520.1	46375.3	47279.5	48206	49174.4
497	24060.3	24293.2	24609.2	24962.3	25297.4	25608.9	25928.6	26256	26566.6	26869.2	27145.2	27387.2	27678.2	27940.4	28185.8	28407.5	28624.3	28814.4	497	32902.4	33355.9	33831.5	34337.3	34897	35444.8	36039.6	36670.6	37293.9	37966.7	38634.9	39310.1	39996.1	40708.2	41415.2	42112.2	42835.5	43533	497	41250.8	41796.1	42323.7	42903.8	43515.6	44199.8	44909	45730.6	46598	47483.4	48424.6
496.5	23678.1	23921.8	24248.3	24602.9	24943.4	25253.2	25576.3	25916	26225.7	26529.6	26817.2	27061.4	27360.1	27638.3	27889.5	28123.9	28342	28546.7	496.5	32590.7	33024.5	33485.2	33970.1	34509.9	35044.1	35619.1	36237.3	36843.6	37490.8	38148.2	38814.1	39488.9	40179.4	40879	41565.9	42283.7	42980.1	496.5	40994.9	41526.5	42028.6	42587.4	43178.3	43835.4	44526.9	45322.5	46161.8	47023	47940.7
496	23133.8	23382	23716.5	24070.1	24416.1	24730	25055.3	25404.4	25719.7	26026.9	26321.9	26577.9	26886.4	27184.1	27440.5	27687.6	27912.6	28140.1	496	32152	32567.1	32999.4	33457.1	33970.6	34478.9	35031.6	35603.7	36198	36813	37452.4	38109.1	38758.2	39427.1	40107.9	40771.4	41483.1	42174.8	496	40637.1	41136.3	41608.6	42137.9	42696.5	43321.8	43975.8	44732.5	45533.3	46359.9	47242.7
495.5	22773.8	23028.3	23364.5	23709.3	24060.3	24373.4	24708.8	25055.5	25382	25691.2	25998.5	26252.9	26570.3	26873.7	27135.9	27393.3	27619.9	27855.4	495.5	31876.9	32270.6	32694.3	33144	33622.6	34122.5	34661.1	35212.8	35783.9	36383.9	37011.7	37646.5	38277.3	38934.4	39611.6	40256.4	40951	41638.6	495.5	40405.1	40886.7	41338	41843.7	42380.2	42979	43625.1	44354.4	45128.4	45932.5	46792
495	22257.5	22516.4	22839.5	23187.9	23530.7	23855.8	24194.1	24540.6	24871.5	25189.8	25498.2	25758.1	26091.3	26396.3	26666.5	26933.8	27177.4	27409.9	495	31490.2	31867.7	32257.2	32690.9	33135.8	33614	34118.1	34641	35189.5	35768.5	36365.9	36979.3	37592.1	38230.4	38886.1	39512.4	40191.2	40846.2	495	40078.2	40536.8	40950	41432.7	41935.9	42507.7	43115.5	43814.7	44546.3	45327.6	46152
494.5	21902.2	22165.8	22490.2	22839.5	23181.4	23501.8	23845.1	24189.7	24520.3	24845.5	25160	25423.9	25761.7	26070.3	26346.1	26615.6	26868.6	27106	494.5	31243.3	31604.5	31980.3	32395.3	32823.6	33274.1	33771.7	34282	34811.6	35370.1	35951.4	36545.5	37139.9	37765.6	38408.1	39026.6	39692.2	40329.8	494.5	39868.2	40313.7	40704.2	41171.6	41652.1	42205.5	42796.8	43478	44180.3	44940.5	45741.2
494	21390.5	21652.6	21977	22321.3	22665.9	22980.4	23333.2	23674.4	24001.7	24325.6	24647.5	24918.4	25260.3	25578.4	25862.7	26131.7	26398.7	26645.7	494	30893.5	31239.9	31586.8	31975.4	32392.4	32809.4	33271.6	33757.7	34266.6	34800.8	35352.2	35925.7	36499.6	37099.4	37717.2	38326.5	38970.6	39584.1	494	39567.5	39987.2	40358.2	40801.2	41256.9	41786.3	42342.3	42993.1	43652.9	44389.4	45145.9
493.5	21054.7	21312.8	21636.4	21976.3	22325.4	22632.7	22987.3	23324.1	23657.8	23985.9	24309.1	24582.1	24919.1	25242	25539.5	25800.2	26078.3	26331.5	493.5	30668.2	31009.6	31344.2	31711.4	32115.5	32514.3	32956.4	33422.3	33917.2	34439.2	34969.5	35528.8	36088	36670.4	37273.6	37868.7	38494.4	39106.3	493.5	39366	39773.5	40132.4	40555.5	41004.9	41504.1	42053.3	42678.6	43322.1	44027.3	44765.5
493	20558.5	20816.5	21141.9	21464.4	21817.3	22124.4	22475.2	22812.2	23145.2	23473.5	23799.3	24065.6	24422.2	24737.1	25040.7	25310.8	25596.8	25850	493	30351.8	30672.5	30991.6	31334.7	31709.9	32093.4	32508	32950.9	33410.6	33917.1	34417.6	34943.6	35490.1	36048.9	36628.2	37206.2	37805.3	38404	493	39073	39450.9	39804	40195.2	40635.7	41101.1	41633.4	42223.2	42833	43508.2	44213.6
492.5	20230.8	20488.2	20806.7	21128	21478.2	21786.1	22132.4	22462.4	22797.8	23131.2	23457.8	23724.5	24080.2	24397	24700	24979.8	25262.7	25520.1	492.5	30147.5	30458.3	30765.6	31086.3	31450.3	31815	32213.9	32644.9	33086.2	33572.3	34063.1	34561.9	35103	35648	36210.8	36763.2	37351.1	37941.3	492.5	38877.9	39245.5	39583.9	39964.4	40395.5	40833.7	41361.4	41935.4	42521.5	43175.7	43865.8
492	19751.5	20010.2	20324.9	20638.4	20986.7	21286.2	21625.2	21958.1	22288.6	22618.2	22945.9	23219	23576.5	23886.7	24197.4	24484.7	24771.6	25028.1	492	29853.1	30148.2	30435.5	30743.6	31083.8	31425.8	31803.6	32213	32627.7	33075	33554.3	34025	34537.7	35065.2	35608.2	36138.7	36714.9	37267.8	492	38580.6	38922.8	39257.4	39616.9	40026.4	40452.5	40951.1	41509.6	42052.1	42675.1	43337.4
491.5	19447.5	19704.3	20016.6	20326.5	20668	20961.4	21299.7	21628.4	21955.5	22285.9	22610	22890.5	23233.9	23555.7	23867	24151	24437.2	24710.3	491.5	29671.8	29959.4	30233.1	30528.8	30859.1	31183.9	31541.4	31942.2	32336.7	32765.7	33236.3	33687.8	34188.9	34704.7	35227.5	35744.8	36297.6	36836.1	491.5	38367.8	38709.6	39039.7	39391.3	39784.8	40196.1	40680.8	41229.8	41741	42358.1	42999.1
491	19011.4	19259.8	19563.4	19859	20195.1	20485	20817.7	21145.7	21466.2	21793.3	22114.7	22395.3	22738.7	23058.6	23375.5	23656.5	23950	24229.7	491	29411.7	29691.3	29939.4	30222.6	30522.8	30844.1	31174.7	31546.6	31927.3	32331.6	32780.8	33211.5	33682	34172.7	34675.2	35174.7	35704	36219.4	491	38048.5	38376	38694.9	39036.3	39408.4	39821.5	40264	40807.1	41301.8	41880.1	42496.5
490.5	18726.4	18968.7	19267.8	19556.9	19878.9	20176.6	20501	20817.7	21139.6	21467.9	21784	22062.3	22402.5	22731.5	23037.9	23324.7	23614.1	23899.9	490.5	29238.4	29513.3	29750.6	30020.5	30307	30615.9	30936.3	31292.7	31662.7	32055.5	32481.2	32902.4	33356.9	33828.4	34318.4	34797.6	35318.2	35816.9	490.5	37825.9	38158.1	38466.4	38798.4	39159.3	39565.6	39996.6	40532.9	41016	41575.3	42170.9
490	18320.1	18563.7	18839.7	19125.1	19429.1	19728.8	20042.7	20348.8	20667.9	20992.1	21307.7	21576.3	21914.6	22243.8	22545.9	22842.3	23124.4	23412.5	490	28997.8	29261.2	29485.2	29737.8	30002.6	30295.4	30603.9	30935.5	31289.9	31669.2	32067.4	32477	32894.3	33342.2	33805.9	34270.4	34768.5	35251.2	490	37500.2	37819.5	38123.6	38452	38798.6	39191.8	39601.7	40135.9	40598.8	41131	41696.1
489.5	18049.2	18292.4	18562.8	18841.6	19136.2	19429.8	19738.6	20039.1	20361.9	20667.5	20983.3	21252.3	21583.1	21912.3	22215.3	22510.7	22788.8	23069.6	489.5	28830	29078.4	29304.6	29547.2	29811	30082.9	30382.6	30703.9	31042.1	31410.7	31790.1	32194.8	32595.5	33023.2	33477.3	33924.2	34410.6	34878.4	489.5	37277.2	37591	37901.6	38214.1	38561	38939.2	39351.3	39868.8	40320	40838.4	41386.6
489	17661.9	17901.3	18156.1	18432.2	18713.5	18997.8	19298.8	19594.1	19906.5	20200.6	20514.3	20763.8	21101.9	21425.1	21728.9	22016.7	22296.7	22570.2	489	28586.4	28823.3	29044.2	29270.8	29519.5	29781.4	30060.5	30364.9	30680.7	31034.2	31401	31784.6	32156.9	32571.1	32996.9	33428.2	33881.9	34344.1	489	36920.4	37239.3	37552.6	37864.4	38206.1	38570.8	38963.9	39472.5	39901.9	40414.2	40932.4
488.5	17410.9	17639.4	17894.5	18158.1	18433.8	18707.1	19004.3	19296.1	19596.4	19884.3	20195.8	20439.6	20778.7	21093.8	21400.3	21684.8	21963.1	22235.4	488.5	28416.3	28641.9	28866.6	29081.8	29321.9	29576.3	29845.2	30140	30440.4	30782.1	31139.6	31505.6	31874.8	32269.4	32689.5	33102.3	33548.9	33987.4	488.5	36679.5	37000	37315.4	37619.6	37963.3	38327.6	38705.5	39209.9	39633.9	40135.2	40635.3
488	17045.3	17270	17508.6	17767.9	18034.6	18290.1	18572.2	18866	19152.3	19433	19730.5	19972.8	20307.5	20614.8	20913.5	21189.5	21468.2	21752.8	488	28149	28384.1	28592.2	28800.6	29028.5	29276.9	29537.1	29809.6	30101	30418.5	30771.5	31112.2	31467.7	31837.8	32238	32629.5	33058.1	33477.9	488	36289.7	36626.8	36930.3	37244.3	37580.2	37945.3	38315	38819.5	39216.6	39699.4	40194.1
487.5	16818.5	17043.8	17278.3	17524.1	17786.7	18029.7	18305.2	18593.7	18873.1	19141.9	19440.6	19685.3	20007.6	20309.5	20605.1	20873	21150.3	21432.2	487.5	27980.3	28206.5	28410.8	28624.9	28846.2	29090	29341.4	29607.1	29885.4	30197.8	30530.2	30861.3	31216.6	31566.4	31963.6	32340.5	32755.4	33162	487.5	36026	36369.1	36672.4	36990.3	37324.8	37689.5	38061.7	38564.2	38945.3	39418.2	39907.9
487	16507.9	16713.6	16944.2	17177.3	17424.2	17656.1	17914.2	18199.3	18468.9	18730.3	19013.7	19260	19567.2	19861	20146	20415.7	20693.5	20968.2	487	27723.8	27944.9	28149.3	28357.8	28571.5	28805.8	29044.2	29303.2	29573.6	29867.6	30195.4	30510.4	30841.6	31183.7	31552.3	31918.2	32320.7	32699.9	487	35611	35964.2	36273.5	36590.3	36929.1	37294.3	37663.2	38169.5	38523.5	38992.3	39468.8
486.5	16313.3	16503	16735.5	16959.2	17196.2	17414.5	17667.3	17941.9	18214.3	18460.8	18738.1	18981.3	19288.1	19575.1	19851.9	20120.6	20401.7	20658.6	486.5	27558.6	27768.3	27979.6	28183.5	28396	28615.9	28849.5	29107.1	29366	29660	29975.5	30283.3	30601.4	30939	31288.6	31649.4	32034.2	32411.6	486.5	35330.9	35692.5	36001.9	36318.8	36666.3	37026.9	37402.7	37896.6	38245.6	38711.4	39184.6
486	16027.5	16206.3	16421.2	16632.7	16858.1	17068.6	17313	17573.9	17832.6	18074.4	18340	18563.2	18875.8	19149.1	19415.8	19684.3	19958.2	20205.9	486	27286.7	27499.9	27715.2	27902.2	28109.1	28329.2	28556.8	28809.3	29067.2	29345.2	29643.9	29947.4	30244.7	30573.5	30906.4	31249.6	31618	31988.6	486	34880.2	35255.1	35561.1	35889.4	36241.2	36601.8	36969.5	37476.3	37816.7	38269.9	38741.7
485.5	15847.4	16025.7	16227.3	16429.6	16651.6	16845.6	17092.3	17337.9	17590.4	17832.3	18091.3	18301.9	18608.1	18877.6	19140.5	19405.3	19673	19908.6	485.5	27101.5	27322.6	27530.8	27724.4	27926.5	28134.8	28365.9	28616.1	28868.9	29145.4	29429.8	29723.4	30023.7	30336.1	30672	30995.9	31350.4	31722.3	485.5	34572.1	34952.8	35255.4	35601.6	35950.7	36313.1	36692.1	37190.8	37528.2	37973.5	38446.3
485	15589.1	15758.9	15945.2	16134.9	16343.4	16532.8	16770.3	17001.6	17237	17478.5	17731.8	17924.8	18217.1	18473.7	18743.2	18988.6	19249.4	19481	485	26816.2	27043.2	27251.1	27440.5	27641.7	27853.3	28083.5	28323.6	28570.9	28836.5	29112.7	29397.3	29691.8	29988.1	30313.7	30627.1	30965.7	31316.1	485	34090	34477	34799.2	35150.6	35500.3	35869.7	36243.5	36750.4	37088.1	37533.2	37995.3
484.5	15426.6	15587.3	15770.9	15957.7	16156.9	16334.9	16562.1	16781.1	17012.8	17244.6	17494	17684.6	17962.7	18220.4	18485.7	18720.6	18970.9	19208.9	484.5	26623.2	26848.1	27055.6	27254.7	27453.1	27661.1	27893.8	28130	28377	28637.6	28902	29183	29474.1	29764	30079.2	30384.9	30724.7	31045.2	484.5	33765.1	34156.9	34492.9	34850.6	35209.9	35569.1	35956.1	36463.9	36798.1	37243.7	37697.4
484	15187.9	15341.9	15517.6	15694.1	15875	16054.6	16266.7	16475.8	16688.9	16916.2	17147.1	17330.5	17603.1	17843.9	18107	18327.3	18570.3	18808.9	484	26321.4	26544	26755.3	26952.3	27165	27376.4	27597.9	27841.9	28073.2	28333	28597.6	28875.1	29150.4	29434	29724.2	30023.6	30355.5	30655	484	33254.2	33647.9	34012.1	34371	34741	35114	35495.6	36017.4	36351.8	36792.8	37244.3
483.5	15039.8	15194	15355.6	15530.9	15708.1	15878.6	16087.3	16279	16487.6	16702	16918.8	17101.9	17370.5	17611.1	17859.6	18082.2	18312.3	18552.4	483.5	26120.7	26337.8	26547.8	26754.9	26968.6	27181.7	27409	27639.9	27875.2	28129.3	28391.9	28670.2	28933.2	29212.3	29503.7	29790.7	30116.7	30406	483.5	32905.7	33306.6	33678.1	34038.2	34420.2	34795.2	35180.5	35714	36041.7	36485.7	36930.1
483	14828	14969.3	15129	15280.1	15450.7	15613.2	15809.1	15998.9	16191.7	16396.6	16597.5	16765.5	17034.8	17262.1	17501.6	17712.4	17940	18159.7	483	25796.2	26014.2	26226.1	26440	26658.4	26870.3	27095.5	27325.1	27561.4	27819.6	28084.6	28347.2	28604.3	28881.2	29171.6	29442.8	29747.9	30046.5	483	32358.4	32766.1	33152.2	33521.6	33905.5	34304.3	34695.7	35238.5	35559.5	36000.5	36451.6
482.5	14700.2	14835.7	14987.6	15129.8	15293.9	15450.6	15633.5	15816	16012.6	16198.5	16399.6	16559.3	16815.3	17047.8	17267.3	17482	17705.8	17911.9	482.5	25574.4	25799.7	26013.1	26237.1	26445.4	26660.1	26884.8	27118.6	27359.2	27609.2	27874.5	28139.1	28390.6	28664.8	28953.4	29216.7	29516.5	29817.4	482.5	31982.6	32405	32796.2	33172.5	33563.8	33969.2	34368.3	34907.5	35234	35673.7	36127.7
482	14505.3	14631.5	14777.6	14901.3	15060.8	15202.1	15377.2	15552.6	15736.4	15919.2	16105.9	16250.5	16501.1	16716.2	16931.8	17131.3	17353.4	17544.2	482	25218.3	25452.9	25678	25902	26105.9	26331.8	26552.8	26795.6	27034.3	27287.5	27554.4	27808.2	28064.1	28332.3	28613.9	28869	29164.9	29456.6	482	31412.1	31852.9	32244.7	32641.3	33036.4	33448.4	33864.3	34405.5	34743.7	35185.9	35642
481.5	14385.1	14506.7	14643.7	14766.8	14915.7	15054.8	15226.5	15394.8	15564.3	15745.1	15925.3	16068	16302.4	16514	16726.4	16919.2	17132.5	17321.7	481.5	24981.5	25225.1	25448.9	25681.3	25882.7	26111.7	26343.1	26592.6	26825.6	27074.1	27343.1	27601.1	27851.2	28116.8	28390.9	28649.6	28942.4	29221.1	481.5	31026	31476.5	31878.1	32281.4	32674.9	33099	33516.6	34071.4	34410.8	34863	35315.5
481	14201.2	14317.9	14438.9	14566	14700.6	14821	14989.1	15151.6	15306.3	15485.2	15646.8	15779.9	16018.4	16207.9	16415.9	16591.3	16799.9	16983	481	24604.3	24855.4	25090	25321	25531.1	25771.9	26007.3	26252.5	26488.9	26742.4	27015.2	27264.7	27518.5	27782.5	28049.8	28308.3	28593.8	28862.4	481	30440.2	30893.9	31309.5	31722.1	32127.2	32553	32979.8	33561.1	33893.7	34364	34815.9
480.5	14077.3	14193.3	14308	14433.7	14562.6	14676.5	14830.2	14994	15145.1	15313.4	15473.5	15602.6	15833.8	16013.9	16220.5	16391.5	16591.7	16765.8	480.5	24342.8	24601	24836.7	25071.1	25291	25533.6	25775.4	26022.7	26257.1	26513.8	26785	27037.8	27291.8	27553.2	27821.6	28071.7	28363.3	28623.6	480.5	30038.2	30499	30927.8	31340.8	31755.6	32184.1	32619.3	33210.2	33544.3	34014	34474.4
480	13899.7	14007.2	14129.6	14240.8	14366.7	14466.3	14605.5	14768.5	14912.1	15068	15227.6	15340.7	15563.7	15735.6	15926.7	16088.5	16287.2	16452	480	23944.8	24206.5	24447.5	24690.7	24918	25172.4	25413.7	25661.4	25900.1	26162.4	26434.4	26687.5	26945.2	27204	27469	27720.3	28011.9	28274.3	480	29422.9	29897.3	30332.6	30753.3	31191.1	31623.4	32064.6	32676.5	33010.3	33479.3	33952.3
479.5	13787.4	13892.6	14016.1	14115.3	14243.8	14344.4	14481.9	14629.8	14775.3	14916.9	15077.3	15183.9	15395.3	15565.2	15748.4	15911.4	16100.8	16253.3	479.5	23681.2	23941.4	24182.2	24441.5	24668	24928.8	25174.5	25425.5	25661.3	25933	26199.9	26462.4	26717.3	26974.1	27244.1	27492.9	27784.5	28047.2	479.5	29003.1	29492.3	29930.9	30363.5	30799.8	31249.7	31695.1	32303.1	32649.7	33116.3	33593.1
479	13624.7	13728	13845.1	13936.2	14062.7	14157.4	14291.9	14426.9	14566.4	14699.1	14852.2	14950.8	15156.1	15317.7	15489.4	15642.7	15823.4	15967.2	479	23275.7	23532	23784.6	24050.3	24282.6	24546.7	24796.1	25053.9	25294.4	25572.5	25844.2	26114.5	26366	26624.8	26897.1	27148.3	27424.9	27702.6	479	28380.2	28872.4	29328.3	29763.5	30212.8	30677.3	31127.4	31739.1	32099.6	32578.7	33053.5
478.5	13517.7	13619.5	13733.3	13819	13942.5	14035.9	14167	14301	14435.7	14562.8	14710	14799.9	15006.7	15157.2	15326.1	15473.6	15649.5	15790.4	478.5	22996.6	23256.3	23520.8	23782.7	24023.5	24288.6	24536.5	24808.6	25048.1	25326.7	25608	25879	26124.9	26388.2	26669.6	26918.6	27196.7	27467.5	478.5	27956.4	28458.4	28915	29364.3	29809.9	30280.4	30738	31350.2	31724.9	32209.5	32686.1
478	13351.3	13455	13562	13646.2	13757.7	13850.3	13977.7	14106.4	14231.2	14355.2	14488.3	14577.7	14776	14916.3	15087.8	15220.1	15384.6	15515.7	478	22558.8	22830.3	23096.4	23354.8	23613.5	23879.8	24137.1	24417.1	24663.1	24946.5	25232.8	25505.4	25756.1	26029.5	26301.1	26557.8	26829.3	27103.2	478	27322	27825.3	28289.6	28750.5	29200.8	29674.2	30144.3	30765.3	31147	31635.8	32128.9
477.5	13238.7	13335	13448.6	13533	13638.7	13728.6	13860.3	13983.3	14099.1	14222.6	14347.3	14430.7	14626.6	14765	14927.4	15050.8	15219.4	15342.2	477.5	22263.8	22541.1	22805.2	23071.4	23333	23606.3	23864.7	24147.4	24405.8	24689	24972.4	25253.1	25502.8	25779.9	26058.3	26311.2	26588	26855.5	477.5	26890.1	27397.5	27864.6	28332.1	28784	29258	29735.2	30365.4	30753.5	31242.3	31745.9
477	13073.8	13169.5	13270.9	13360	13465.6	13548.2	13677.7	13800.9	13903	14027.5	14144.1	14216.2	14408.4	14544.4	14702.8	14817.9	14963.1	15089.4	477	21807.1	22085.7	22362.8	22625.7	22899.6	23189.6	23454.7	23734.5	24004.9	24292.2	24574.2	24857.7	25122.7	25397.1	25670.6	25932.2	26210.1	26483.5	477	26244.6	26745.5	27223.9	27698.8	28155.9	28640.1	29127.7	29761	30148.6	30651	31164.7
476.5	12961.9	13055.4	13160.5	13244.2	13353.6	13430.9	13562.3	13676.8	13781.2	13902.6	14020.2	14081.1	14277.6	14405.9	14559.3	14673.4	14810.8	14927.8	476.5	21501.7	21781.7	22069.6	22339.4	22615	22912.5	23169.8	23460.9	23737.3	24024.5	24309.6	24596.3	24864.5	25139.8	25418.4	25675.6	25959.8	26239.7	476.5	25813.3	26318.9	26793.2	27283	27731.7	28219.5	28708.3	29351.5	29745.3	30251.1	30769.9
476	12790.2	12888.4	12989	13077.1	13188.4	13262.6	13387.9	13502.1	13596.4	13715.2	13837.3	13888.5	14085.8	14204.7	14349.3	14454.3	14584.3	14704.7	476	21038.3	21313.4	21618.7	21893.5	22180.3	22473.3	22740.8	23038.8	23309.9	23612.6	23911.4	24193	24468.2	24752.8	25026	25289.2	25568.9	25849.7	476	25169.4	25677.8	26160.7	26645.7	27107.4	27594.3	28097.8	28737.4	29134.2	29649	30171.7
475.5	12667.7	12767.3	12866.2	12955.1	13064.6	13146.1	13261.6	13374.2	13470.8	13585.5	13709.9	13751.5	13946.6	14055.4	14199.2	14303	14426.4	14538.5	475.5	20721.6	21002.7	21299.8	21583.5	21880.9	22173.1	22444.6	22745.4	23020.3	23326.6	23625.3	23914.5	24184.7	24479.2	24752.7	25014.6	25302.5	25579.4	475.5	24745.2	25256.1	25742.2	26217.5	26689.7	27176.1	27681.8	28328.7	28730.7	29238.1	29770.9
475	12491.8	12589.7	12688.8	12778.3	12891.9	12970.5	13081.5	13192.8	13287.6	13397.9	13523.7	13565.3	13752.5	13858.3	13983.4	14088.8	14207.8	14324.7	475	20246.9	20533.1	20829.7	21120	21419.2	21712.5	22006.2	22304.8	22580.7	22897	23196.3	23491.7	23767.4	24067.1	24345.6	24612.4	24899.3	25178.4	475	24116.1	24632.7	25116	25587.4	26080.1	26563.3	27064.6	27715.9	28123.4	28640.5	29176.3
474.5	12365.3	12467.2	12558.3	12652	12768.2	12847	12952.3	13063.3	13168.4	13274.2	13392.8	13431.5	13616	13720.5	13843.4	13956.7	14069.2	14178.3	474.5	19921	20214.9	20513.9	20806.9	21108.1	21404.6	21700.8	22006.6	22288.1	22602.9	22903.4	23198.8	23483.9	23784.1	24060.8	24333.1	24625.2	24906.2	474.5	23707.1	24220.6	24701.5	25176.6	25670.2	26149.4	26649.3	27306.3	27718.7	28242.7	28775
474	12177.5	12279.7	12375.8	12470.3	12584.3	12668	12772.7	12879.1	12985.6	13088.6	13204.5	13250.1	13437.9	13532.9	13648.9	13758.8	13866.1	13979.4	474	19440.1	19735.3	20046.3	20337.1	20639.4	20944.7	21243	21550.1	21843.7	22168.3	22472.3	22763.4	23051	23350.9	23635.5	23924.9	24216.9	24488.9	474	23101.7	23604.5	24084.5	24561.7	25042	25534.8	26024.6	26688.5	27104.7	27632.3	28163.4
473.5	12042.8	12149.1	12247.7	12344.5	12461	12544.5	12650	12756.5	12863.9	12969	13082.6	13131.6	13308.8	13405.4	13524.1	13623.1	13740.5	13836.5	473.5	19124	19418.8	19723.4	20028.2	20329.8	20630.8	20928.6	21243.1	21539.4	21869.2	22171.4	22473.1	22760.1	23061.5	23353.7	23641	23934.8	24206	473.5	22701	23198.8	23672.4	24153.1	24624.3	25120.9	25617.1	26277.4	26687.5	27219.1	27753.2
473	11851.2	11961.1	12065.9	12163.6	12276.1	12362.1	12470.8	12582.3	12687.7	12791.6	12897.3	12949.6	13125.6	13221.3	13343.9	13433.7	13543.4	13638.6	473	18651.3	18948.3	19252.7	19562.5	19864.7	20176.4	20465.1	20787.8	21089.1	21430.2	21731.1	22036.9	22323.4	22622.9	22922.5	23211.4	23518.3	23791.2	473	22100	22600.1	23065.4	23545.6	24009	24499	24996.3	25659.2	26062.1	26601.4	27133.8
472.5	11722.4	11829.5	11934.5	12034.7	12152.3	12232.8	12346.9	12454.6	12563.4	12670.5	12776.2	12828.2	12996.2	13095.9	13217.7	13302.2	13419.3	13510.5	472.5	18339.8	18634.8	18940.4	19246.9	19550.9	19858.4	20158.3	20481.3	20783.2	21126.6	21432.9	21730.9	22028.5	22334.7	22632.9	22915.8	23223.8	23505.8	472.5	21714.9	22214.8	22677	23157.6	23617	24097.4	24604.9	25263.9	25663.2	26198.4	26737.6
472	11511.4	11630.2	11734.6	11838.9	11952.1	12044.8	12154.9	12263.8	12379.8	12481.7	12585.1	12630.5	12806.4	12907.9	13026.5	13115.6	13224.3	13313.9	472	17864.7	18160.5	18474.2	18769.2	19085.5	19389.1	19692.1	20023.9	20321.2	20661.3	20975.1	21276.5	21575.6	21889	22180.1	22471.6	22780.4	23070.5	472	21148.1	21638.8	22100.2	22572.1	23025.6	23501.6	24001.5	24653	25059.9	25588.9	26129.8
471.5	11371.5	11487.4	11596.1	11698.4	11821.2	11916	12030	12133.4	12250.3	12348.9	12460.8	12501.2	12684	12780.5	12900.1	12987.5	13094.3	13184.4	471.5	17559.6	17854	18167.8	18460.4	18776	19076.3	19389.7	19715.1	20017.5	20349.9	20667.5	20977.8	21282.2	21587.7	21886.3	22179.3	22483.1	22778.9	471.5	20792	21271.6	21721.9	22188.7	22645.1	23118.2	23610.6	24252.1	24669.3	25189.9	25733.4
471	11146.9	11273	11387.1	11487.2	11611	11708.7	11822.9	11941	12056.8	12154.9	12270.7	12310.4	12495.7	12592.9	12708.3	12798	12895.5	12984.7	471	17101.8	17396.8	17690.8	17996.6	18314.5	18614.1	18925.8	19247.8	19552.4	19894.5	20202.8	20523.2	20825.3	21127.1	21441.9	21742.4	22040.2	22328.7	471	20267	20739.8	21178.6	21628.5	22083.8	22550.6	23039.4	23677.6	24088.5	24604.3	25142.5
470.5	11001.3	11131.1	11245.6	11345.4	11473.3	11570	11690.6	11807.3	11922.5	12023.2	12144.3	12183.6	12368.5	12459.3	12575.6	12674.9	12763.5	12851.7	470.5	16808.1	17099.2	17392.3	17695	18009	18304.6	18615.7	18939.7	19241.1	19591.4	19905.5	20218.6	20519.5	20827.2	21145.3	21440.5	21748.9	22029.5	470.5	19931	20397.3	20830.4	21275.9	21719.6	22184.4	22666.6	23305.3	23708.9	24220.6	24758.3
470	10779.7	10915	11023.7	11141	11264.1	11361.4	11486.2	11605.3	11728.1	11830.4	11953.5	11987.6	12169.1	12267.2	12385.2	12479.4	12580.5	12665.1	470	16376.6	16659	16942.9	17245.5	17544.2	17850.8	18159.1	18480.4	18776.7	19127.4	19449.5	19759.1	20058.3	20368.3	20702.6	20994	21297.9	21580.8	470	19438.8	19890.7	20314.5	20749.8	21189.9	21635.4	22113.3	22753.4	23142	23650.6	24175.8
469.5	10631.4	10767	10883	10995.9	11126.4	11223.2	11346.2	11463.7	11592.6	11697.7	11819.8	11852.4	12038.2	12133.6	12255	12350.3	12458.2	12536.8	469.5	16094.8	16371.2	16654.2	16950.8	17249.2	17552.3	17855.8	18179.5	18470.9	18820	19146	19462.5	19756.1	20075.5	20398.2	20685.7	21001.6	21286.9	469.5	19118.6	19562.9	19983	20404.5	20840.6	21280.4	21748.3	22381.4	22766.5	23276.7	23794.6
469	10404.7	10535.1	10656.5	10770.2	10893.8	11007.9	11133.8	11252.5	11381.3	11484.4	11617.3	11645.9	11840.3	11935.2	12055.8	12145.7	12264.1	12343.9	469	15670.7	15938.5	16217.8	16504.9	16802.8	17097	17410.5	17723.3	18015	18358.1	18680.6	19002.7	19290.6	19609.9	19939.8	20233.5	20549.4	20831.9	469	18658.6	19085.3	19493.7	19901.8	20321.1	20758.4	21213.7	21844.4	22216.4	22716.1	23227.5
468.5	10247.6	10377.4	10506.4	10619.4	10740.5	10852.7	10990.5	11106.5	11234	11343.7	11475.1	11501	11698.6	11798.9	11920.8	12011.6	12131.4	12207	468.5	15388.4	15660.4	15937.1	16215.3	16513.5	16806.5	17106.9	17418.9	17711.7	18062.1	18376.3	18698.4	18982.5	19306.1	19625.9	19926.4	20242.8	20533.5	468.5	18358.4	18782	19181.2	19583.8	19993.1	20420.9	20873.9	21490	21863.7	22358.8	22856.6
468	10015.3	10141.3	10274.5	10394.6	10516.2	10628.3	10782.2	10893.6	11019.9	11127.1	11261.2	11295.8	11494.5	11601.7	11718	11814	11927.9	12007.8	468	14986.6	15253.4	15522	15795.9	16086.4	16370.1	16671.7	16978.4	17272.9	17612.1	17923.3	18249.4	18533	18850.7	19175	19479.2	19788.1	20074.2	468	17933.8	18343.5	18729.1	19124.4	19510.7	19931.2	20375.3	20974.1	21343.6	21823.9	22311.2
467.5	9862.11	9987.2	10123.1	10247.3	10371.6	10475.6	10636.2	10749.1	10876.7	10987.6	11113.4	11155.2	11354.9	11470	11588.3	11682.3	11793.4	11879	467.5	14729	14987.7	15252.8	15524.7	15812.5	16090.9	16389	16691.8	16976.9	17316.9	17627.7	17957.5	18239.1	18559.4	18873.9	19174.5	19483.1	19781.2	467.5	17659.6	18062.8	18434.7	18820.3	19204.3	19609.4	20047.8	20634.7	20995.2	21478.9	21954.3
467	9637.07	9761.52	9897.81	10016.2	10149.8	10257	10409.9	10532.9	10662	10778.8	10905	10955.4	11154	11269.9	11386.3	11484.6	11588.7	11682	467	14346.8	14603.8	14853.8	15130.6	15408.5	15674.5	15972.6	16269.4	16547.7	16883.5	17196.5	17517.4	17801.1	18119.8	18432.9	18724.8	19040.6	19328.3	467	17272.9	17655.5	18017.7	18387.4	18756.5	19155.7	19574.8	20149.5	20502.8	20969	21434.9
466.5	9477.15	9608.35	9741.37	9863.2	9994.68	10105.7	10250.4	10389.5	10513	10633.5	10762	10813.8	11012.4	11128.1	11248.9	11346.9	11450	11549.4	466.5	14098.5	14348.7	14596.2	14870.1	15145.4	15407.9	15695.9	15990.6	16266.5	16597.4	16908.5	17220.4	17505.6	17825.6	18136.5	18421.7	18741.6	19034.1	466.5	17025	17396.7	17748.9	18106.8	18472.8	18854.4	19270.9	19836.7	20176.8	20636.8	21102.2
466	9243.28	9376.6	9506.22	9630.97	9770.83	9883.51	10024	10166.4	10287.7	10415.3	10546.2	10595.2	10797.9	10906.7	11036.2	11137.7	11243.7	11345.5	466	13746.9	13987.4	14231.9	14492.5	14751.3	15018.3	15293.8	15582.6	15855.5	16174.9	16482.8	16787.6	17069.7	17384.7	17697.5	17980.9	18303.3	18580.5	466	16665.8	17028	17363.4	17705.1	18054.2	18435.2	18829	19385.9	19709.3	20153	20614.3
465.5	9082.41	9215.27	9350.05	9480.04	9616.55	9729.04	9876.53	10015.7	10142	10262.3	10397.3	10447	10654.8	10762.9	10893.2	10994.4	11106.9	11208.2	465.5	13525.8	13756	13993.5	14241.3	14499.7	14764.5	15030.5	15315.3	15583	15901.7	16207	16506.3	16786.7	17098.2	17407.2	17685.6	18008.3	18285.3	465.5	16434.2	16789.3	17105.2	17442	17783.9	18157.6	18539.7	19089.9	19402.6	19834.7	20293.4
465	8848.98	8975.54	9111.06	9239.83	9376.65	9495.54	9648.21	9782.87	9912.62	10029.1	10169.4	10221.9	10435	10538.3	10669.7	10770.9	10893.1	10990.3	465	13189.6	13415.4	13648.2	13881.4	14129.1	14391.9	14640.8	14929.1	15179.2	15494.9	15797.1	16096.9	16360.2	16674.6	16966.8	17255.9	17567.8	17840.4	465	16107.4	16452	16758.1	17073.5	17405.5	17769.1	18135.8	18675.2	18971.7	19390.6	19832.6
464.5	8696.63	8823.03	8954.12	9085.46	9220.05	9338.04	9491.87	9623.54	9759.66	9878.31	10023.8	10071.9	10292.5	10392.5	10528.3	10627.4	10754.6	10855.3	464.5	12976.3	13203.3	13432.3	13650.3	13894.6	14150.4	14397.2	14686.4	14925.9	15235	15533.1	15830.1	16086.6	16398.3	16682.9	16974	17278.3	17554.7	464.5	15894.1	16224	16527.8	16837.6	17161.7	17508.8	17865.4	18398.9	18684.8	19096	19523.4
464	8460.65	8587.87	8717.03	8842.63	8984.46	9105.51	9256.09	9390.99	9521.61	9648.22	9793.67	9839.2	10069.8	10153.7	10301.2	10407.7	10534.9	10637.7	464	12668.8	12886.4	13108.4	13323.5	13560.6	13801.3	14036.9	14318.9	14550.8	14850.3	15143.6	15435.4	15686.6	15986.7	16259.7	16553.7	16851.4	17126.7	464	15589.9	15907.8	16200.9	16496.4	16813	17141.3	17486.4	17994.4	18271.6	18678.9	19082.8
463.5	8298.17	8433.78	8560.99	8687.51	8834.51	8948.88	9100.29	9232.12	9372.72	9493.38	9637.46	9685.62	9916.49	9993.95	10152.6	10259.6	10382.2	10488	463.5	12476.1	12684.8	12899.2	13106.1	13344.6	13573.4	13811.2	14079	14309.6	14602.5	14892.1	15174.3	15425.2	15716.8	15985.1	16275.5	16569.9	16844.1	463.5	15393.5	15702.5	15982.3	16277.8	16577.6	16898	17232.6	17734.2	18003	18392.9	18790.3
463	8065.62	8196.1	8330.52	8452.4	8594.51	8717.75	8863.63	9004.52	9138.38	9263.53	9409.15	9449.46	9678.49	9764.21	9929.52	10038.9	10157	10260.9	463	12197.7	12396.2	12598	12805	13028.4	13244.5	13477.1	13726.3	13952.4	14242.3	14521.8	14793.4	15039.1	15318.7	15592.2	15869.1	16160.4	16430.3	463	15113.2	15416.1	15671.3	15953.6	16240.9	16556.3	16875.3	17356.4	17613.1	17983.2	18378
462.5	7912.63	8040.5	8168.78	8290.5	8441.13	8556.18	8704.69	8849.73	8984.97	9103.86	9255.12	9296.64	9519.76	9608.57	9778.48	9888.66	10006.7	10112	462.5	12018.7	12214.4	12402.7	12603.5	12818.2	13031.7	13259.2	13500.4	13723.5	14007	14280.7	14546.7	14786.5	15065	15335.2	15608.7	15887.5	16155.6	462.5	14941.4	15236.4	15476.2	15755.6	16026.5	16332.2	16645.6	17116.6	17368.9	17725.7	18112.4
462	7688.75	7807.63	7945.88	8062.46	8211.67	8328.5	8476.74	8619.88	8751.68	8881.29	9025.29	9070.39	9294.87	9369.42	9547.78	9663.19	9779.87	9887	462	11765.8	11949.1	12127.9	12323.3	12518.8	12726.3	12946.1	13176.9	13394.6	13665.7	13931.9	14183.4	14424.4	14688.8	14959.2	15217.1	15494.7	15753.1	462	14680.3	14966.2	15200.1	15464.9	15725.8	16012.3	16315.6	16767.9	17008.1	17350.4	17733.7
461.5	7544.15	7654.8	7794.34	7911.29	8064.74	8172.79	8329.5	8462.34	8596.89	8732.04	8871.8	8914.1	9145.21	9206.99	9395.09	9510.18	9626.71	9741.77	461.5	11601.7	11782	11948.3	12144	12331.7	12531.4	12748.6	12970.3	13185.4	13444.1	13706.7	13952.2	14188.2	14449.2	14705.9	14963.1	15237.4	15489	461.5	14521.5	14792.6	15026.3	15285.6	15540.3	15811	16110.9	16552.2	16780.6	17116.6	17490.7
461	7331.87	7447.87	7584.47	7710.89	7850.75	7957.02	8115.9	8243.64	8374.05	8511.92	8655.81	8692.64	8928.9	8972.87	9169.16	9295.37	9410.26	9529.21	461	11374.4	11543	11706.5	11894.4	12080.1	12263.6	12467	12681.5	12876.5	13131.2	13385.2	13628.4	13848	14107.5	14352	14597.3	14867.9	15111.8	461	14288.9	14539.6	14766.6	15012.9	15257.8	15519.9	15806.7	16235.1	16443.3	16769.4	17122.5
460.5	7194.99	7297.29	7429.68	7563.6	7698.9	7803.63	7962.93	8098.8	8226.16	8355.91	8507.04	8535.88	8772.21	8814.89	9019.18	9138.57	9259.65	9381.8	460.5	11222.9	11382.1	11543.1	11722.6	11909.9	12085.2	12276.4	12494.1	12676.3	12926.9	13168.8	13414.6	13626.3	13880.9	14119.2	14358.9	14623.4	14860	460.5	14142.8	14383.7	14602.7	14833.2	15072.8	15331.2	15611.3	16028.4	16227.3	16548.1	16892.4
460	6982.68	7091.12	7212.62	7344.49	7472.84	7588.03	7738.59	7879.38	8003.05	8119.71	8282.06	8304.23	8543.78	8578.15	8792.22	8913.17	9030.65	9153.53	460	11012.6	11157.2	11323.1	11481.8	11657.6	11825.1	12000.5	12216	12389.1	12632.7	12859.2	13101.5	13296.7	13544.4	13787.8	14009.3	14265.1	14490.4	460	13930.9	14159.1	14365.9	14580.3	14814.9	15054	15323	15731.3	15920.9	16226.6	16552.2
459.5	6850.36	6948.39	7073.11	7200.17	7330.64	7445.64	7594.14	7730.14	7856.74	7969.18	8132.05	8155.93	8393.56	8429.16	8644.56	8763.15	8879.6	9001.89	459.5	10874.8	11020.6	11175.1	11324.4	11494.3	11656.5	11826.6	12039.6	12211.3	12439.6	12663.4	12895	13091.9	13331.6	13569.9	13781.2	14038.4	14251	459.5	13790.9	14010.8	14213.2	14422.6	14647.5	14874.4	15135	15545.8	15720.9	16021.8	16334.6
459	6645.09	6755.53	6877.01	6988.64	7122.48	7232.36	7379.15	7504.59	7637.46	7752.73	7910.87	7929.38	8174.24	8206.47	8419.76	8537.18	8655.28	8768.65	459	10673.4	10823.7	10966.3	11105.2	11262.3	11421.8	11580.1	11778.6	11946.3	12171.5	12382.4	12602.2	12790.9	13018.3	13258.4	13455.9	13707.8	13908.6	459	13599.1	13812.6	14000.4	14200.1	14415.9	14633.4	14874.7	15269.1	15441.1	15724.7	16031.2
458.5	6517.69	6624.85	6744.05	6858.54	6988.92	7094.9	7235.88	7362.9	7488.72	7612.04	7764.57	7788	8032.39	8051.5	8269.1	8390.48	8509.95	8617.73	458.5	10540.9	10697.2	10834.9	10960.1	11118.7	11271.1	11429.3	11617.9	11779.4	11995.3	12197.3	12411.3	12597	12824.4	13048.2	13249.2	13497	13688.4	458.5	13471.9	13680.3	13859.9	14059.8	14262.6	14478.6	14705.2	15091.5	15260.5	15533.9	15838.3
458	6322.1	6435.88	6550.34	6668.97	6788.26	6885.46	7032.54	7152.33	7280.29	7401.96	7545.1	7570.43	7811.04	7829.54	8045.28	8170.19	8286.11	8389.36	458	10360.8	10507.6	10641.2	10769.4	10906.7	11055.3	11206.4	11383.8	11542.5	11746.2	11938.3	12146.4	12321.7	12542	12745.4	12953.1	13181.1	13375.7	458	13279.5	13479	13652.5	13847.5	14042.7	14247.1	14466.3	14832.5	14996	15250	15547
457.5	6206.48	6310.09	6425.9	6543.28	6658.76	6758.74	6900.97	7022	7140.84	7267.34	7405.96	7430.77	7666.43	7679.33	7897.09	8025.12	8134.27	8244.48	457.5	10250.8	10390.6	10521.3	10641.1	10779.5	10917.8	11069.9	11233.4	11384.2	11582.7	11772.1	11971.1	12154.5	12361.5	12552.7	12761.4	12979.4	13177	457.5	13162.5	13353.6	13529.1	13721.9	13899.8	14098.3	14314.8	14669.9	14827.5	15081.1	15365.4
457	6035.32	6135.07	6247.97	6356.23	6470.56	6567.89	6712.03	6825.47	6944.31	7058.15	7206.12	7227.07	7457.94	7476.19	7679.57	7812.92	7913.21	8023.55	457	10103.6	10225.7	10350.2	10474.1	10588	10727.6	10864.5	11019.4	11166.4	11361.2	11546.4	11733.6	11902.7	12095.9	12290.1	12482	12694.2	12890.2	457	12974.5	13172.8	13328.2	13514	13692.5	13874.3	14092.1	14428.7	14572.5	14815.2	15084.7
456.5	5924.13	6013.73	6125.56	6224.26	6344.73	6444.82	6581.94	6699.75	6808.99	6924.65	7066.66	7083.73	7317.26	7334.95	7532.47	7667.91	7763.61	7875.54	456.5	10001.9	10119.8	10238.3	10354.4	10467.1	10597.5	10729.5	10880.8	11019.7	11209.2	11387.1	11575.1	11736.3	11924.8	12119	12299.2	12512.9	12696.4	456.5	12871.5	13060.7	13213.2	13389.9	13565.8	13749.6	13948.5	14276.8	14416.8	14654.1	14914.2
456	5758.71	5847.31	5953.29	6041.56	6168.98	6262.68	6397.37	6503.38	6611.4	6716.61	6860.05	6882.55	7114.21	7140.14	7327.66	7447.86	7548.62	7659.23	456	9843.69	9965.48	10076.5	10181.8	10291.4	10421.5	10539	10688.6	10813.5	10999.3	11169.5	11350.6	11489.9	11677.5	11868.2	12035.7	12241.3	12411	456	12705	12895.4	13031.8	13198.5	13376.2	13553.9	13737.6	14053	14191.1	14417	14660.7
455.5	5643.9	5736.86	5840.77	5930.18	6055.74	6141.83	6274.35	6372.45	6484.78	6588.05	6723.73	6746.68	6977.55	7002.13	7190.49	7298.19	7411.9	7517.35	455.5	9747.08	9865.23	9969.67	10070	10186.3	10303.5	10413.7	10561.6	10685.5	10864.1	11028.5	11204.6	11337.9	11522.5	11706.4	11868.6	12065.3	12233.6	455.5	12596.8	12780.2	12913	13075.9	13249.3	13427	13599.4	13902.5	14042.1	14263.3	14502
455	5495.6	5580.98	5687.44	5768.75	5898.88	5974.45	6094.95	6188.88	6305.22	6407.01	6535.11	6550.11	6786.51	6809.48	6987.43	7098.08	7209.37	7312.07	455	9616.5	9732.18	9825.03	9920.99	10027.8	10136.8	10248.4	10380.6	10501.8	10677.2	10826.8	10992.8	11128.1	11304.1	11473.3	11630.7	11823.6	11986.4	455	12442.7	12615.9	12751.4	12907.5	13079.3	13243.7	13408.8	13694.1	13840.3	14054.3	14279.8
454.5	5396.51	5482.59	5583.77	5664.79	5785.61	5863.88	5981.68	6069.48	6185.61	6287.1	6419.17	6420.4	6661.32	6680.82	6845.97	6970.32	7075.93	7179.11	454.5	9535.15	9648.71	9735.34	9828.87	9923.64	10033.5	10142.3	10262.7	10385.8	10554.9	10701.4	10864.2	10992.1	11162.8	11325.2	11479.1	11660.1	11826.1	454.5	12337.8	12511.3	12647.8	12798.6	12961.7	13122	13289	13562.5	13703.9	13911.6	14130.1
454	5266.69	5342.61	5433.35	5516.56	5621.9	5699.11	5818.11	5904.63	6012.38	6111.18	6243.47	6231.43	6472.07	6496.14	6649.56	6778	6875	6979.85	454	9405.99	9521.24	9602.47	9688.67	9771.73	9884.49	9987.33	10099.9	10219.7	10373.9	10514.7	10663.9	10797.7	10947.3	11109.9	11255.4	11428.4	11584.4	454	12198.1	12365.4	12500.4	12646.1	12803.7	12948.3	13114.5	13370.5	13511.4	13707.3	13919.6
[truncated: 408 more rows]
[truncated: 45 more columns]

## Sheet: SI Page 46_Fig.17
Figure 17
UV/Vis absorption and fluorescence spectra in THF
	PBI-1	PBI-2	PBI-3	PBI-4	PBI-5		PBI-6	PBI-10	PBI-14		PBI-1	PBI-2	PBI-3	PBI-4	PBI-5		PBI-6	PBI-10	PBI-14
[truncated: 1,252 more rows]

## Sheet: SI Page 47_Fig.18
Figure 18
UV/Vis absorption and fluorescence spectra in BCN
[truncated: 1,603 more rows]

## Sheet: SI Page 48_Fig.19
Figure 19
[truncated: 1,004 more rows]

[truncated: 22 more sheets: SI Page 49_Fig.20, SI Page 50_Fig.21, SI Page 51_Fig.22, SI Page 52_Fig.23, SI Page 53_Fig.24, SI Page 56_Fig.25-26, SI Page 57_Fig.27, SI Page 58_Fig.28, SI Page 59_Fig.29-30, SI Page 60_Fig.31-32, SI Page 61_Fig.33, SI Page 62_Fig.34, SI Page 64_Fig.35-36, SI Page 65_Fig.37-38, SI Page 66_Fig.39-40, SI Page 67_Fig.41, SI Page 68_Fig.42, SI Page 69_Fig.43, SI Page 70_Fig.44, SI Page 71_Fig.45 …]
