# Supplementary material for: Generating extended foldamer dye stacks and unravelling their evolving exciton dynamics
Source: Nat Chem. 2026 Mar 23;18(5):923–30. doi: 10.1038/s41557-026-02082-0 (PMC13149034; doi:10.1038/s41557-026-02082-0)
Supplement: Supplementary file 3 — Source Data Fig. 2. [file 41557_2026_2082_MOESM3_ESM.xlsx]

## Sheet: Panel e
Coordinates
PBI-1					PBI-2					PBI-3					PBI-4					PBI-5
Supplementary Table 6. PBI-1 (optimized by ωB97X-D/def2-SVP in toluene).					Supplementary Table 7. PBI-2 (optimized by ωB97X-D/def2-SVP in toluene).					Supplementary Table 8. PBI-3 (optimized by ωB97X-D/def2-SVP in toluene).					Supplementary Table 9. PBI-4 (optimized by ωB97X-D/def2-SVP in toluene).					Supplementary Table 10. PBI-5 (optimized by ωB97X-D/def2-SVP in toluene).
C	-0.6721	3.6854	-0.1721		C	4.57973	-2.54652	-1.36647		C	-6.52053	3.27232	-0.78847		C	9.06831	-2.53846	-0.65767		C	6.56543	2.55269	-0.68706
C	0.3979	2.7882	-0.065		C	3.18938	-2.48978	-1.51879		C	-5.22029	3.14281	-1.28883		C	7.85524	-2.47191	-1.35216		C	5.48804	2.39598	0.189113
C	0.212	1.4073	-0.0769		C	2.47559	-1.29858	-1.41303		C	-4.63159	1.90329	-1.53071		C	7.16168	-1.27747	-1.53305		C	4.9398	1.15179	0.495836
C	-1.1156	0.9008	-0.2737		C	3.20632	-0.08131	-1.19616		C	-5.41355	0.720009	-1.30221		C	7.74611	-0.06614	-1.02842		C	5.54269	-0.01697	-0.08525
C	-2.1965	1.8243	-0.3064		C	4.61353	-0.16636	-1.00222		C	-6.72048	0.873321	-0.7587		C	8.96112	-0.16196	-0.29288		C	6.66866	0.163808	-0.93796
C	-1.9636	3.2169	-0.2589		C	5.29003	-1.4039	-1.08628		C	-7.26355	2.15236	-0.50279		C	9.61378	-1.40208	-0.11017		C	7.1577	1.45107	-1.25324
C	-1.3735	-0.5031	-0.4238		C	2.55722	1.19639	-1.1576		C	-4.90998	-0.59164	-1.59175		C	7.13477	1.21523	-1.23277		C	5.05344	-1.34115	0.177016
C	-2.7096	-0.9165	-0.4522		C	3.33491	2.31326	-0.80705		C	-5.70859	-1.69122	-1.22901		C	7.71981	2.32636	-0.59922		C	5.7704	-2.41989	-0.3692
C	-3.7735	0.0063	-0.4379		C	4.7214	2.20905	-0.59678		C	-6.99034	-1.52168	-0.67606		C	8.91042	2.21101	0.140153		C	6.90001	-2.22095	-1.17965
C	-3.5278	1.3534	-0.3912		C	5.35428	0.998578	-0.70713		C	-7.49418	-0.26748	-0.45424		C	9.52698	0.996223	0.281581		C	7.33287	-0.95822	-1.47525
C	1.3203	0.4463	0.0965		C	1.00516	-1.24108	-1.51457		C	-3.24336	1.76421	-2.00979		C	5.85752	-1.2132	-2.21896		C	3.77166	0.997855	1.3832
C	-0.2244	-1.4198	-0.5472		C	1.12294	1.26571	-1.49568		C	-3.59432	-0.71073	-2.2495		C	5.9382	1.29344	-2.09281		C	3.85881	-1.49158	1.02782
C	2.5979	0.7971	0.545		C	0.172459	-2.36925	-1.48975		C	-2.3288	2.8268	-2.08141		C	5.09792	-2.34135	-2.56689		C	3.08609	2.07397	1.97716
C	3.6507	-0.1364	0.5982		C	-1.22002	-2.26418	-1.6492		C	-1.04093	2.6577	-2.61623		C	3.8946	-2.22829	-3.28299		C	1.98053	1.86658	2.81827
C	3.4544	-1.4311	0.1936		C	-1.80685	-1.04474	-1.85902		C	-0.63166	1.43623	-3.07897		C	3.42243	-1.00169	-3.66555		C	1.5186	0.604964	3.07103
C	2.1688	-1.8526	-0.2188		C	-1.02326	0.128354	-1.85328		C	-1.48277	0.317405	-2.96927		C	4.11097	0.170071	-3.28986		C	2.13363	-0.51007	2.46757
C	1.0841	-0.9334	-0.219		C	0.378293	0.043853	-1.62436		C	-2.78349	0.465434	-2.40902		C	5.3132	0.076133	-2.53313		C	3.26731	-0.32555	1.62509
C	1.9836	-3.194	-0.6238		C	-1.65929	1.37421	-2.05721		C	-1.00871	-0.93987	-3.40781		C	3.57265	1.42245	-3.6634		C	1.58853	-1.7912	2.70705
C	0.7365	-3.616	-1.0246		C	-0.91316	2.52765	-2.00423		C	-1.82688	-2.03977	-3.30583		C	4.22471	2.57334	-3.28874		C	2.15563	-2.88644	2.10343
C	-0.3552	-2.7388	-0.9767		C	0.453241	2.46972	-1.70406		C	-3.09558	-1.92248	-2.72638		C	5.38105	2.50396	-2.50295		C	3.26831	-2.72997	1.27315
C	-4.6821	2.2923	-0.4291		C	6.81963	0.944591	-0.45559		C	-8.84702	-0.15151	0.154549		C	10.7707	0.924802	1.09165		C	8.52629	-0.81197	-2.34661
N	-4.3799	3.6525	-0.3928		N	7.42183	-0.30785	-0.54487		N	-9.31669	1.13793	0.38922		N	11.3586	-0.32565	1.24039		N	8.9278	0.48652	-2.65026
C	-3.0908	4.1811	-0.3145		C	6.75502	-1.48996	-0.87539		C	-8.62267	2.30711	0.069474		C	10.8776	-1.50559	0.661928		C	8.28541	1.63548	-2.19449
C	4.6064	-2.3733	0.2259		C	-3.27873	-0.99073	-2.04916		C	0.731136	1.32476	-3.65876		C	2.15904	-0.94534	-4.44358		C	0.349689	0.45664	3.97376
N	4.3571	-3.6771	-0.1991		N	-3.8376	0.26595	-2.27826		N	1.14485	0.050679	-4.04718		N	1.68041	0.321729	-4.77392		N	-0.13897	-0.83355	4.16268
C	3.1183	-4.1512	-0.6329		C	-3.11184	1.4538	-2.34002		C	0.347861	-1.08734	-3.98424		C	2.3298	1.51267	-4.46475		C	0.423739	-1.9765	3.60124
O	-5.8268	1.897	-0.4893		O	7.4566	1.93677	-0.16954		O	-9.50212	-1.12968	0.447632		O	11.2574	1.90185	1.62162		O	9.12398	-1.76778	-2.79388
O	-2.9253	5.3821	-0.293		O	7.37272	-2.52878	-0.97044		O	-9.13141	3.38895	0.270241		O	11.4681	-2.55513	0.797959		O	8.65612	2.73367	-2.55993
O	2.9994	-5.3025	-0.9939		O	-3.66599	2.50197	-2.60807		O	0.772482	-2.15275	-4.39027		O	1.87488	2.57566	-4.84269		O	-0.0418	-3.07248	3.84748
O	5.7066	-2.0258	0.5985		O	-3.97413	-1.98375	-2.01962		O	1.45905	2.28552	-3.78909		O	1.56029	-1.94395	-4.78228		O	-0.16382	1.40374	4.53109
C	-5.4727	4.6161	-0.4376		C	8.85503	-0.41828	-0.30434		C	-10.6349	1.30939	0.986695		C	12.5733	-0.37947	2.04386		C	10.0598	0.644796	-3.55273
C	5.4539	-4.6375	-0.2012		C	-5.2719	0.323912	-2.52745		C	2.48094	-0.09781	-4.60834		C	0.446693	0.399081	-5.54454		C	-1.28914	-0.99914	5.04038
H	-0.4945	4.7616	-0.1614		H	5.10705	-3.49783	-1.44425		H	-6.94553	4.25874	-0.60037		H	9.57776	-3.49336	-0.52515		H	6.93489	3.54931	-0.92508
H	1.394	3.2002	0.0427		H	2.66337	-3.41659	-1.70902		H	-4.65923	4.04934	-1.47403		H	7.44667	-3.39486	-1.74248		H	5.05956	3.29046	0.617354
H	-4.8035	-0.3504	-0.4874		H	5.30747	3.08849	-0.33117		H	-7.59392	-2.38669	-0.40315		H	9.35018	3.08393	0.621768		H	7.4602	-3.07003	-1.56789
H	4.6362	0.173	0.9499		H	-1.85341	-3.14879	-1.59535		H	-0.34188	3.49173	-2.65613		H	3.30954	-3.11252	-3.53133		H	1.45434	2.70925	3.26266
H	0.605	-4.6456	-1.3603		H	-1.39594	3.49058	-2.17114		H	-1.47351	-3.00889	-3.66049		H	3.82466	3.54236	-3.58991		H	1.74029	-3.87854	2.28076
H	-1.3272	-3.1115	-1.279		H	0.994731	3.40371	-1.6304		H	-3.69518	-2.81853	-2.64044		H	5.84361	3.43463	-2.203		H	3.68237	-3.61884	0.819159
H	-6.4118	4.0607	-0.5059		H	9.22787	0.568163	-0.01631		H	-11.0306	0.318889	1.22615		H	12.3714	0.005722	3.05184		H	9.73192	0.591283	-4.60149
H	-5.465	5.2366	0.4683		H	9.04338	-1.14587	0.495555		H	-10.555	1.91874	1.89607		H	12.9004	-1.4213	2.0935		H	10.5211	1.62023	-3.37076
H	-5.3568	5.2752	-1.3079		H	9.36593	-0.76435	-1.21282		H	-11.3051	1.8236	0.284781		H	13.357	0.240495	1.58808		H	10.7731	-0.1658	-3.3693
H	6.3505	-4.1294	0.1633		H	-5.76704	-0.43926	-1.91755		H	3.09388	0.742637	-4.2681		H	-0.18313	-0.45734	-5.28245		H	-1.91599	-0.10405	4.96934
H	5.2097	-5.4881	0.4486		H	-5.63426	1.32404	-2.27142		H	2.90133	-1.05518	-4.28117		H	-0.05561	1.34404	-5.31421		H	-1.83951	-1.89449	4.73403
H	5.6196	-5.0168	-1.2182		H	-5.49102	0.121027	-3.58618		H	2.44466	-0.09056	-5.70752		H	0.657242	0.362153	-6.62351		H	-0.96847	-1.11923	6.0857
O	-3.0236	-2.2367	-0.5533		C	1.22507	-2.26069	1.64985		C	-2.64042	2.38092	1.26175		C	4.83338	-2.29013	0.79083		C	2.48535	2.44576	-1.44112
O	2.8393	2.0504	1.0132		C	-0.16717	-2.36904	1.49053		C	-1.33151	2.42572	0.754205		C	3.63075	-2.38892	0.072349		C	1.39148	2.44827	-0.5606
C	3.9857	2.719	0.6551		C	-1.00237	-1.2427	1.51515		C	-0.63425	1.25552	0.404573		C	2.86255	-1.25488	-0.24264		C	0.669033	1.27355	-0.28089
C	4.6105	3.4872	1.6346		C	-0.37863	0.043699	1.6251		C	-1.32627	0.004545	0.540064		C	3.37256	0.025793	0.158672		C	1.13606	0.049755	-0.87036
C	4.4685	2.6876	-0.6537		C	1.02271	0.131416	1.85405		C	-2.64566	-0.02017	1.07556		C	4.57499	0.100599	0.917747		C	2.2649	0.067357	-1.73892
C	5.7397	4.2308	1.2974		C	1.80903	-1.03987	1.85956		C	-3.28167	1.18557	1.43554		C	5.28998	-1.07608	1.22308		C	2.9068	1.28719	-2.03152
C	5.6036	3.4297	-0.9743		C	-1.12621	1.26384	1.49661		C	-0.73877	-1.24346	0.134368		C	2.71447	1.25578	-0.18953		C	0.509988	-1.21671	-0.6047
H	3.9604	2.0867	-1.411		C	-0.45922	2.46932	1.70529		C	-1.49963	-2.40303	0.268267		C	3.28557	2.45187	0.241655		C	1.0557	-2.35744	-1.19175
C	6.2419	4.2022	-0.0039		C	0.907046	2.53037	2.00543		C	-2.77937	-2.40782	0.829602		C	4.44186	2.49885	1.0252		C	2.16897	-2.31639	-2.0351
H	6.2337	4.8333	2.0624		C	1.65588	1.37869	2.05818		C	-3.35406	-1.23128	1.24139		C	5.08924	1.33728	1.36701		C	2.77713	-1.11713	-2.31368
H	5.9873	3.4064	-1.9963		C	-2.47258	-1.30354	1.41328		C	0.738727	1.24362	-0.13437		C	1.59046	-1.30152	-0.98652		C	-0.51061	1.22114	0.602141
H	7.1298	4.7821	-0.2621		C	-2.56039	1.19134	1.15848		C	0.634202	-1.25536	-0.4046		C	1.47012	1.21167	-0.98046		C	-0.66958	-1.26913	0.278448
C	-4.0222	-2.7631	0.2326		C	-3.18388	-2.49622	1.51825		C	1.49959	2.40319	-0.2682		C	0.975361	-2.50126	-1.33973		C	-1.05636	2.36189	1.18912
C	-4.8962	-3.6698	-0.3617		C	-4.57394	-2.5561	1.3652		C	2.77935	2.408	-0.82948		C	-0.21935	-2.55539	-2.0621		C	-2.16934	2.32079	2.03284
C	-4.1226	-2.446	1.5875		C	-5.28805	-1.41552	1.08516		C	3.35404	1.23147	-1.24128		C	-0.83911	-1.39457	-2.45414		C	-2.7772	1.12147	2.31182
C	-5.8866	-4.2682	0.4152		C	-4.61323	-0.17662	1.00251		C	2.64564	0.020347	-1.07551		C	-0.26236	-0.15231	-2.10776		C	-2.26515	-0.06299	1.73684
H	-4.7898	-3.8939	-1.4242		C	-3.20628	-0.08814	1.19674		C	1.32623	-0.00438	-0.54006		C	0.945705	-0.07168	-1.35747		C	-1.13658	-0.04534	0.867944
C	-5.1238	-3.0445	2.3496		C	-5.35543	0.98718	0.708164		C	3.28166	-1.18539	-1.43549		C	-0.91927	1.02795	-2.50831		C	-2.90687	-1.28286	2.02969
H	-3.4218	-1.7401	2.0378		C	-4.72679	2.19959	0.598156		C	2.64041	-2.38074	-1.26177		C	-0.43434	2.24842	-2.12871		C	-2.48551	-2.44142	1.4392
C	-6.0066	-3.9557	1.7693		C	-3.34044	2.30684	0.808268		C	1.33147	-2.42555	-0.75427		C	0.734281	2.35111	-1.35633		C	-1.39179	-2.44391	0.558489
H	-6.5742	-4.98	-0.0462		C	3.10821	1.46156	2.34097		C	-4.69736	-1.25824	1.86259		C	6.30344	1.40332	2.21158		C	3.95421	-1.08841	-3.21074
H	-5.2081	-2.7991	3.4103		N	3.83678	0.275426	2.27879		N	-5.28374	-0.03016	2.16199		N	6.98768	0.211024	2.4367		N	4.5326	0.150475	-3.47007
H	-6.7873	-4.4222	2.3728		C	3.28086	-0.98247	2.04941		C	-4.66098	1.20269	1.98511		C	6.56043	-1.03736	1.9909		C	4.06102	1.35908	-2.96247
H	4.2029	3.4908	2.6466		C	-6.754	-1.51295	0.8735		C	4.69737	1.25844	-1.86242		C	-2.09801	-1.46679	-3.22905		C	-3.95356	1.09263	3.20979
					N	-7.42071	-0.32767	0.543148		N	5.28375	0.030363	-2.16185		N	-2.68359	-0.26398	-3.61379		N	-4.5317	-0.14628	3.46945
					C	-6.81852	0.922389	0.457845		C	4.661	-1.20249	-1.985		C	-2.15437	0.993325	-3.33119		C	-4.06056	-1.35482	2.96129
					O	3.65996	2.51092	2.60935		O	-5.2836	-2.29533	2.10263		O	6.70708	2.44423	2.69174		O	4.41853	-2.09335	-3.71402
					O	3.97846	-1.97394	2.0195		O	-5.22685	2.23236	2.2865		O	7.19855	-2.03804	2.24044		O	4.57561	2.41241	-3.27283
					O	-7.47342	1.90338	0.172661		O	5.22685	-2.23215	-2.28645		O	-2.68391	2.00347	-3.74349		O	-4.57494	-2.40818	3.27192
					O	-7.35335	-2.56191	0.971073		O	5.2836	2.29553	-2.10246		O	-2.62154	-2.52199	-3.53125		O	-4.41739	2.09749	3.71369
					C	5.27093	0.336892	2.52793		C	-6.61625	-0.02704	2.74972		C	8.20018	0.256785	3.24226		C	5.68305	0.179517	-4.36268
					C	-8.85425	-0.37523	0.285468		C	6.61627	0.027286	-2.74958		C	-3.91252	-0.33563	-4.39203		C	-5.68106	-0.17548	4.36345
					H	1.86059	-3.14378	1.59593		H	-3.17414	3.29904	1.50173		H	5.42982	-3.17702	0.998321		H	3.03319	3.36216	-1.65148
					H	-1.00282	3.40209	1.63188		H	-1.09068	-3.35124	-0.04927		H	2.81531	3.3913	-0.01028		H	0.60775	-3.32233	-1.00289
					H	1.38757	3.4944	2.17251		H	-3.32158	-3.34538	0.945438		H	4.83009	3.45692	1.36847		H	2.55434	-3.23482	-2.47823
					H	-2.65611	-3.42206	1.70825		H	1.09062	3.35139	0.049367		H	1.43077	-3.43913	-1.05556		H	-0.60856	3.32681	1.00004
					H	-5.09861	-3.50885	1.44216		H	3.32156	3.34555	-0.94526		H	-0.65844	-3.51862	-2.32233		H	-2.55462	3.2392	2.4761
					H	-5.31569	3.07735	0.332965		H	3.17412	-3.29885	-1.50177		H	-0.99222	3.13773	-2.41521		H	-3.0332	-3.35786	1.64981
					H	5.63136	1.33732	2.27041		H	-7.12761	-0.9517	2.46586		H	8.64347	1.25347	3.15541		H	6.3176	-0.68973	-4.15636
					H	5.49046	0.136468	3.58706		H	-6.55773	0.031565	3.84665		H	7.97251	0.055217	4.29957		H	5.36132	0.132032	-5.41329
					H	5.76765	-0.42619	1.91929		H	-7.16144	0.84982	2.3841		H	8.89157	-0.51266	2.88239		H	6.22347	1.11698	-4.19777
					H	-9.39085	0.246344	1.0146		H	7.16138	-0.84971	-2.38415		H	-4.42691	0.627407	-4.31488		H	-6.22192	-1.11273	4.19882
					H	-9.06619	0.011642	-0.71985		H	6.55776	-0.03102	-3.84652		H	-3.69122	-0.53897	-5.44998		H	-5.35798	-0.12861	5.41368
					H	-9.17834	-1.41592	0.367995		H	7.12771	0.95183	-2.46548		H	-4.53221	-1.15283	-4.00625		H	-6.31563	0.694032	4.15836
					O	-0.69413	-3.59359	1.21357		C	1.82712	2.03986	3.3058		C	0.219458	-2.55547	2.06191		C	-2.15841	2.89016	-2.10469
					O	-2.73591	3.50379	0.633255		C	3.09581	1.92245	2.72638		H	-7.02728	4.46461	-1.78145		H	-9.08555	-4.59906	1.40786
					O	2.72793	3.50896	-0.63155		C	3.59444	0.710659	2.2495		C	-0.97526	-2.50137	1.33953		C	-3.27097	2.73278	-1.27442
					O	0.702166	-3.5926	-1.21246		C	2.78352	-0.46544	2.409		C	-1.59045	-1.30164	0.986448		C	-3.86067	1.49396	-1.02937
					C	0.055558	-4.72933	-1.63373		C	1.4828	-0.3173	2.96925		C	-0.94578	-0.07178	1.35746		C	-3.26851	0.328454	-1.62704
					C	-0.20707	-5.75328	-0.71364		C	1.00885	0.940023	3.40777		C	0.26231	-0.15238	2.10773		C	-2.13496	0.513893	-2.46948
					C	-0.26609	-4.86468	-2.98581		C	3.24327	-1.76425	2.00974		C	0.839133	-1.39463	2.45403		C	-1.59063	1.79543	-2.7086
					C	-0.85544	-6.89942	-1.20669		C	2.3286	-2.82675	2.08134		C	-1.47028	1.21155	0.980534		C	-3.77204	-0.99531	-1.38549
					C	0.219649	-5.75253	0.715464		C	1.04076	-2.65755	2.61622		C	-0.73455	2.35101	1.35651		C	-3.08591	-2.07086	-1.97985
					C	-0.90404	-6.01058	-3.4425		C	0.631602	-1.43605	3.07897		C	0.434131	2.24836	2.12881		C	-1.98045	-1.86257	-2.82086
					H	-0.01779	-4.05276	-3.67227		C	4.91009	0.59146	1.59174		C	0.919173	1.0279	2.50829		C	-1.51924	-0.60061	-3.07321
					C	-1.2111	-7.03113	-2.54361		C	4.63149	-1.90344	1.53067		C	-2.86255	-1.25503	0.24257		C	-5.05488	1.34251	-0.17817
					H	-1.09566	-7.70182	-0.5061		C	5.70877	1.69098	1.22902		C	-2.71461	1.25563	0.18957		C	-4.93981	-1.15025	-0.49781
					C	-0.04503	-4.7288	1.63517		C	6.99051	1.52135	0.67606		C	-3.63073	-2.38908	-0.0724		C	-5.77237	2.42067	0.368524
					C	0.870424	-6.89715	1.20892		C	7.49426	0.267122	0.454231		C	-4.83331	-2.29035	-0.79096		C	-6.90092	2.22073	1.18021
					H	-1.16056	-6.10412	-4.49928		C	6.72046	-0.87363	0.758671		C	-5.28992	-1.07632	-1.22326		C	-7.33245	0.957586	1.4761
					H	-1.72477	-7.93191	-2.88362		C	5.41355	-0.72022	1.30217		C	-4.57501	0.10039	-0.91784		C	-6.66814	-0.16385	0.937727
					C	0.277021	-4.86297	2.98728		C	7.26344	-2.15271	0.502757		C	-3.37262	0.025627	-0.15872		C	-5.543	0.017935	0.084147
					C	1.22644	-7.02765	2.54586		C	6.52034	-3.27261	0.788435		C	-5.08932	1.33706	-1.36706		C	-7.15625	-1.45154	1.25279
					H	1.11226	-7.6993	0.50861		C	5.22011	-3.143	1.28879		C	-4.44203	2.49866	-1.02517		C	-6.56399	-2.55253	0.685404
					H	0.02708	-4.05131	3.67346		C	-0.73116	-1.32447	3.65882		C	-3.28575	2.4517	-0.24159		C	-5.48733	-2.39483	-0.1915
					H	1.74196	-7.92726	2.88616		N	-1.14478	-0.05035	4.0472		C	2.15434	0.993302	3.33108		C	-0.35023	-0.45136	-3.97565
					C	-3.75623	5.39182	1.67642		C	-0.34773	1.08763	3.98417		N	2.68364	-0.26399	3.6136		N	0.13776	0.839162	-4.16408
					C	-3.46456	4.67303	0.520067		C	8.84709	0.151051	-0.15456		C	2.09803	-1.46681	3.22895		C	-0.42583	1.98165	-3.60259
					C	-4.4332	6.60519	1.56543		N	9.31667	-1.13842	-0.38924		C	-6.5603	-1.03765	-1.99119		C	-8.52433	0.810143	2.3493
					C	-3.8345	5.13403	-0.73986		C	8.62256	-2.30755	-0.0695		N	-6.98762	0.210734	-2.43693		N	-8.92449	-0.48866	2.65322
					C	-4.80991	7.08587	0.311004		O	-1.45912	-2.28518	3.78924		C	-6.30348	1.40307	-2.2117		C	-8.28285	-1.63718	2.19515
					H	-4.66556	7.17792	2.46555		O	-0.77226	2.15307	4.39018		O	2.68382	2.00345	3.74344		O	0.163954	-1.39801	-4.53313
					C	-4.51205	6.3491	-0.83568		O	9.13119	-3.38942	-0.27032		O	2.6215	-2.522	3.53128		O	0.039007	3.07798	-3.84857
					H	-3.61805	4.52193	-1.61769		O	9.50225	1.12918	-0.44766		O	-6.70716	2.44398	-2.69181		O	-8.65289	-2.73587	2.55972
					H	-5.3406	8.03627	0.227551		C	-2.48082	0.098249	4.60844		O	-7.19831	-2.03836	-2.2409		O	-9.12196	1.7652	2.79826
					H	-4.81281	6.7191	-1.81793		C	10.6349	-1.30997	-0.98674		C	3.91259	-0.33557	4.3918		C	1.28813	1.00558	-5.04137
					C	3.45428	4.67974	-0.51957		H	1.47382	3.00901	3.66044		C	-8.20004	0.256399	-3.24261		C	-10.0543	-0.64698	3.55843
					C	3.74531	5.39761	-1.67666		H	3.6955	2.81845	2.64043		H	0.658627	-3.51868	2.32205		H	-1.74364	3.88255	-2.28173
					C	3.82272	5.14295	0.739986		H	0.341655	-3.49153	2.65616		H	-1.43058	-3.43924	1.05526		H	-3.68552	3.62126	-0.8201
					C	4.4201	6.6123	-1.56679		H	7.59414	2.38632	0.403153		H	0.99195	3.1377	2.41535		H	-1.45371	-2.70479	-3.26545
					H	3.44113	5.00112	-2.64724		H	6.94527	-4.25906	0.600355		H	-5.42971	-3.17728	-0.99846		H	-7.46127	3.06931	1.56931
					C	4.49806	6.35933	0.834681		H	4.65899	-4.04949	1.47401		H	-4.8303	3.45672	-1.3684		H	-6.93282	-3.54947	0.923041
					H	3.60699	4.53144	1.61841		H	-3.09384	-0.74219	4.26827		H	-2.81555	3.39116	0.010396		H	-5.05885	-3.28888	-0.62062
					C	4.79526	7.09519	-0.31275		H	-2.44448	0.091048	5.70761		H	4.42703	0.627425	4.31444		H	1.9155	0.110883	-4.97021
					H	4.65198	7.18432	-2.46749		H	-2.90118	1.05562	4.28123		H	3.69133	-0.53866	5.44981		H	0.967753	1.12561	-6.08678
					H	4.79767	6.73105	1.81663		H	11.0307	-0.31949	-1.22607		H	4.5322	-1.15287	4.00615		H	1.83785	1.90121	-4.7347
					H	5.32427	8.04661	-0.23019		H	11.305	-1.82436	-0.2849		H	-8.89156	-0.51287	-2.88261		H	-10.7736	0.157129	3.36991
					C	0.917349	-6.00737	3.44439		H	10.5549	-1.91919	-1.8962		H	-8.64321	1.25316	-3.15608		H	-10.5086	-1.62719	3.38502
					H	1.17412	-6.09994	4.50119		O	5.21966	2.94168	1.38488		H	-7.97229	0.054484	-4.29984		H	-9.72517	-0.5821	4.60618
					H	-3.45079	4.99707	2.64732		O	-0.77672	3.64366	0.518489		O	-3.26524	-3.61076	0.397902		O	-5.43645	3.69673	0.043376
										O	2.65553	-4.03807	1.55373		O	3.26518	-3.61063	-0.3978		O	1.08105	3.60675	0.077667
										O	0.776675	-3.6435	-0.51869		O	-1.10975	3.58091	0.917315		O	-3.44053	-3.34992	-1.68955
										O	-5.21942	-2.94189	-1.38488		O	1.10933	3.58101	-0.91697		O	-1.08106	-3.60246	-0.07954
										O	-2.65585	4.03809	-1.55378		O	7.1046	3.52794	-0.67356		O	5.433	-3.69574	-0.04471
										C	-2.00938	5.17155	-1.98618		O	5.48229	-3.57458	-2.1378		O	3.44134	3.35278	1.68649
										C	-1.44608	6.04322	-1.04478		C	5.03929	-4.69641	-2.79789		C	3.04024	4.39828	2.4901
										C	-1.98576	5.46002	-3.35234		C	4.42591	-5.72666	-2.07259		C	2.39757	5.50016	1.90973
										C	-0.80012	7.18713	-1.54691		C	5.2687	-4.80784	-4.17083		C	3.34561	4.36463	3.85142
										C	-1.56772	5.90405	0.435453		C	3.99635	-6.84808	-2.8046		C	2.0188	6.54206	2.77575
										C	-1.34445	6.60093	-3.81641		C	4.28966	-5.76718	-0.58776		C	2.17221	5.70804	0.449601
										H	-2.46577	4.76844	-4.04755		C	4.83723	-5.93083	-4.86443		C	2.96126	5.4131	4.67775
										C	-0.73446	7.46398	-2.90709		H	5.77849	-3.99336	-4.68929		H	3.86389	3.49841	4.26909
										H	-0.32887	7.86982	-0.83686		C	4.18322	-6.95285	-4.17762		C	2.28123	6.50423	4.13957
										C	-1.22604	4.76565	1.17839		H	3.49101	-7.65419	-2.26876		H	1.49337	7.40105	2.35335
										C	-1.99236	7.03191	1.1604		C	3.7194	-4.76212	0.205433		C	1.50941	4.82244	-0.4108
										H	-1.32108	6.81263	-4.88689		C	4.70581	-6.93764	0.071573		C	2.57702	6.93963	-0.09644
										H	-0.21271	8.35669	-3.25602		H	5.01094	-6.00476	-5.93945		H	3.19258	5.3692	5.74357
										C	-1.25973	4.766	2.57358		H	3.82379	-7.8352	-4.70981		H	1.95952	7.32836	4.77872
										C	-2.06118	7.03625	2.54817		C	3.53631	-4.92973	1.57904		C	1.21153	5.17058	-1.72918
										H	-2.28902	7.9242	0.605254		C	4.55409	-7.10769	1.44226		C	2.32054	7.28425	-1.4177
										C	-1.68309	5.89813	3.25855		H	5.17645	-7.72678	-0.51847		H	3.11888	7.63737	0.545353
										H	-0.9735	3.86585	3.12291		C	3.95844	-6.0995	2.1984		C	1.62166	6.39765	-2.23506
										H	-2.4083	7.92812	3.07279		H	3.08647	-4.12667	2.16827		H	0.682496	4.46214	-2.37097
										H	-1.71807	5.88378	4.34942		H	4.90197	-8.02621	1.91814		H	2.66271	8.24524	-1.80578
										C	2.00891	-5.17146	1.98606		H	3.82234	-6.21582	3.27513		H	1.39605	6.65275	-3.27204
										C	1.44569	-6.04311	1.04461		C	-0.64097	4.72447	1.52766		C	-3.03834	-4.39515	-2.49297
										C	1.98508	-5.4599	3.35223		C	-0.04964	5.72509	0.744687		C	-2.39529	-5.49659	-1.91221
										C	0.799546	-7.18695	1.54666		C	-0.82878	4.88787	2.90085		C	-3.3431	-4.36179	-3.85443
										C	1.56754	-5.90392	-0.43561		C	0.40385	6.87336	1.41929		C	-2.01532	-6.53827	-2.77796
										C	1.34362	-6.60075	3.81623		C	0.049088	5.72513	-0.74423		C	-2.17085	-5.70429	-0.45191
										H	2.46505	-4.76835	4.0475		C	-0.37364	6.03706	3.53482		C	-2.95756	-5.41004	-4.6805
										C	0.733675	-7.46377	2.90684		H	-1.30922	4.09622	3.48026		H	-3.86193	-3.49601	-4.27233
										H	0.328327	-7.8696	0.83656		C	0.259563	7.0319	2.79196		C	-2.27702	-6.50065	-4.14192
										C	1.22607	-4.76548	-1.17857		H	0.892407	7.65692	0.836472		H	-1.48959	-7.39691	-2.3552
										C	1.99227	-7.03178	-1.16051		C	0.640515	4.72459	-1.52724		C	-1.50913	-4.81825	0.408883
										H	1.32007	-6.81244	4.88671		C	-0.40446	6.87341	-1.41877		C	-2.57535	-6.93608	0.093886
										H	0.2118	-8.35643	3.25572		H	-0.51263	6.14667	4.61186		H	-3.18839	-5.36638	-5.74643
										C	1.26003	-4.76578	-2.57375		H	0.636548	7.93333	3.27829		H	-1.9544	-7.32457	-4.78088
										C	2.06134	-7.03607	-2.54828		C	0.828402	4.88812	-2.9004		C	-1.21193	-5.16619	1.72748
										H	2.28881	-7.92409	-0.60535		C	-0.26012	7.03205	-2.79143		C	-2.31958	-7.28049	1.41535
										C	1.68345	-5.89791	-3.25869		H	-0.89309	7.6569	-0.83592		H	-3.11633	-7.63415	-0.54828
										H	0.973953	-3.86559	-3.12311		C	0.373201	6.03732	-3.53432		C	-1.62176	-6.39347	2.23313
										H	2.40852	-7.92795	-3.07287		H	1.30893	4.09655	-3.47985		H	-0.68368	-4.45749	2.36963
										H	1.71864	-5.88351	-4.34955		H	-0.63715	7.93349	-3.27772		H	-2.66147	-8.24166	1.80324
										C	6.00968	4.06254	1.20693		H	0.512242	6.14702	-4.61135		H	-1.39669	-6.64841	3.27027
										C	6.63043	4.62053	2.32116		C	-3.71935	-4.76226	-0.20538		C	-5.81785	4.7514	0.842808
										C	6.11512	4.64031	-0.055		C	-4.28965	-5.76733	0.587778		C	-6.4534	5.85521	0.257922
										C	7.37358	5.7897	2.16612		C	-3.5362	-4.92984	-1.57897		C	-5.49829	4.72647	2.20122
										H	6.52504	4.1373	3.29426		C	-4.70573	-6.93779	-0.07158		C	-6.79191	6.91991	1.11213
										C	6.86297	5.80878	-0.1952		C	-3.95825	-6.09963	-2.19837		C	-5.84656	5.79605	3.01664
										H	5.64304	4.15177	-0.90985		H	-3.08637	-4.12676	-2.16819		H	-4.99852	3.852	2.62522
										C	7.48958	6.38544	0.909969		C	-4.55392	-7.10784	-1.44226		C	-6.50485	6.89712	2.47145
										H	7.86349	6.23676	3.03351		H	-5.1764	-7.72694	0.518434		H	-7.31043	7.78182	0.68709
										H	6.95815	6.2684	-1.181		H	-3.8221	-6.21594	-3.27509		H	-5.60327	5.76135	4.08012
										H	8.07326	7.30044	0.791669		H	-4.90174	-8.02636	-1.91817		H	-6.7956	7.73842	3.10298
										C	-6.00932	-4.0628	-1.2068		C	7.71901	4.68937	-0.2425		C	5.81409	-4.75044	-0.84422
										C	-6.62992	-4.62104	-2.32099		C	8.43102	5.44707	-1.16844		C	6.44806	-5.85503	-0.25911
										C	-6.11479	-4.6404	0.05521		C	7.56206	5.10501	1.07653		C	5.49584	-4.72474	-2.20293
										C	-7.37294	-5.79027	-2.16584		C	8.99764	6.65392	-0.76151		C	6.78641	-6.91978	-1.11332
										H	-6.52451	-4.13794	-3.29416		H	8.53299	5.08715	-2.19394		C	5.8439	-5.7944	-3.01835
										C	-6.86252	-5.80894	0.195522		C	8.13556	6.31374	1.46964		H	4.99726	-3.84968	-2.62715
										H	-5.64283	-4.1517	0.910027		H	7.02717	4.46502	1.78125		C	6.50065	-6.89626	-2.47291
										C	-7.48898	-6.38583	-0.90961		C	8.84965	7.08913	0.555691		H	7.3037	-7.78231	-0.68804
										H	-7.86273	-6.23752	-3.0332		H	9.55689	7.2569	-1.47977		H	5.60163	-5.75914	-4.08205
										H	-6.95772	-6.26842	1.18138		H	8.0244	6.64789	2.50312		H	6.79124	-7.7376	-3.10446
										H	-8.07256	-7.30089	-0.79122		H	9.29552	8.03428	0.871573		C	-6.36268	2.73281	-2.93597
															C	-3.89466	-2.22845	3.28303		C	-7.4895	2.74083	-2.09712
															C	-5.09795	-2.34146	2.56687		C	-8.22623	1.5736	-1.84106
															C	-5.85745	-1.21326	2.21885		C	-7.73143	0.343106	-2.38746
															C	-5.31306	0.076044	2.53303		C	-6.60793	0.359532	-3.26176
															C	-4.11088	0.169925	3.28983		C	-5.94438	1.57392	-3.53239
															C	-3.42244	-1.00187	3.66559		C	-8.32773	-0.9253	-2.06801
															C	-5.93797	1.29339	2.09265		C	-6.75023	-2.0195	-3.59114
															C	-4.22444	2.5732	3.28864		C	-6.12201	-0.82619	-3.85816
															C	-3.57251	1.42228	3.6634		C	-9.4572	1.53769	-1.02934
															C	-7.16158	-1.27746	1.53288		C	-9.43541	-0.97234	-1.09402
															C	-7.13456	1.21526	1.23263		C	-11.2536	2.65864	0.19883
															C	-9.0683	-2.53833	0.657517		C	-11.7572	1.45504	0.630668
															C	-9.61376	-1.40191	0.110106		C	-11.1419	0.254456	0.209507
															C	-8.96102	-0.16183	0.292811		C	-10.006	0.265981	-0.64847
															C	-7.74597	-0.06608	1.02828		C	-11.6649	-0.9746	0.665137
															C	-9.52688	0.9964	-0.28157		C	-11.0833	-2.1562	0.289179
															C	-8.91026	2.21115	-0.14013		C	-9.97267	-2.16352	-0.57344
															C	-7.71961	2.32643	0.599172		C	-4.9592	-0.79996	-4.77557
															C	-2.32975	1.51243	4.46488		N	-4.32814	0.423763	-4.97404
															N	-1.68044	0.321454	4.7741		C	-4.76201	1.63152	-4.42876
															C	-2.15909	-0.94558	4.44369		C	-12.9366	1.44599	1.53241
															C	-10.8777	-1.50532	-0.66188		N	-13.3736	0.194981	1.98213
															N	-11.3587	-0.32535	-1.24029		C	-12.8211	-1.02093	1.59739
															C	-10.7706	0.925073	-1.09154		O	-4.55113	-1.79781	-5.33927
															O	-1.87487	2.57539	4.84296		O	-4.19016	2.67035	-4.68189
															O	-1.56045	-1.94423	4.78248		O	-13.2667	-2.06416	2.02811
															O	-11.2574	1.90216	-1.62143		O	-13.496	2.46487	1.87551
															O	-11.4683	-2.55482	-0.79786		C	-3.17138	0.453106	-5.85888
															C	-0.44684	0.398732	5.54491		C	-14.5004	0.131784	2.90414
															C	-12.5734	-0.37909	-2.04367		H	-5.79366	3.64436	-3.11231
															H	-3.30966	-3.11271	3.53142		H	-6.39107	-2.93511	-4.06283
															H	-3.82436	3.54221	3.5898		H	-11.7359	3.5842	0.514534
															H	-9.5778	-3.49321	0.524991		H	-11.4865	-3.08961	0.680866
															H	-9.35005	3.08412	-0.62166		H	-2.63624	-0.49838	-5.77377
															H	0.055581	1.34364	5.31462		H	-3.48298	0.590634	-6.90474
															H	-0.65755	0.361879	6.62385		H	-2.53308	1.29427	-5.56983
															H	0.182942	-0.45776	5.28296		H	-14.807	1.15518	3.13534
															H	-12.9005	-1.42093	-2.09345		H	-15.3341	-0.41746	2.4466
															H	-13.3571	0.240758	-1.58773		H	-14.203	-0.39382	3.82092
															H	-12.3716	0.006275	-3.0516		O	-7.81445	3.89981	-1.46144
															O	-5.48239	-3.57468	2.13781		O	-9.38638	-3.34178	-0.88269
															O	-7.10441	3.52802	0.67362		C	-9.96487	-4.55416	-0.55448
															C	-7.71868	4.68946	0.24241		C	-9.68783	-5.14193	0.676462
															C	-7.56191	5.10482	-1.07673		C	-10.7647	-5.1858	-1.50302
															C	-8.43039	5.44748	1.16833		C	-10.2294	-6.39614	0.955828
															C	-8.13526	6.31358	-1.46997		C	-11.2978	-6.44019	-1.21056
															C	-8.99685	6.65435	0.761278		H	-10.9599	-4.69251	-2.45702
															H	-8.53222	5.08778	2.19392		C	-11.0301	-7.04698	0.016783
															C	-8.84903	7.08928	-0.55604		H	-10.0242	-6.86494	1.92029
															H	-8.02423	6.6475	-2.50353		H	-11.9251	-6.94518	-1.94791
															H	-9.55586	7.25757	1.47952		H	-11.45	-8.02897	0.243282
															H	-9.29479	8.03445	-0.87202		C	-7.42525	5.10482	-1.99727
															C	-5.03941	-4.69654	2.79788		C	-7.78478	5.40833	-3.31202
															C	-5.26889	-4.80798	4.1708		C	-6.7332	6.02393	-1.19742
															C	-4.42599	-5.72678	2.07259		C	-7.40954	6.61894	-3.8794
															C	-4.83747	-5.93096	4.86443		H	-8.35122	4.67389	-3.88801
															H	-5.77872	-3.99349	4.68922		C	-6.36367	7.23851	-1.8026
															C	-3.99648	-6.8482	2.80464		C	-6.68082	7.53547	-3.12252
															C	-4.18341	-6.95298	4.17764		H	-7.6852	6.84319	-4.91139
															H	-5.01124	-6.0049	5.93943		H	-5.80004	7.9621	-1.2101
															H	-3.49111	-7.65431	2.26882		H	-6.36441	8.48491	-3.5577
															H	-3.82402	-7.83534	4.70984		C	-10.1146	2.69328	-0.61348
															C	-7.8552	-2.47185	1.35195		H	-9.73426	3.66296	-0.90704
															H	-7.44666	-3.39484	1.74224		C	-7.82743	-2.06399	-2.69837
															C	-5.38073	2.50387	2.50277		H	-8.27195	-3.02834	-2.49251
															H	-5.84319	3.43458	2.20276		H	10.964	4.686	2.45743
																				C	11.0864	2.15018	-0.28689
																				C	9.97467	2.15884	0.574158
																				C	9.43559	0.968642	1.09482
																				C	10.006	-0.27003	0.650398
																				C	11.1431	-0.2596	-0.20592
																				C	11.6689	0.968447	-0.66219
																				C	9.45581	-1.54138	1.03119
																				C	10.1126	-2.69799	0.616968
																				C	11.2529	-2.66474	-0.19359
																				C	11.7572	-1.46137	-0.62434
																				C	8.32698	0.922968	2.06774
																				C	8.224	-1.57594	1.84179
																				C	7.82685	2.06242	2.69682
																				C	6.74927	2.01907	3.5892
																				C	6.12043	0.826243	3.85682
																				C	6.60583	-0.36012	3.26125
																				C	7.72977	-0.3449	2.38749
																				C	5.94127	-1.57389	3.53209
																				C	6.35879	-2.73323	2.93599
																				C	7.48591	-2.74242	2.09758
																				C	12.9373	-1.44609	-1.52192
																				N	13.3798	-0.20011	-1.97193
																				C	12.8285	1.0209	-1.59311
																				C	4.95741	0.801166	4.77403
																				N	4.3255	-0.42204	4.9729
																				C	4.75868	-1.63033	4.4282
																				O	13.5083	-2.45595	-1.87363
																				O	13.2627	2.0723	-2.01501
																				O	4.18599	-2.66864	4.68156
																				O	4.54993	1.79956	5.3372
																				C	14.5161	-0.20646	-2.88443
																				C	3.16858	-0.4503	5.85755
																				H	11.4904	3.08356	-0.67769
																				H	9.73084	-3.66704	0.910761
																				H	8.27187	3.0264	2.49029
																				H	6.39037	2.9352	4.06008
																				H	15.3966	-0.6372	-2.38925
																				H	14.2828	-0.8176	-3.7658
																				H	14.719	0.8261	-3.18053
																				H	2.52962	-1.29097	5.56852
																				H	3.47988	-0.58796	6.90348
																				H	2.63422	0.501607	5.77221
																				H	10.0326	6.86115	-1.91946
																				O	9.38916	3.33791	0.882005
																				O	7.80995	-3.90176	1.46209
																				C	10.7698	5.17986	1.50353
																				C	9.96947	4.54959	0.554486
																				C	11.3047	6.43362	1.21167
																				C	9.69363	5.13814	-0.67635
																				C	11.0382	7.04119	-0.01557
																				H	11.9324	6.93753	1.94939
																				C	10.2369	6.39173	-0.9551
																				H	9.09083	4.59634	-1.40811
																				H	11.4594	8.02271	-0.24158
																				C	6.72624	-6.02444	1.19647
																				C	7.41867	-5.10639	1.99721
																				C	6.35463	-7.23873	1.80093
																				C	7.77658	-5.41073	3.31221
																				C	6.67015	-7.53645	3.12108
																				H	5.79072	-7.96147	1.20766
																				C	7.39928	-6.62103	3.8789
																				H	8.34339	-4.67717	3.88896
																				H	6.35216	-8.48562	3.55571
																				H	7.67368	-6.84591	4.91109
																				H	11.7356	-3.59053	-0.50827
																				H	5.78892	-3.64426	3.11228
