# Supplementary material for: Generating extended foldamer dye stacks and unravelling their evolving exciton dynamics
Source: Nat Chem. 2026 Mar 23;18(5):923–30. doi: 10.1038/s41557-026-02082-0 (PMC13149034; doi:10.1038/s41557-026-02082-0)
Supplement: Supplementary file 4 — Source Data Fig. 3. [file 41557_2026_2082_MOESM4_ESM.xlsx]

## Sheet: Panel a
PBI-1					PBI-2					PBI-3					PBI-4					PBI-5					PBI-6					PBI-10					PBI-14
Absorption Tol		Emission Tol			Absorption Tol		Emission Tol			Absorption Tol		Emission Tol			Absorption Tol		Emission Tol			Absorption Tol		Emission Tol			Absorption Tol		Emission Tol			Absorption Tol		Emission Tol			Absorption Tol		Emission Tol
Wavenumber [cm-1]	Absorbance norm. [a.u.]	Wavenumber [cm-1]	Emission norm. [a.u.]		Wavenumber [cm-1]	Absorbance norm. [a.u.]	Wavenumber [cm-1]	Emission norm. [a.u.]		Wavenumber [cm-1]	Absorbance norm. [a.u.]	Wavenumber [cm-1]	Emission norm. [a.u.]		Wavenumber [cm-1]	Absorbance norm. [a.u.]	Wavenumber [cm-1]	Emission norm. [a.u.]		Wavenumber [cm-1]	Absorbance norm. [a.u.]	Wavenumber [cm-1]	Emission norm. [a.u.]		Wavenumber [cm-1]	Absorbance norm. [a.u.]	Wavenumber [cm-1]	Emission norm. [a.u.]		Wavenumber [cm-1]	Absorbance norm. [a.u.]	Wavenumber [cm-1]	Emission norm. [a.u.]		Wavenumber [cm-1]	Absorbance norm. [a.u.]	Wavenumber [cm-1]	Emission norm. [a.u.]
12500	0.00345	17857.1	0.80341		12500	0.000686711	17857.1	0.12805		12500	0.01305	17857.1	0.00962		12500	0.00346	17857.1	0		12500	0.000461887	17857.1	0		12500	0.00199	17857.1	0.00358		12500	0.0017	17857.1	0		12500	0.000885668	17857.1	0
12515.6	0.00188	17850.8	0.81108		12515.6	0.00118	17850.8	0.13225		12515.6	0.00324	17850.8	0.01192		12515.6	0.00154	17850.8	0.000844358		12515.6	0.00078761	17850.8	0.000241815		12507.8	0.00238	17825.3	0.00484		12507.8	0.00181	17825.3	0.000166805		12507.8	0.000894609	17825.3	0.000122128
12531.3	0.0016	17844.4	0.81791		12531.3	0	17844.4	0.13676		12531.3	0.00239	17844.4	0.01431		12531.3	0.000733657	17844.4	0.00169		12531.3	0	17844.4	0.000529663		12515.6	0.00162	17793.6	0.0061		12515.6	0.00115	17793.6	0.000390108		12515.6	0.000966297	17793.6	0.000230322
12547.1	0.00222	17838	0.82511		12547.1	0.0005689	17838	0.14118		12547.1	0.00318	17838	0.01655		12547.1	0.00164	17838	0.00238		12547.1	0.000265441	17838	0.00084123		12523.5	0.00128	17762	0.00753		12523.5	0.000976523	17762	0.000594668		12523.5	0.00091052	17762	0.00040046
12562.8	0.00102	17831.7	0.83217		12562.8	0.000448668	17831.7	0.14558		12562.8	0.00122	17831.7	0.01909		12562.8	0.00241	17831.7	0.00327		12562.8	0.000742333	17831.7	0.00117		12531.3	0.000527573	17730.5	0.00906		12531.3	0.000417035	17730.5	0.000872642		12531.3	0.000940733	17730.5	0.000551244
12578.6	0.00060153	17825.3	0.83942		12578.6	0.000373731	17825.3	0.15009		12578.6	0.00153	17825.3	0.02168		12578.6	0.00167	17825.3	0.00423		12578.6	0.000632918	17825.3	0.00155		12539.2	0.00156	17699.1	0.0107		12539.2	0.00111	17699.1	0.00114		12539.2	0.00126	17699.1	0.000774979
12594.5	0.000816932	17819	0.84657		12594.5	0.000588345	17819	0.15463		12594.5	0.000969431	17819	0.02431		12594.5	0.00244	17819	0.00518		12594.5	0.000922049	17819	0.002		12547.1	0.00168	17667.8	0.01252		12547.1	0.00175	17667.8	0.00152		12547.1	0.0011	17667.8	0.000948217
12610.3	0.00181	17812.6	0.85303		12610.3	0.000634205	17812.6	0.15928		12610.3	0.00184	17812.6	0.02678		12610.3	0.00244	17812.6	0.00614		12610.3	0.000748063	17812.6	0.00245		12554.9	0.00117	17636.7	0.01452		12554.9	0.00178	17636.7	0.00183		12554.9	0.00105	17636.7	0.00119
12626.3	0.000886348	17806.3	0.85933		12626.3	0.000586401	17806.3	0.16381		12626.3	0.00212	17806.3	0.02942		12626.3	0.00202	17806.3	0.00717		12626.3	0.000575207	17806.3	0.00293		12562.8	0.00191	17605.6	0.01663		12562.8	0.00165	17605.6	0.00225		12562.8	0.00145	17605.6	0.00141
12642.2	0.000987168	17799.9	0.8653		12642.2	0.000573518	17799.9	0.16835		12642.2	0.0012	17799.9	0.03213		12642.2	0.00147	17799.9	0.00827		12642.2	0.00109	17799.9	0.00342		12570.7	0.00187	17574.7	0.01901		12570.7	0.00141	17574.7	0.00272		12570.7	0.00133	17574.7	0.00169
12658.2	0	17793.6	0.87182		12658.2	0.000375189	17793.6	0.1732		12658.2	0.00302	17793.6	0.03505		12658.2	0.00125	17793.6	0.00931		12658.2	0.00084826	17793.6	0.00391		12578.6	0.00273	17543.9	0.02132		12578.6	0.00146	17543.9	0.00322		12578.6	0.00166	17543.9	0.00198
12674.3	0.00149	17787.3	0.87811		12674.3	8.43924e-05	17787.3	0.17786		12674.3	0.00244	17787.3	0.03779		12674.3	0	17787.3	0.01029		12674.3	9.22025e-05	17787.3	0.0044		12586.5	0.00233	17513.1	0.02393		12586.5	0.00125	17513.1	0.00373		12586.5	0.00145	17513.1	0.00233
12690.4	0.00279	17780.9	0.88406		12690.4	0.000847482	17780.9	0.18273		12690.4	0.00358	17780.9	0.04071		12690.4	0.00318	17780.9	0.01131		12690.4	0.00104	17780.9	0.00496		12594.5	0.00242	17482.5	0.02676		12594.5	0.00124	17482.5	0.0043		12594.5	0.00158	17482.5	0.00271
12706.5	0.000574537	17774.6	0.88912		12706.5	0.000296449	17774.6	0.18738		12706.5	0.000364697	17774.6	0.04369		12706.5	0.0014	17774.6	0.0123		12706.5	0.000885014	17774.6	0.00548		12602.4	0.00179	17452	0.0295		12602.4	0.000518817	17452	0.00508		12602.4	0.00126	17452	0.0031
12722.6	0.00253	17768.3	0.89384		12722.6	0.000732655	17768.3	0.19234		12722.6	0.00248	17768.3	0.04659		12722.6	0.00432	17768.3	0.01346		12722.6	0.00151	17768.3	0.00602		12610.3	0.00187	17421.6	0.03262		12610.3	0.000755585	17421.6	0.00563		12610.3	0.000857958	17421.6	0.00355
12738.9	0.000847233	17762	0.89911		12738.9	0.000410673	17762	0.19707		12738.9	0.00293	17762	0.04955		12738.9	0.00127	17762	0.01466		12738.9	0.000413403	17762	0.0066		12618.3	0.00182	17391.3	0.03571		12618.3	0.001	17391.3	0.00647		12618.3	0.00087798	17391.3	0.0041
12755.1	0.00251	17755.7	0.90504		12755.1	0.000739624	17755.7	0.20166		12755.1	0.00354	17755.7	0.05258		12755.1	0.00373	17755.7	0.01591		12755.1	0.00143	17755.7	0.00722		12626.3	0.00228	17361.1	0.03876		12626.3	0.00172	17361.1	0.00726		12626.3	0.000709752	17361.1	0.00459
12771.4	0.00328	17749.4	0.91171		12771.4	0.000763286	17749.4	0.20627		12771.4	0.00362	17749.4	0.05558		12771.4	0.00119	17749.4	0.01716		12771.4	0.000916598	17749.4	0.0078		12634.2	0.00257	17331	0.042		12634.2	0.00144	17331	0.00818		12634.2	0.000667559	17331	0.00518
12787.7	0.00135	17743.1	0.91804		12787.7	0.000255299	17743.1	0.21133		12787.7	0.0015	17743.1	0.05867		12787.7	0.00231	17743.1	0.01845		12787.7	0.00053734	17743.1	0.00841		12642.2	0.00311	17301	0.0453		12642.2	0.00169	17301	0.00913		12642.2	0.0013	17301	0.0058
12804.1	0.00379	17736.8	0.92347		12804.1	0.000923256	17736.8	0.21656		12804.1	0.0049	17736.8	0.06191		12804.1	0.004	17736.8	0.0195		12804.1	0.00166	17736.8	0.00911		12650.2	0.00237	17271.2	0.0488		12650.2	0.00123	17271.2	0.01019		12650.2	0.00093948	17271.2	0.00653
12820.5	0.00305	17730.5	0.92801		12820.5	0.000633395	17730.5	0.22167		12820.5	0.00493	17730.5	0.06526		12820.5	0.00502	17730.5	0.02077		12820.5	0.00195	17730.5	0.00973		12658.2	0.00153	17241.4	0.0523		12658.2	0.00146	17241.4	0.01135		12658.2	0.000643603	17241.4	0.00732
12837	0.00329	17724.2	0.9324		12837	0.000706887	17724.2	0.2269		12837	0.00387	17724.2	0.06849		12837	0.00448	17724.2	0.02191		12837	0.00146	17724.2	0.01032		12666.2	0.000989495	17211.7	0.05595		12666.2	0.00139	17211.7	0.01256		12666.2	0.000493609	17211.7	0.00821
12853.5	0.0013	17717.9	0.93624		12853.5	0.000825359	17717.9	0.23196		12853.5	0.00251	17717.9	0.07182		12853.5	0.00204	17717.9	0.02336		12853.5	0.00193	17717.9	0.0111		12674.3	0.00124	17182.1	0.05982		12674.3	0.00157	17182.1	0.01402		12674.3	0.000970766	17182.1	0.00919
12870	0.00216	17711.7	0.94065		12870	0.000710291	17711.7	0.23738		12870	0.00493	17711.7	0.07507		12870	0.00209	17711.7	0.02471		12870	0.00135	17711.7	0.01183		12682.3	0.00143	17152.7	0.06315		12682.3	0.00171	17152.7	0.01542		12682.3	0.00123	17152.7	0.01022
12886.6	0.00297	17705.4	0.94471		12886.6	0.000841648	17705.4	0.24258		12886.6	0.00262	17705.4	0.07861		12886.6	0.00266	17705.4	0.0261		12886.6	0.00162	17705.4	0.01252		12690.4	0.000992898	17123.3	0.06681		12690.4	0.000879357	17123.3	0.01692		12690.4	0.0012	17123.3	0.01137
12903.2	0.00172	17699.1	0.94896		12903.2	0.000381346	17699.1	0.24756		12903.2	0.0023	17699.1	0.08203		12903.2	0.00329	17699.1	0.02747		12903.2	0.000881521	17699.1	0.0132		12698.4	0.00154	17094	0.07039		12698.4	0.00115	17094	0.01867		12698.4	0.00114	17094	0.01254
12919.9	0.00306	17692.9	0.95315		12919.9	0.000664995	17692.9	0.25274		12919.9	0.00395	17692.9	0.08566		12919.9	0.00265	17692.9	0.02892		12919.9	0.00147	17692.9	0.01395		12706.5	0.00173	17064.8	0.07452		12706.5	0.000930357	17064.8	0.0206		12706.5	0.00158	17064.8	0.01396
12936.6	0.00291	17686.6	0.95735		12936.6	0.000919852	17686.6	0.25745		12936.6	0.0025	17686.6	0.08931		12936.6	0.0042	17686.6	0.0302		12936.6	0.00106	17686.6	0.0146		12714.6	0.00239	17035.8	0.07809		12714.6	0.00138	17035.8	0.02229		12714.6	0.00154	17035.8	0.01532
12953.4	0.00148	17680.3	0.96062		12953.4	0.000968884	17680.3	0.26263		12953.4	0.00273	17680.3	0.09297		12953.4	0.00379	17680.3	0.03159		12953.4	0.00117	17680.3	0.01531		12722.6	0.00231	17006.8	0.08181		12722.6	0.00119	17006.8	0.02468		12722.6	0.00128	17006.8	0.01695
12970.2	0.00193	17674.1	0.96353		12970.2	0.000705996	17674.1	0.26783		12970.2	0.00309	17674.1	0.09652		12970.2	0.0029	17674.1	0.03312		12970.2	0.0013	17674.1	0.01603		12730.7	0.00205	16977.9	0.08571		12730.7	0.00145	16977.9	0.0269		12730.7	0.00125	16977.9	0.01884
12987	0.00177	17667.8	0.96625		12987	0.000405002	17667.8	0.2731		12987	0	17667.8	0.09994		12987	0.000897555	17667.8	0.0346		12987	0.00111	17667.8	0.01686		12738.9	0.00137	16949.2	0.09028		12738.9	0.0016	16949.2	0.02958		12738.9	0.00127	16949.2	0.02095
13003.9	0.00258	17661.6	0.96963		13003.9	0.000576435	17661.6	0.27852		13003.9	0.00423	17661.6	0.10372		13003.9	0.00547	17661.6	0.03619		13003.9	0.00128	17661.6	0.01767		12747	0.00128	16920.5	0.09475		12747	0.00135	16920.5	0.03257		12747	0.00128	16920.5	0.02335
13020.8	0.00215	17655.4	0.97264		13020.8	0.000572789	17655.4	0.28417		13020.8	0.00285	17655.4	0.10742		13020.8	0.00357	17655.4	0.03772		13020.8	0.00153	17655.4	0.01845		12755.1	0.00136	16891.9	0.09939		12755.1	0.00111	16891.9	0.03582		12755.1	0.0012	16891.9	0.0258
13037.8	0.00261	17649.1	0.97546		13037.8	0.0011	17649.1	0.28955		13037.8	0.00172	17649.1	0.11131		13037.8	0.0039	17649.1	0.03919		13037.8	0.00135	17649.1	0.01924		12763.2	0.00131	16863.4	0.10459		12763.2	0.000713598	16863.4	0.03925		12763.2	0.000835967	16863.4	0.02855
13054.8	0.00253	17642.9	0.9781		13054.8	0.000615407	17642.9	0.29444		13054.8	0.00618	17642.9	0.11527		13054.8	0.00307	17642.9	0.04066		13054.8	0.00199	17642.9	0.02002		12771.4	0.0015	16835	0.10997		12771.4	0.000826375	16835	0.04303		12771.4	0.00059551	16835	0.0317
13071.9	0.00249	17636.7	0.98074		13071.9	0.000367736	17636.7	0.29925		13071.9	0.00152	17636.7	0.11907		13071.9	0.00268	17636.7	0.04206		13071.9	0.00153	17636.7	0.02078		12779.6	0.00186	16806.7	0.11552		12779.6	0.00134	16806.7	0.04711		12779.6	0.000658441	16806.7	0.03506
13089	0.0014	17630.5	0.98358		13089	0.000415209	17630.5	0.30459		13089	0.00319	17630.5	0.12288		13089	0.00119	17630.5	0.04351		13089	0.00124	17630.5	0.02168		12787.7	0.00238	16778.5	0.12079		12787.7	0.00137	16778.5	0.05136		12787.7	0.000733886	16778.5	0.0388
13106.2	0.00154	17624.3	0.98584		13106.2	0.000745702	17624.3	0.30949		13106.2	0.00241	17624.3	0.12644		13106.2	0.00191	17624.3	0.04504		13106.2	0.00121	17624.3	0.02251		12795.9	0.00211	16750.4	0.12741		12795.9	0.00149	16750.4	0.05647		12795.9	0.000980957	16750.4	0.0429
13123.4	0.00197	17618	0.98792		13123.4	0.000746998	17618	0.31477		13123.4	0.00496	17618	0.13033		13123.4	0.00345	17618	0.04668		13123.4	0.00172	17618	0.02349		12804.1	0.0011	16722.4	0.13429		12804.1	0.000722172	16722.4	0.06153		12804.1	0.000554751	16722.4	0.04759
13140.6	0.00206	17611.8	0.98884		13140.6	0.000946272	17611.8	0.32018		13140.6	0.00409	17611.8	0.13433		13140.6	0.00308	17611.8	0.0484		13140.6	0.00206	17611.8	0.02436		12812.3	0.000967726	16694.5	0.14194		12812.3	0.000906616	16694.5	0.06819		12812.3	0.000761418	16694.5	0.05266
13157.9	0.00259	17605.6	0.99034		13157.9	0.000875117	17605.6	0.3253		13157.9	0.0039	17605.6	0.13867		13157.9	0.00416	17605.6	0.0502		13157.9	0.00198	17605.6	0.02524		12820.5	0.00171	16666.7	0.14978		12820.5	0.000928598	16666.7	0.07448		12820.5	0.000927861	16666.7	0.05841
13175.2	0.00138	17599.4	0.99124		13175.2	0.000328528	17599.4	0.33031		13175.2	0.00281	17599.4	0.14285		13175.2	0.00268	17599.4	0.05203		13175.2	0.000752674	17599.4	0.02617		12828.7	0.00165	16638.9	0.15982		12828.7	0.000775371	16638.9	0.08153		12828.7	0.000772144	16638.9	0.06431
13192.6	0.00254	17593.2	0.9929		13192.6	0.000623186	17593.2	0.33519		13192.6	0.00123	17593.2	0.14667		13192.6	0.00128	17593.2	0.05383		13192.6	0.00102	17593.2	0.02706		12837	0.00162	16611.3	0.16905		12837	0.000426488	16611.3	0.08966		12837	0.000606594	16611.3	0.07101
13210	0.00245	17587.1	0.99475		13210	0.000474107	17587.1	0.34009		13210	0.00333	17587.1	0.1505		13210	0.00262	17587.1	0.05534		13210	0.00155	17587.1	0.02796		12845.2	0.000951057	16583.7	0.17926		12845.2	0	16583.7	0.09793		12845.2	0.000381871	16583.7	0.0787
13227.5	0.00167	17580.9	0.99622		13227.5	0.000198922	17580.9	0.34537		13227.5	0.00153	17580.9	0.1545		13227.5	0.00146	17580.9	0.05682		13227.5	0.00142	17580.9	0.0289		12853.5	0.000621111	16556.3	0.19048		12853.5	0.000249296	16556.3	0.10729		12853.5	0.000748366	16556.3	0.08626
13245	0.00139	17574.7	0.99728		13245	0.000573275	17574.7	0.35078		13245	0.00252	17574.7	0.15861		13245	0.00388	17574.7	0.0585		13245	0.0016	17574.7	0.02981		12861.7	0.000806152	16528.9	0.20286		12861.7	0.000364711	16528.9	0.11769		12861.7	0.00069098	16528.9	0.09517
13262.6	0.00249	17568.5	0.99747		13262.6	0.00078792	17568.5	0.35605		13262.6	0.00431	17568.5	0.16295		13262.6	0.003	17568.5	0.06034		13262.6	0.00113	17568.5	0.03084		12870	0.00126	16501.7	0.21553		12870	0.00124	16501.7	0.12714		12870	0.000994545	16501.7	0.10383
13280.2	0.00275	17562.3	0.99746		13280.2	0.000595556	17562.3	0.36093		13280.2	0.00309	17562.3	0.16731		13280.2	0.00278	17562.3	0.06211		13280.2	0.00133	17562.3	0.03179		12878.3	0.00128	16474.5	0.22985		12878.3	0.0011	16474.5	0.13964		12878.3	0.000744792	16474.5	0.11426
13297.9	0.00198	17556.2	0.99723		13297.9	0.0011	17556.2	0.36568		13297.9	0.00413	17556.2	0.17188		13297.9	0.0034	17556.2	0.06397		13297.9	0.00185	17556.2	0.03276		12886.6	0.000609206	16447.4	0.24401		12886.6	0.0011	16447.4	0.15137		12886.6	0.000442478	16447.4	0.12541
13315.6	0.00125	17550	0.99778		13315.6	0.000791486	17550	0.37034		13315.6	0.00258	17550	0.17647		13315.6	0.00205	17550	0.06587		13315.6	0.0016	17550	0.03372		12894.9	0.000185378	16420.4	0.26034		12894.9	0.000631159	16420.4	0.16578		12894.9	7.61601e-05	16420.4	0.13809
13333.3	0.00343	17543.9	0.99852		13333.3	0.000994981	17543.9	0.37575		13333.3	0.00501	17543.9	0.18056		13333.3	0.00341	17543.9	0.06764		13333.3	0.00235	17543.9	0.0347		12903.2	0.000178236	16393.4	0.2769		12903.2	0.000476169	16393.4	0.17988		12903.2	0.000217396	16393.4	0.15043
13351.1	0.00295	17537.7	0.99942		13351.1	0.000772767	17537.7	0.3807		13351.1	0.00323	17537.7	0.18461		13351.1	0.00359	17537.7	0.06929		13351.1	0.00213	17537.7	0.03556		12911.6	0.000212934	16366.6	0.29482		12911.6	0.000338772	16366.6	0.19437		12911.6	0	16366.6	0.16427
13369	0.00192	17531.6	0.99992		13369	0.000695705	17531.6	0.38583		13369	0.00347	17531.6	0.1884		13369	0.00334	17531.6	0.07107		13369	0.00155	17531.6	0.03658		12919.9	0	16339.9	0.31323		12919.9	0.000362513	16339.9	0.21094		12919.9	0.000295522	16339.9	0.17864
13386.9	0.00249	17525.4	1		13386.9	0.000633314	17525.4	0.39045		13386.9	0.00287	17525.4	0.19245		13386.9	0.0035	17525.4	0.07286		13386.9	0.0019	17525.4	0.03764		12928.2	0.000138438	16313.2	0.33297		12928.2	0.000745913	16313.2	0.22811		12928.2	0.000270313	16313.2	0.19444
13404.8	0.00335	17519.3	0.99927		13404.8	0.000721716	17519.3	0.39466		13404.8	0.00426	17519.3	0.19675		13404.8	0.0034	17519.3	0.07476		13404.8	0.00184	17519.3	0.03873		12936.6	0.000500017	16286.6	0.35224		12936.6	0.00107	16286.6	0.24569		12936.6	0.000711002	16286.6	0.21042
13422.8	0.00302	17513.1	0.99753		13422.8	0.000980555	17513.1	0.39889		13422.8	0.00321	17513.1	0.20107		13422.8	0.00333	17513.1	0.07694		13422.8	0.00204	17513.1	0.03995		12945	0.00159	16260.2	0.3732		12945	0.00126	16260.2	0.26464		12945	0.00064968	16260.2	0.22859
13440.9	0.00291	17507	0.99575		13440.9	0.000845457	17507	0.40314		13440.9	0.00296	17507	0.2057		13440.9	0.00395	17507	0.07894		13440.9	0.00164	17507	0.04102		12953.4	0.00161	16233.8	0.39671		12953.4	0.000868802	16233.8	0.28513		12953.4	0.000622328	16233.8	0.24648
13459	0.00234	17500.9	0.99375		13459	0.000498655	17500.9	0.40777		13459	0.00231	17500.9	0.20981		13459	0.00303	17500.9	0.08079		13459	0.00181	17500.9	0.04199		12961.8	0.00174	16207.5	0.4197		12961.8	0.000883533	16207.5	0.30643		12961.8	0.000821307	16207.5	0.26738
13477.1	0.00164	17494.8	0.99213		13477.1	0.000247037	17494.8	0.41275		13477.1	0.00269	17494.8	0.214		13477.1	0.0034	17494.8	0.08266		13477.1	0.0016	17494.8	0.04296		12970.2	0.00114	16181.2	0.44289		12970.2	0.000463419	16181.2	0.32872		12970.2	0.000679358	16181.2	0.28688
13495.3	0.00291	17488.6	0.99171		13495.3	0.000655515	17488.6	0.41731		13495.3	0.00336	17488.6	0.21801		13495.3	0.00346	17488.6	0.08449		13495.3	0.00177	17488.6	0.04401		12978.6	0.00145	16155.1	0.4662		12978.6	0.000792519	16155.1	0.35089		12978.6	0.000946275	16155.1	0.30881
13513.5	0.00276	17482.5	0.99108		13513.5	0.000588669	17482.5	0.42168		13513.5	0.00439	17482.5	0.22218		13513.5	0.00243	17482.5	0.0863		13513.5	0.00174	17482.5	0.04499		12987	0.00148	16129	0.49181		12987	0.000662594	16129	0.374		12987	0.000828279	16129	0.33097
13531.8	0.00348	17476.4	0.98967		13531.8	0.0011	17476.4	0.42589		13531.8	0.00505	17476.4	0.22632		13531.8	0.00386	17476.4	0.08821		13531.8	0.00267	17476.4	0.04618		12995.5	0.00125	16103.1	0.51487		12995.5	0.000892546	16103.1	0.39789		12995.5	0.000766602	16103.1	0.35422
13550.1	0.00394	17470.3	0.98743		13550.1	0.000595151	17470.3	0.42972		13550.1	0.00488	17470.3	0.23092		13550.1	0.00358	17470.3	0.09013		13550.1	0.00226	17470.3	0.04739		13003.9	0.000861939	16077.2	0.54098		13003.9	0.000557071	16077.2	0.42188		13003.9	0.000249218	16077.2	0.3775
13568.5	0.00359	17464.2	0.98456		13568.5	0.000696191	17464.2	0.43347		13568.5	0.0041	17464.2	0.2355		13568.5	0.00355	17464.2	0.09213		13568.5	0.0024	17464.2	0.04845		13012.4	0.00178	16051.4	0.56602		13012.4	0.000836487	16051.4	0.44821		13012.4	0.000536694	16051.4	0.40284
13587	0.00283	17458.1	0.98186		13587	0.000764096	17458.1	0.43744		13587	0.0043	17458.1	0.24023		13587	0.00337	17458.1	0.09395		13587	0.00184	17458.1	0.04955		13020.8	0.00204	16025.6	0.59267		13020.8	0.000649622	16025.6	0.47458		13020.8	0.000754088	16025.6	0.429
13605.4	0.00294	17452	0.97894		13605.4	0.000652193	17452	0.44182		13605.4	0.00438	17452	0.24445		13605.4	0.00376	17452	0.09578		13605.4	0.00239	17452	0.05058		13029.3	0.00216	16000	0.61884		13029.3	0.000973227	16000	0.50244		13029.3	0.00102	16000	0.45575
13624	0.0018	17445.9	0.97672		13624	0.000721635	17445.9	0.44604		13624	0.0035	17445.9	0.24855		13624	0.0028	17445.9	0.09768		13624	0.0023	17445.9	0.05161		13037.8	0.00134	15974.4	0.64426		13037.8	0.000697108	15974.4	0.52868		13037.8	0.000725663	15974.4	0.48295
13642.6	0.00355	17439.8	0.97489		13642.6	0.000658027	17439.8	0.44967		13642.6	0.00446	17439.8	0.25242		13642.6	0.00465	17439.8	0.09954		13642.6	0.00222	17439.8	0.05268		13046.3	0.000618052	15949	0.67065		13046.3	0.000695789	15949	0.55647		13046.3	0.000768926	15949	0.50992
13661.2	0.00302	17433.8	0.97283		13661.2	0.000550508	17433.8	0.45354		13661.2	0.00237	17433.8	0.25631		13661.2	0.00164	17433.8	0.1015		13661.2	0.00109	17433.8	0.05394		13054.8	0.000864661	15923.6	0.69628		13054.8	0.000451767	15923.6	0.58304		13054.8	0.000529007	15923.6	0.53809
13679.9	0.00287	17427.7	0.97014		13679.9	0.000476376	17427.7	0.45736		13679.9	0.00363	17427.7	0.26036		13679.9	0.00295	17427.7	0.1033		13679.9	0.00178	17427.7	0.05513		13063.4	0.000624514	15898.3	0.72052		13063.4	0.000590488	15898.3	0.61047		13063.4	0.000519531	15898.3	0.56545
13698.6	0.00222	17421.6	0.96658		13698.6	0.000594908	17421.6	0.46037		13698.6	0.00257	17421.6	0.26457		13698.6	0.00285	17421.6	0.10527		13698.6	0.00192	17421.6	0.05622		13071.9	0.00105	15873	0.74447		13071.9	0.000800653	15873	0.63583		13071.9	0.000727093	15873	0.59233
13717.4	0.00317	17415.5	0.96279		13717.4	0.00081134	17415.5	0.46388		13717.4	0.00431	17415.5	0.2689		13717.4	0.00412	17415.5	0.10701		13717.4	0.00239	17415.5	0.05742		13080.4	0.00133	15847.9	0.7677		13080.4	0.000899579	15847.9	0.66532		13080.4	0.000795743	15847.9	0.61973
13736.3	0.00204	17409.5	0.95897		13736.3	0.000790351	17409.5	0.4674		13736.3	0.00333	17409.5	0.27319		13736.3	0.00324	17409.5	0.10899		13736.3	0.00195	17409.5	0.05859		13089	0.00124	15822.8	0.79252		13089	0.00114	15822.8	0.69227		13089	0.000903547	15822.8	0.64768
13755.2	0.0036	17403.4	0.95554		13755.2	0.00081296	17403.4	0.47038		13755.2	0.00509	17403.4	0.2774		13755.2	0.00393	17403.4	0.11106		13755.2	0.00257	17403.4	0.05965		13097.6	0.00163	15797.8	0.81432		13097.6	0.00143	15797.8	0.71838		13097.6	0.000887456	15797.8	0.67647
13774.1	0.00237	17397.4	0.95293		13774.1	0.000431898	17397.4	0.47392		13774.1	0.00299	17397.4	0.28128		13774.1	0.00319	17397.4	0.11322		13774.1	0.00156	17397.4	0.0609		13106.2	0.0011	15772.9	0.83587		13106.2	0.00135	15772.9	0.7455		13106.2	0.000906943	15772.9	0.70488
13793.1	0.00346	17391.3	0.94987		13793.1	0.000749267	17391.3	0.47692		13793.1	0.00344	17391.3	0.28502		13793.1	0.00307	17391.3	0.11491		13793.1	0.00185	17391.3	0.06201		13114.8	0.0006422	15748	0.85731		13114.8	0.0013	15748	0.77074		13114.8	0.000776794	15748	0.73156
13812.2	0.00332	17385.3	0.94642		13812.2	0.000663942	17385.3	0.48051		13812.2	0.00412	17385.3	0.28894		13812.2	0.00266	17385.3	0.11669		13812.2	0.00231	17385.3	0.0632		13123.4	0.00112	15723.3	0.87714		13123.4	0.0016	15723.3	0.79402		13123.4	0.000888171	15723.3	0.75748
13831.3	0.0017	17379.2	0.94188		13831.3	0.000306818	17379.2	0.48355		13831.3	0.0027	17379.2	0.29253		13831.3	0.00221	17379.2	0.1186		13831.3	0.00181	17379.2	0.06428		13132	0.00134	15698.6	0.89471		13132	0.00165	15698.6	0.8172		13132	0.00093233	15698.6	0.78217
13850.4	0.0027	17373.2	0.93689		13850.4	0.000838487	17373.2	0.48604		13850.4	0.00321	17373.2	0.29643		13850.4	0.00439	17373.2	0.12056		13850.4	0.00232	17373.2	0.06548		13140.6	0.00108	15674	0.90997		13140.6	0.00145	15674	0.83984		13140.6	0.00075963	15674	0.80527
13869.6	0.00307	17367.1	0.93207		13869.6	0.00056339	17367.1	0.48853		13869.6	0.00447	17367.1	0.3006		13869.6	0.00245	17367.1	0.12264		13869.6	0.00198	17367.1	0.06649		13149.2	0.000790507	15649.5	0.92596		13149.2	0.00113	15649.5	0.86062		13149.2	0.000495574	15649.5	0.82929
13888.9	0.00343	17361.1	0.92765		13888.9	0.000646845	17361.1	0.49159		13888.9	0.00391	17361.1	0.30468		13888.9	0.00418	17361.1	0.12469		13888.9	0.00222	17361.1	0.06759		13157.9	0.000687099	15625	0.93918		13157.9	0.000821098	15625	0.88007		13157.9	0.000582818	15625	0.85191
13908.2	0.00312	17355.1	0.92387		13908.2	0.000613057	17355.1	0.49468		13908.2	0.00286	17355.1	0.30889		13908.2	0.00265	17355.1	0.12684		13908.2	0.00183	17355.1	0.06892		13166.6	0.00121	15600.6	0.9522		13166.6	0.00081758	15600.6	0.89921		13166.6	0.000682754	15600.6	0.8732
13927.6	0.00337	17349.1	0.92049		13927.6	0.000684847	17349.1	0.49778		13927.6	0.00366	17349.1	0.3124		13927.6	0.00464	17349.1	0.12879		13927.6	0.00207	17349.1	0.07014		13175.2	0.00207	15576.3	0.96364		13175.2	0.00122	15576.3	0.91786		13175.2	0.000578707	15576.3	0.89247
13947	0.0038	17343	0.91708		13947	0.000580486	17343	0.50146		13947	0.0051	17343	0.31583		13947	0.00385	17343	0.13047		13947	0.0021	17343	0.07129		13183.9	0.00211	15552.1	0.97578		13183.9	0.00123	15552.1	0.93342		13183.9	0.00074515	15552.1	0.9111
13966.5	0.0034	17337	0.91301		13966.5	0.000874712	17337	0.504		13966.5	0.00445	17337	0.31947		13966.5	0.0047	17337	0.13236		13966.5	0.00218	17337	0.0726		13192.6	0.00219	15528	0.98158		13192.6	0.0013	15528	0.94722		13192.6	0.000854739	15528	0.92781
13986	0.00327	17331	0.90826		13986	0.000658756	17331	0.50656		13986	0.00339	17331	0.32317		13986	0.00331	17331	0.13409		13986	0.00194	17331	0.07372		13201.3	0.00202	15503.9	0.98603		13201.3	0.00119	15503.9	0.95984		13201.3	0.000934833	15503.9	0.94133
14005.6	0.00304	17325	0.90307		14005.6	0.000568008	17325	0.50799		14005.6	0.00482	17325	0.32737		14005.6	0.00391	17325	0.13596		14005.6	0.00229	17325	0.07485		13210	0.00166	15479.9	0.99225		13210	0.00108	15479.9	0.97147		13210	0.000704387	15479.9	0.95543
14025.2	0.00378	17319	0.89785		14025.2	0.000618162	17319	0.50942		14025.2	0.00336	17319	0.33127		14025.2	0.00287	17319	0.13779		14025.2	0.00194	17319	0.07598		13218.8	0.00119	15456	0.9954		13218.8	0.000879575	15456	0.97835		13218.8	0.000465896	15456	0.96732
14044.9	0.0033	17313	0.89346		14044.9	0.000668074	17313	0.512		14044.9	0.00433	17313	0.33513		14044.9	0.00405	17313	0.13979		14044.9	0.00225	17313	0.07723		13227.5	0.00119	15432.1	0.99944		13227.5	0.000772515	15432.1	0.98911		13227.5	0.000563866	15432.1	0.97853
14064.7	0.00301	17307	0.88927		14064.7	0.000592639	17307	0.51401		14064.7	0.00414	17307	0.33834		14064.7	0.00366	17307	0.14184		14064.7	0.00231	17307	0.07849		13236.3	0.00101	15408.3	1		13236.3	0.00115	15408.3	0.99316		13236.3	0.000953248	15408.3	0.98611
14084.5	0.00222	17301	0.88504		14084.5	0.00057603	17301	0.51661		14084.5	0.00315	17301	0.34129		14084.5	0.00345	17301	0.14374		14084.5	0.00214	17301	0.07967		13245	0.0014	15384.6	0.99812		13245	0.0012	15384.6	0.99698		13245	0.00129	15384.6	0.99358
14104.4	0.00452	17295.1	0.8806		14104.4	0.000940842	17295.1	0.51865		14104.4	0.0048	17295.1	0.34463		14104.4	0.00575	17295.1	0.14548		14104.4	0.003	17295.1	0.08083		13253.8	0.00111	15361	0.99431		13253.8	0.000938051	15361	1		13253.8	0.000926965	15361	0.9959
14124.3	0.0029	17289.1	0.87634		14124.3	0.000483586	17289.1	0.52011		14124.3	0.00341	17289.1	0.34793		14124.3	0.00274	17289.1	0.14719		14124.3	0.00196	17289.1	0.0819		13262.6	0.000911939	15337.4	0.99042		13262.6	0.000701066	15337.4	0.99816		13262.6	0.000814692	15337.4	0.9979
14144.3	0.00355	17283.1	0.87183		14144.3	0.000906399	17283.1	0.52157		14144.3	0.00348	17283.1	0.35161		14144.3	0.00428	17283.1	0.14891		14144.3	0.00234	17283.1	0.08322		13271.4	0.000796632	15313.9	0.98484		13271.4	0.000593566	15313.9	0.99776		13271.4	0.000707964	15313.9	1
14164.3	0.00361	17277.1	0.86664		14164.3	0.00069214	17277.1	0.52303		14164.3	0.00455	17277.1	0.35493		14164.3	0.00451	17277.1	0.1508		14164.3	0.00228	17277.1	0.08451		13280.2	0.00113	15290.5	0.97543		13280.2	0.000879135	15290.5	0.99406		13280.2	0.000852593	15290.5	0.99899
14184.4	0.00352	17271.2	0.86163		14184.4	0.000591262	17271.2	0.5245		14184.4	0.00357	17271.2	0.35848		14184.4	0.00411	17271.2	0.15261		14184.4	0.00212	17271.2	0.08568		13289	0.0015	15267.2	0.96934		13289	0.00117	15267.2	0.992		13289	0.00103	15267.2	0.9983
14204.5	0.00322	17265.2	0.85635		14204.5	0.000795457	17265.2	0.52654		14204.5	0.00436	17265.2	0.36124		14204.5	0.00488	17265.2	0.15463		14204.5	0.00234	17265.2	0.08678		13297.9	0.00141	15243.9	0.96037		13297.9	0.000913649	15243.9	0.98978		13297.9	0.00101	15243.9	0.9948
14224.8	0.00358	17259.2	0.85149		14224.8	0.000575219	17259.2	0.52859		14224.8	0.00323	17259.2	0.36427		14224.8	0.00374	17259.2	0.1565		14224.8	0.00208	17259.2	0.08799		13306.7	0.00135	15220.7	0.95169		13306.7	0.00071008	15220.7	0.98087		13306.7	0.00109	15220.7	0.98635
14245	0.00366	17253.3	0.84704		14245	0.000559582	17253.3	0.53064		14245	0.00357	17253.3	0.36747		14245	0.00397	17253.3	0.15824		14245	0.00214	17253.3	0.0891		13315.6	0.00158	15197.6	0.93778		13315.6	0.00074921	15197.6	0.97155		13315.6	0.000934476	15197.6	0.97783
14265.3	0.0032	17247.3	0.84211		14265.3	0.000799265	17247.3	0.5321		14265.3	0.00398	17247.3	0.37069		14265.3	0.00299	17247.3	0.15991		14265.3	0.00235	17247.3	0.09028		13324.5	0.00179	15174.5	0.92915		13324.5	0.000756904	15174.5	0.96071		13324.5	0.000833286	15174.5	0.97037
14285.7	0.0031	17241.4	0.83805		14285.7	0.000496711	17241.4	0.53298		14285.7	0.00363	17241.4	0.37381		14285.7	0.00296	17241.4	0.16159		14285.7	0.0021	17241.4	0.0916		13333.3	0.00108	15151.5	0.91382		13333.3	0.000737779	15151.5	0.94935		13333.3	0.000686689	15151.5	0.96081
14306.2	0.00309	17235.4	0.83334		14306.2	0.00065041	17235.4	0.53388		14306.2	0.0036	17235.4	0.37674		14306.2	0.00376	17235.4	0.16345		14306.2	0.00214	17235.4	0.0928		13342.2	0.00118	15128.6	0.89785		13342.2	0.000755367	15128.6	0.93554		13342.2	0.000813442	15128.6	0.94866
14326.6	0.00397	17229.5	0.82881		14326.6	0.000761341	17229.5	0.53478		14326.6	0.00456	17229.5	0.37985		14326.6	0.00399	17229.5	0.16532		14326.6	0.00227	17229.5	0.09389		13351.1	0.000640159	15105.7	0.88549		13351.1	0.00135	15105.7	0.92327		13351.1	0.000840617	15105.7	0.936
14347.2	0.00385	17223.6	0.82336		14347.2	0.000892622	17223.6	0.53508		14347.2	0.0039	17223.6	0.38286		14347.2	0.0039	17223.6	0.16706		14347.2	0.00242	17223.6	0.0951		13360.1	0.00143	15083	0.87013		13360.1	0.00152	15083	0.90913		13360.1	0.00111	15083	0.92267
14367.8	0.00367	17217.6	0.8181		14367.8	0.000496063	17217.6	0.53657		14367.8	0.00407	17217.6	0.3854		14367.8	0.00258	17217.6	0.16878		14367.8	0.00208	17217.6	0.09644		13369	0.00143	15060.2	0.85726		13369	0.00172	15060.2	0.89425		13369	0.00102	15060.2	0.90974
14388.5	0.00376	17211.7	0.81281		14388.5	0.000925606	17211.7	0.53747		14388.5	0.00453	17211.7	0.38794		14388.5	0.00407	17211.7	0.17058		14388.5	0.00238	17211.7	0.09745		13377.9	0.00122	15037.6	0.84034		13377.9	0.00155	15037.6	0.87884		13377.9	0.00107	15037.6	0.89249
14409.2	0.00326	17205.8	0.80823		14409.2	0.000877872	17205.8	0.53842		14409.2	0.00423	17205.8	0.39032		14409.2	0.0045	17205.8	0.17228		14409.2	0.0024	17205.8	0.09873		13386.9	0.00121	15015	0.82367		13386.9	0.00118	15015	0.86265		13386.9	0.000712968	15015	0.87551
14430	0.00334	17199.9	0.80363		14430	0.000630478	17199.9	0.53997		14430	0.00335	17199.9	0.39293		14430	0.00447	17199.9	0.1739		14430	0.00243	17199.9	0.09993		13395.8	0.00145	14992.5	0.80559		13395.8	0.000895185	14992.5	0.84586		13395.8	0.000596941	14992.5	0.85966
14450.9	0.00399	17193.9	0.79991		14450.9	0.000795051	17193.9	0.54092		14450.9	0.00456	17193.9	0.39576		14450.9	0.00397	17193.9	0.17549		14450.9	0.00232	17193.9	0.10113		13404.8	0.00124	14970.1	0.79058		13404.8	0.000781307	14970.1	0.82874		13404.8	0.000644853	14970.1	0.84133
14471.8	0.00349	17188	0.79548		14471.8	0.000686306	17188	0.54187		14471.8	0.00299	17188	0.39848		14471.8	0.00284	17188	0.17687		14471.8	0.00221	17188	0.10234		13413.8	0.000885069	14947.7	0.77315		13413.8	0.000855394	14947.7	0.81016		13413.8	0.000524715	14947.7	0.8239
14492.8	0.00329	17182.1	0.79033		14492.8	0.000747079	17182.1	0.54221		14492.8	0.00367	17182.1	0.40122		14492.8	0.0037	17182.1	0.17846		14492.8	0.00221	17182.1	0.10352		13422.8	0.00107	14925.4	0.75723		13422.8	0.00122	14925.4	0.79113		13422.8	0.000872796	14925.4	0.80698
14513.8	0.00379	17176.2	0.78542		14513.8	0.000533899	17176.2	0.54318		14513.8	0.0047	17176.2	0.40356		14513.8	0.00392	17176.2	0.18029		14513.8	0.00215	17176.2	0.10462		13431.8	0.00104	14903.1	0.74576		13431.8	0.000552016	14903.1	0.77736		13431.8	0.000789308	14903.1	0.79282
14534.9	0.0038	17170.3	0.78001		14534.9	0.000893919	17170.3	0.54416		14534.9	0.00473	17170.3	0.40639		14534.9	0.00396	17170.3	0.182		14534.9	0.00238	17170.3	0.10572		13440.9	0.000602401	14881	0.73197		13440.9	0.000530692	14881	0.76309		13440.9	0.000685796	14881	0.77613
14556	0.00365	17164.4	0.7755		14556	0.000980393	17164.4	0.54452		14556	0.00468	17164.4	0.40874		14556	0.00448	17164.4	0.18388		14556	0.00251	17164.4	0.10687		13449.9	0.00125	14858.8	0.72336		13449.9	0.000744815	14858.8	0.75166		13449.9	0.00104	14858.8	0.76542
14577.3	0.00388	17158.5	0.77188		14577.3	0.000823657	17158.5	0.54549		14577.3	0.00489	17158.5	0.41116		14577.3	0.00389	17158.5	0.18547		14577.3	0.0025	17158.5	0.10807		13459	0.00164	14836.8	0.71691		13459	0.00112	14836.8	0.74468		13459	0.000923927	14836.8	0.75572
14598.5	0.00412	17152.7	0.76824		14598.5	0.000825683	17152.7	0.54585		14598.5	0.00333	17152.7	0.41352		14598.5	0.00469	17152.7	0.18707		14598.5	0.00239	17152.7	0.10914		13468	0.00218	14814.8	0.71084		13468	0.00106	14814.8	0.73875		13468	0.000911235	14814.8	0.74879
14619.9	0.00407	17146.8	0.7643		14619.9	0.000726335	17146.8	0.54617		14619.9	0.00488	17146.8	0.41559		14619.9	0.00476	17146.8	0.18844		14619.9	0.00261	17146.8	0.11043		13477.1	0.00193	14792.9	0.69933		13477.1	0.00091189	14792.9	0.72195		13477.1	0.000540268	14792.9	0.73287
14641.3	0.00376	17140.9	0.75941		14641.3	0.000800886	17140.9	0.54649		14641.3	0.0037	17140.9	0.41778		14641.3	0.00429	17140.9	0.18969		14641.3	0.00243	17140.9	0.11155		13486.2	0.00199	14771	0.67828		13486.2	0.00107	14771	0.70065		13486.2	0.000658979	14771	0.70944
14662.8	0.00419	17135	0.75401		14662.8	0.000730792	17135	0.54618		14662.8	0.00446	17135	0.41997		14662.8	0.00353	17135	0.19112		14662.8	0.00233	17135	0.11272		13495.3	0.00161	14749.3	0.65703		13495.3	0.00132	14749.3	0.67397		13495.3	0.000633769	14749.3	0.6848
14684.3	0.00364	17129.2	0.74858		14684.3	0.000779655	17129.2	0.54586		14684.3	0.00333	17129.2	0.422		14684.3	0.00307	17129.2	0.19268		14684.3	0.0021	17129.2	0.1138		13504.4	0.00157	14727.5	0.63962		13504.4	0.00122	14727.5	0.65731		13504.4	0.000725305	14727.5	0.66491
14705.9	0.00394	17123.3	0.74406		14705.9	0.000804857	17123.3	0.54617		14705.9	0.00432	17123.3	0.4237		14705.9	0.00451	17123.3	0.19425		14705.9	0.00256	17123.3	0.11498		13513.5	0.00158	14705.9	0.63337		13513.5	0.00142	14705.9	0.64526		13513.5	0.00102	14705.9	0.653
14727.5	0.00346	17117.4	0.74028		14727.5	0.000562823	17117.4	0.54589		14727.5	0.00379	17117.4	0.42555		14727.5	0.00392	17117.4	0.19584		14727.5	0.00242	17117.4	0.11626		13522.7	0.00129	14684.3	0.62158		13522.7	0.0014	14684.3	0.63266		13522.7	0.00108	14684.3	0.63932
14749.3	0.00378	17111.6	0.73646		14749.3	0.000712884	17111.6	0.54685		14749.3	0.00329	17111.6	0.4273		14749.3	0.00456	17111.6	0.19744		14749.3	0.00274	17111.6	0.11758		13531.8	0.000836087	14662.8	0.6101		13531.8	0.00103	14662.8	0.61883		13531.8	0.000680251	14662.8	0.62474
14771	0.00425	17105.7	0.73238		14771	0.000790919	17105.7	0.54719		14771	0.00397	17105.7	0.42905		14771	0.00465	17105.7	0.19895		14771	0.00273	17105.7	0.11861		13541	0.000811939	14641.3	0.60094		13541	0.000933657	14641.3	0.6076		13541	0.000806112	14641.3	0.61232
14792.9	0.00487	17099.9	0.72828		14792.9	0.00102	17099.9	0.54752		14792.9	0.0049	17099.9	0.4308		14792.9	0.00517	17099.9	0.20038		14792.9	0.00282	17099.9	0.11986		13550.1	0.000928608	14619.9	0.59272		13550.1	0.000882213	14619.9	0.59761		13550.1	0.000844013	14619.9	0.60069
14814.8	0.0046	17094	0.72391		14814.8	0.00101	17094	0.54785		14814.8	0.00469	17094	0.43273		14814.8	0.00446	17094	0.20173		14814.8	0.00285	17094	0.12085		13559.3	0.00111	14598.5	0.5825		13559.3	0.00107	14598.5	0.58815		13559.3	0.00115	14598.5	0.5896
14836.8	0.0041	17088.2	0.71954		14836.8	0.000707941	17088.2	0.54819		14836.8	0.00401	17088.2	0.43485		14836.8	0.00482	17088.2	0.20331		14836.8	0.00265	17088.2	0.12194		13568.5	0.000777241	14577.3	0.5744		13568.5	0.000673367	14577.3	0.57687		13568.5	0.000864573	14577.3	0.57977
14858.8	0.00445	17082.3	0.71513		14858.8	0.000694085	17082.3	0.54852		14858.8	0.0041	17082.3	0.43686		14858.8	0.00429	17082.3	0.20481		14858.8	0.00294	17082.3	0.12303		13577.7	0.00106	14556	0.56905		13577.7	0.00102	14556	0.56736		13577.7	0.000846159	14556	0.56794
14881	0.00501	17076.5	0.71118		14881	0.000967668	17076.5	0.54886		14881	0.00468	17076.5	0.43779		14881	0.00477	17076.5	0.20609		14881	0.00288	17076.5	0.12417		13587	0.0012	14534.9	0.55876		13587	0.0011	14534.9	0.55828		13587	0.000903905	14534.9	0.55832
14903.1	0.00483	17070.7	0.70744		14903.1	0.00079416	17070.7	0.54855		14903.1	0.00431	17070.7	0.43837		14903.1	0.00551	17070.7	0.20723		14903.1	0.00328	17070.7	0.12523		13596.2	0.00136	14513.8	0.55475		13596.2	0.00156	14513.8	0.55143		13596.2	0.00102	14513.8	0.54845
14925.4	0.00432	17064.8	0.70415		14925.4	0.000699433	17064.8	0.54823		14925.4	0.00458	17064.8	0.43901		14925.4	0.00465	17064.8	0.20848		14925.4	0.003	17064.8	0.12633		13605.4	0.000756833	14492.8	0.54692		13605.4	0.00109	14492.8	0.5416		13605.4	0.000573342	14492.8	0.54129
14947.7	0.00459	17059	0.70066		14947.7	0.00102	17059	0.54795		14947.7	0.00514	17059	0.4405		14947.7	0.00492	17059	0.20974		14947.7	0.00341	17059	0.12745		13614.7	0.000425526	14471.8	0.54075		13614.7	0.000873857	14471.8	0.5347		13614.7	0.000313041	14471.8	0.53129
14970.1	0.00477	17053.2	0.69713		14970.1	0.000934116	17053.2	0.54754		14970.1	0.00423	17053.2	0.44221		14970.1	0.00405	17053.2	0.21128		14970.1	0.00371	17053.2	0.12848		13624	0.000227562	14450.9	0.53598		13624	0.00106	14450.9	0.52866		13624	0.000205417	14450.9	0.52318
14992.5	0.00516	17047.4	0.69383		14992.5	0.000995143	17047.4	0.54744		14992.5	0.00552	17047.4	0.44399		14992.5	0.00496	17047.4	0.21278		14992.5	0.00397	17047.4	0.12948		13633.3	0.000765673	14430	0.52865		13633.3	0.000994551	14430	0.51963		13633.3	0.000546167	14430	0.51685
15015	0.00464	17041.6	0.69002		15015	0.000947164	17041.6	0.5474		15015	0.00484	17041.6	0.44601		15015	0.00568	17041.6	0.21387		15015	0.00377	17041.6	0.13065		13642.6	0.00121	14409.2	0.52296		13642.6	0.000875398	14409.2	0.51414		13642.6	0.000855992	14409.2	0.51033
15037.6	0.0049	17035.8	0.68666		15037.6	0.000896512	17035.8	0.54709		15037.6	0.00477	17035.8	0.44733		15037.6	0.00522	17035.8	0.21497		15037.6	0.00402	17035.8	0.13166		13651.9	0.00132	14388.5	0.51695		13651.9	0.000854292	14388.5	0.50575		13651.9	0.000820772	14388.5	0.50225
15060.2	0.00409	17030	0.6833		15060.2	0.000746593	17030	0.54686		15060.2	0.00401	17030	0.4482		15060.2	0.00481	17030	0.21612		15060.2	0.00417	17030	0.13276		13661.2	0.00139	14367.8	0.51052		13661.2	0.000880236	14367.8	0.50045		13661.2	0.000583353	14367.8	0.49737
15083	0.00433	17024.2	0.67967		15083	0.000899024	17024.2	0.54642		15083	0.00419	17024.2	0.44866		15083	0.00595	17024.2	0.21751		15083	0.00461	17024.2	0.13381		13670.5	0.00135	14347.2	0.50851		13670.5	0.000913209	14347.2	0.49546		13670.5	0.00055922	14347.2	0.4906
15105.7	0.00447	17018.4	0.67651		15105.7	0.000876495	17018.4	0.54571		15105.7	0.00487	17018.4	0.4497		15105.7	0.00575	17018.4	0.21908		15105.7	0.00483	17018.4	0.13465		13679.9	0.000945276	14326.6	0.50295		13679.9	0.00114	14326.6	0.48989		13679.9	0.00078609	14326.6	0.48368
15128.6	0.00439	17012.6	0.67308		15128.6	0.000976664	17012.6	0.54572		15128.6	0.00457	17012.6	0.45068		15128.6	0.00493	17012.6	0.22085		15128.6	0.00492	17012.6	0.13558		13689.3	0.00128	14306.2	0.4984		13689.3	0.00148	14306.2	0.48549		13689.3	0.000912485	14306.2	0.4798
15151.5	0.00445	17006.8	0.67061		15151.5	0.000942463	17006.8	0.54643		15151.5	0.00507	17006.8	0.45155		15151.5	0.00583	17006.8	0.22216		15151.5	0.00542	17006.8	0.13674		13698.6	0.000956158	14285.7	0.49288		13698.6	0.00145	14285.7	0.47936		13698.6	0.00103	14285.7	0.47382
15174.5	0.00446	17001	0.66735		15174.5	0.000695786	17001	0.54739		15174.5	0.00461	17001	0.45298		15174.5	0.00476	17001	0.22281		15174.5	0.00575	17001	0.13777		13708	0.00139	14265.3	0.48676		13708	0.00133	14265.3	0.47396		13708	0.000965224	14265.3	0.46894
15197.6	0.00506	16995.2	0.66383		15197.6	0.00104	16995.2	0.54702		15197.6	0.00509	16995.2	0.45389		15197.6	0.00676	16995.2	0.22379		15197.6	0.00648	16995.2	0.13916		13717.4	0.00138	14245	0.48315		13717.4	0.00133	14245	0.46975		13717.4	0.000944664	14245	0.46545
15220.7	0.00493	16989.5	0.66078		15220.7	0.00106	16989.5	0.54672		15220.7	0.00528	16989.5	0.45432		15220.7	0.00736	16989.5	0.22478		15220.7	0.00684	16989.5	0.14028		13726.8	0.0013	14224.8	0.47863		13726.8	0.00144	14224.8	0.46608		13726.8	0.000941983	14224.8	0.45987
15243.9	0.00464	16983.7	0.65795		15243.9	0.000913288	16983.7	0.54601		15243.9	0.00407	16983.7	0.45427		15243.9	0.00657	16983.7	0.22562		15243.9	0.00711	16983.7	0.14127		13736.3	0.00109	14204.5	0.4736		13736.3	0.00135	14204.5	0.46203		13736.3	0.000916597	14204.5	0.45572
15267.2	0.00597	16977.9	0.65561		15267.2	0.00136	16977.9	0.54569		15267.2	0.0062	16977.9	0.45446		15267.2	0.00919	16977.9	0.22703		15267.2	0.00844	16977.9	0.14217		13745.7	0.0011	14184.4	0.46868		13745.7	0.00131	14184.4	0.45927		13745.7	0.000595868	14184.4	0.45185
15290.5	0.00446	16972.2	0.65317		15290.5	0.00102	16972.2	0.54549		15290.5	0.00458	16972.2	0.45529		15290.5	0.00761	16972.2	0.22842		15290.5	0.00818	16972.2	0.14333		13755.2	0.0013	14164.3	0.46299		13755.2	0.00101	14164.3	0.45376		13755.2	0.000499686	14164.3	0.44627
15313.9	0.0047	16966.4	0.65047		15313.9	0.00114	16966.4	0.54601		15313.9	0.00503	16966.4	0.456		15313.9	0.00842	16966.4	0.2298		15313.9	0.00918	16966.4	0.14436		13764.6	0.00142	14144.3	0.4577		13764.6	0.00133	14144.3	0.44885		13764.6	0.000475195	14144.3	0.44331
15337.4	0.0048	16960.7	0.648		15337.4	0.00109	16960.7	0.54566		15337.4	0.00625	16960.7	0.45714		15337.4	0.00975	16960.7	0.23072		15337.4	0.01029	16960.7	0.14544		13774.1	0.000572129	14124.3	0.45461		13774.1	0.00105	14124.3	0.44288		13774.1	0.000604451	14124.3	0.43769
15361	0.00565	16954.9	0.645		15361	0.00122	16954.9	0.54524		15361	0.00556	16954.9	0.45821		15361	0.00978	16954.9	0.2316		15361	0.0112	16954.9	0.14638		13783.6	0.001	14104.4	0.45012		13783.6	0.00132	14104.4	0.4394		13783.6	0.000792704	14104.4	0.43566
15384.6	0.00605	16949.2	0.64249		15384.6	0.00135	16949.2	0.54414		15384.6	0.00649	16949.2	0.45904		15384.6	0.01063	16949.2	0.23276		15384.6	0.01212	16949.2	0.14723		13793.1	0.000861596	14084.5	0.44461		13793.1	0.00159	14084.5	0.43531		13793.1	0.00068955	14084.5	0.43155
15408.3	0.00515	16943.4	0.63972		15408.3	0.00134	16943.4	0.54357		15408.3	0.00642	16943.4	0.45988		15408.3	0.01173	16943.4	0.23383		15408.3	0.01293	16943.4	0.14813		13802.6	0.000712271	14064.7	0.43742		13802.6	0.00139	14064.7	0.4291		13802.6	0.000582281	14064.7	0.42673
15432.1	0.00579	16937.7	0.63718		15432.1	0.0016	16937.7	0.54326		15432.1	0.00804	16937.7	0.46011		15432.1	0.01283	16937.7	0.23505		15432.1	0.01468	16937.7	0.14913		13812.2	0.00108	14044.9	0.43378		13812.2	0.0016	14044.9	0.42607		13812.2	0.000721909	14044.9	0.42233
15456	0.00587	16931.9	0.63487		15456	0.00156	16931.9	0.54356		15456	0.00809	16931.9	0.46039		15456	0.01363	16931.9	0.23627		15456	0.01617	16931.9	0.15023		13821.7	0.00133	14025.2	0.42504		13821.7	0.00132	14025.2	0.42159		13821.7	0.000694376	14025.2	0.41735
15479.9	0.00564	16926.2	0.63281		15479.9	0.00145	16926.2	0.54432		15479.9	0.00792	16926.2	0.46043		15479.9	0.01442	16926.2	0.23754		15479.9	0.01731	16926.2	0.15133		13831.3	0.00154	14005.6	0.42145		13831.3	0.00111	14005.6	0.41587		13831.3	0.000723159	14005.6	0.41176
15503.9	0.00499	16920.5	0.63099		15503.9	0.00157	16920.5	0.54461		15503.9	0.0077	16920.5	0.46034		15503.9	0.0146	16920.5	0.23834		15503.9	0.01877	16920.5	0.1522		13840.8	0.00175	13986	0.41763		13840.8	0.000990375	13986	0.41156		13840.8	0.000667736	13986	0.40883
15528	0.00485	16914.7	0.62917		15528	0.00181	16914.7	0.54458		15528	0.00845	16914.7	0.46045		15528	0.01599	16914.7	0.23905		15528	0.02025	16914.7	0.15303		13850.4	0.00119	13966.5	0.4103		13850.4	0.000964871	13966.5	0.4071		13850.4	0.000495752	13966.5	0.40291
15552.1	0.00525	16909	0.62734		15552.1	0.00171	16909	0.54467		15552.1	0.00852	16909	0.46036		15552.1	0.01671	16909	0.23995		15552.1	0.02209	16909	0.15419		13860	0.0011	13947	0.40444		13860	0.00124	13947	0.40194		13860	0.000627512	13947	0.39841
15576.3	0.00597	16903.3	0.62498		15576.3	0.00204	16903.3	0.54435		15576.3	0.00967	16903.3	0.46046		15576.3	0.01953	16903.3	0.24086		15576.3	0.02442	16903.3	0.15535		13869.6	0.00114	13927.6	0.40055		13869.6	0.00128	13927.6	0.39599		13869.6	0.000979884	13927.6	0.3931
15600.6	0.00479	16897.6	0.6226		15600.6	0.00201	16897.6	0.54374		15600.6	0.00747	16897.6	0.46068		15600.6	0.01886	16897.6	0.24225		15600.6	0.02612	16897.6	0.15652		13879.3	0.000876223	13908.2	0.39365		13879.3	0.00116	13908.2	0.39188		13879.3	0.000925715	13908.2	0.39031
15625	0.00575	16891.9	0.61995		15625	0.00256	16891.9	0.54354		15625	0.01081	16891.9	0.46126		15625	0.02235	16891.9	0.2434		15625	0.02892	16891.9	0.1576		13888.9	0.00121	13888.9	0.38709		13888.9	0.0012	13888.9	0.38431		13888.9	0.000969693	13888.9	0.38535
15649.5	0.00521	16886.2	0.61806		15649.5	0.00234	16886.2	0.54327		15649.5	0.01143	16886.2	0.46185		15649.5	0.02348	16886.2	0.24442		15649.5	0.03098	16886.2	0.1585		13898.5	0.000933708	13869.6	0.3796		13898.5	0.0012	13869.6	0.3804		13898.5	0.000823633	13869.6	0.37792
15674	0.00532	16880.5	0.61668		15674	0.00245	16880.5	0.54327		15674	0.01138	16880.5	0.4623		15674	0.02421	16880.5	0.24528		15674	0.03363	16880.5	0.15949		13908.2	0.00125	13850.4	0.37203		13908.2	0.00113	13850.4	0.37476		13908.2	0.000697595	13850.4	0.37262
15698.6	0.00576	16874.8	0.61528		15698.6	0.00283	16874.8	0.54354		15698.6	0.01299	16874.8	0.46245		15698.6	0.027	16874.8	0.24635		15698.6	0.03674	16874.8	0.16058		13917.9	0.00114	13831.3	0.36798		13917.9	0.000831431	13831.3	0.37069		13917.9	0.00061482	13831.3	0.36994
15723.3	0.00586	16869.1	0.61414		15723.3	0.0028	16869.1	0.54325		15723.3	0.01323	16869.1	0.46253		15723.3	0.02837	16869.1	0.24712		15723.3	0.03935	16869.1	0.16167		13927.6	0.000963643	13812.2	0.36264		13927.6	0.000886611	13812.2	0.3644		13927.6	0.000486456	13812.2	0.36322
15748	0.00578	16863.4	0.61298		15748	0.00324	16863.4	0.5433		15748	0.01359	16863.4	0.46291		15748	0.03077	16863.4	0.24829		15748	0.04296	16863.4	0.16292		13937.3	0.00108	13793.1	0.35547		13937.3	0.00102	13793.1	0.35808		13937.3	0.000499686	13793.1	0.35917
15772.9	0.00546	16857.7	0.61188		15772.9	0.00326	16857.7	0.54349		15772.9	0.01466	16857.7	0.46354		15772.9	0.03229	16857.7	0.24925		15772.9	0.04618	16857.7	0.16408		13947	0.00101	13774.1	0.34877		13947	0.00157	13774.1	0.35133		13947	0.000580495	13774.1	0.35397
15797.8	0.00649	16852	0.6105		15797.8	0.00376	16852	0.54415		15797.8	0.0168	16852	0.46404		15797.8	0.03617	16852	0.2503		15797.8	0.04999	16852	0.16521		13956.7	0.0011	13755.2	0.34394		13956.7	0.00171	13755.2	0.3443		13956.7	0.00080075	13755.2	0.34572
15822.8	0.00589	16846.4	0.60964		15822.8	0.00402	16846.4	0.54425		15822.8	0.0173	16846.4	0.46404		15822.8	0.03799	16846.4	0.25116		15822.8	0.05363	16846.4	0.1661		13966.5	0.00116	13736.3	0.33487		13966.5	0.002	13736.3	0.34008		13966.5	0.000925357	13736.3	0.34019
15847.9	0.00546	16840.7	0.6085		15847.9	0.00416	16840.7	0.5447		15847.9	0.01781	16840.7	0.46327		15847.9	0.04027	16840.7	0.25193		15847.9	0.05763	16840.7	0.16713		13976.2	0.00113	13717.4	0.32927		13976.2	0.0019	13717.4	0.33497		13976.2	0.000985607	13717.4	0.3361
15873	0.0053	16835	0.60735		15873	0.00476	16835	0.54542		15873	0.02053	16835	0.46274		15873	0.0443	16835	0.25294		15873	0.06184	16835	0.16841		13986	0.00149	13698.6	0.32483		13986	0.00158	13698.6	0.32752		13986	0.000948778	13698.6	0.3292
15898.3	0.00547	16829.4	0.60617		15898.3	0.00509	16829.4	0.54578		15898.3	0.02164	16829.4	0.46232		15898.3	0.04776	16829.4	0.25424		15898.3	0.0663	16829.4	0.16954		13995.8	0.00148	13679.9	0.31578		13995.8	0.00128	13679.9	0.32185		13995.8	0.00105	13679.9	0.32143
15923.6	0.00656	16823.7	0.60498		15923.6	0.00561	16823.7	0.54591		15923.6	0.02336	16823.7	0.4629		15923.6	0.05176	16823.7	0.2555		15923.6	0.07167	16823.7	0.17058		14005.6	0.00174	13661.2	0.30971		14005.6	0.00132	13661.2	0.31636		14005.6	0.000833286	13661.2	0.31765
15949	0.00619	16818	0.60378		15949	0.00624	16818	0.54646		15949	0.02496	16818	0.46342		15949	0.05515	16818	0.25681		15949	0.07678	16818	0.17162		14015.4	0.00111	13642.6	0.30449		14015.4	0.00124	13642.6	0.30961		14015.4	0.000756591	13642.6	0.31259
15974.4	0.00618	16812.4	0.60256		15974.4	0.00678	16812.4	0.5468		15974.4	0.02708	16812.4	0.46413		15974.4	0.05869	16812.4	0.25807		15974.4	0.08191	16812.4	0.17272		14025.2	0.00102	13624	0.29805		14025.2	0.00137	13624	0.30212		14025.2	0.000646641	13624	0.30468
16000	0.00569	16806.7	0.60188		16000	0.00722	16806.7	0.54699		16000	0.02867	16806.7	0.46458		16000	0.06325	16806.7	0.25899		16000	0.08703	16806.7	0.17396		14035.1	0.00115	13605.4	0.29093		14035.1	0.00151	13605.4	0.29645		14035.1	0.00078877	13605.4	0.29816
16025.6	0.00632	16801.1	0.60136		16025.6	0.00804	16801.1	0.54665		16025.6	0.03138	16801.1	0.46495		16025.6	0.06756	16801.1	0.25981		16025.6	0.09276	16801.1	0.17514		14044.9	0.00123	13587	0.28367		14044.9	0.00173	13587	0.2901		14044.9	0.000945202	13587	0.29165
16051.4	0.0066	16795.4	0.60057		16051.4	0.00884	16795.4	0.54674		16051.4	0.03424	16795.4	0.46487		16051.4	0.07089	16795.4	0.26094		16051.4	0.09877	16795.4	0.17622		14054.8	0.00171	13568.5	0.27763		14054.8	0.00186	13568.5	0.28429		14054.8	0.00119	13568.5	0.28597
16077.2	0.00631	16789.8	0.60004		16077.2	0.0097	16789.8	0.54725		16077.2	0.03544	16789.8	0.46432		16077.2	0.07639	16789.8	0.26207		16077.2	0.10433	16789.8	0.1773		14064.7	0.00164	13550.1	0.27036		14064.7	0.0018	13550.1	0.27804		14064.7	0.00128	13550.1	0.28026
16103.1	0.00597	16784.2	0.59951		16103.1	0.01036	16784.2	0.54863		16103.1	0.0373	16784.2	0.46442		16103.1	0.07987	16784.2	0.263		16103.1	0.11017	16784.2	0.17858		14074.6	0.00141	13531.8	0.26574		14074.6	0.00164	13531.8	0.272		14074.6	0.00149	13531.8	0.27346
16129	0.00591	16778.5	0.59896		16129	0.0115	16778.5	0.54964		16129	0.04037	16778.5	0.46439		16129	0.08486	16778.5	0.26393		16129	0.11676	16778.5	0.17982		14084.5	0.000882347	13513.5	0.25737		14084.5	0.0015	13513.5	0.26499		14084.5	0.00103	13513.5	0.26747
16155.1	0.00642	16772.9	0.5987		16155.1	0.0125	16772.9	0.55045		16155.1	0.04301	16772.9	0.46481		16155.1	0.0898	16772.9	0.26508		16155.1	0.12335	16772.9	0.18096		14094.4	0.000676555	13495.3	0.25512		14094.4	0.0015	13495.3	0.25942		14094.4	0.00112	13495.3	0.26004
16181.2	0.00713	16767.3	0.59842		16181.2	0.01344	16767.3	0.55126		16181.2	0.04633	16767.3	0.46438		16181.2	0.09548	16767.3	0.26638		16181.2	0.1299	16767.3	0.18181		14104.4	0.000900377	13477.1	0.24617		14104.4	0.00148	13477.1	0.25277		14104.4	0.000924107	13477.1	0.25342
16207.5	0.00569	16761.6	0.59814		16207.5	0.01446	16761.6	0.55228		16207.5	0.04914	16761.6	0.46428		16207.5	0.1003	16761.6	0.26752		16207.5	0.13683	16761.6	0.18296		14114.3	0.00112	13459	0.24159		14114.3	0.00157	13459	0.24613		14114.3	0.00106	13459	0.24864
16233.8	0.007	16756	0.59758		16233.8	0.01592	16756	0.55316		16233.8	0.05202	16756	0.46456		16233.8	0.10533	16756	0.26832		16233.8	0.14385	16756	0.18412		14124.3	0.00147	13440.9	0.2349		14124.3	0.00181	13440.9	0.24054		14124.3	0.000967012	13440.9	0.24296
16260.2	0.00612	16750.4	0.59728		16260.2	0.01718	16750.4	0.55352		16260.2	0.05576	16750.4	0.46484		16260.2	0.11058	16750.4	0.26952		16260.2	0.15055	16750.4	0.18538		14134.3	0.00106	13422.8	0.22979		14134.3	0.00163	13422.8	0.23513		14134.3	0.000861354	13422.8	0.23663
16286.6	0.00633	16744.8	0.59677		16286.6	0.01864	16744.8	0.55424		16286.6	0.05884	16744.8	0.46537		16286.6	0.11713	16744.8	0.27092		16286.6	0.15807	16744.8	0.18681		14144.3	0.000941531	13404.8	0.22472		14144.3	0.00128	13404.8	0.22964		14144.3	0.000868149	13404.8	0.23113
16313.2	0.00673	16739.2	0.59598		16313.2	0.02037	16739.2	0.55548		16313.2	0.06349	16739.2	0.46558		16313.2	0.12462	16739.2	0.27232		16313.2	0.16572	16739.2	0.18826		14154.3	0.000816359	13386.9	0.22033		14154.3	0.000824176	13386.9	0.22427		14154.3	0.000757664	13386.9	0.22679
16339.9	0.00675	16733.6	0.59518		16339.9	0.02197	16733.6	0.55635		16339.9	0.06612	16733.6	0.46604		16339.9	0.12958	16733.6	0.27362		16339.9	0.17294	16733.6	0.18955		14164.3	0.00117	13369	0.21389		14164.3	0.000988615	13369	0.21845		14164.3	0.000902832	13369	0.21909
16366.6	0.00654	16728	0.59492		16366.6	0.02359	16728	0.55803		16366.6	0.07038	16728	0.46676		16366.6	0.13602	16728	0.27467		16366.6	0.18116	16728	0.1908		14174.3	0.00084017	13351.1	0.20912		14174.3	0.00128	13351.1	0.21276		14174.3	0.000950029	13351.1	0.21502
16393.4	0.00665	16722.4	0.59522		16393.4	0.02551	16722.4	0.55949		16393.4	0.07598	16722.4	0.46669		16393.4	0.14217	16722.4	0.27582		16393.4	0.18877	16722.4	0.1918		14184.4	0.000798673	13333.3	0.20471		14184.4	0.00151	13333.3	0.2069		14184.4	0.00102	13333.3	0.20858
16420.4	0.0067	16716.8	0.59607		16420.4	0.02763	16716.8	0.56029		16420.4	0.07909	16716.8	0.46728		16420.4	0.14866	16716.8	0.27687		16420.4	0.19674	16716.8	0.19306		14194.5	0.000507165	13315.6	0.19869		14194.5	0.00146	13315.6	0.20402		14194.5	0.000893894	13315.6	0.205
16447.4	0.00808	16711.2	0.59692		16447.4	0.02972	16711.2	0.56078		16447.4	0.08402	16711.2	0.46694		16447.4	0.15636	16711.2	0.27792		16447.4	0.20491	16711.2	0.19447		14204.5	0.000871803	13297.9	0.19416		14204.5	0.00128	13297.9	0.1962		14204.5	0.00105	13297.9	0.20088
16474.5	0.008	16705.6	0.59721		16474.5	0.03222	16705.6	0.5618		16474.5	0.09013	16705.6	0.46692		16474.5	0.16412	16705.6	0.27909		16474.5	0.21306	16705.6	0.19604		14214.6	0.000594241	13280.2	0.18818		14214.6	0.00139	13280.2	0.19356		14214.6	0.00104	13280.2	0.19571
16501.7	0.00673	16700.1	0.59694		16501.7	0.03417	16700.1	0.56357		16501.7	0.09399	16700.1	0.4673		16501.7	0.17068	16700.1	0.28036		16501.7	0.22165	16700.1	0.19742		14224.8	0.00147	13262.6	0.18593		14224.8	0.00173	13262.6	0.18842		14224.8	0.00136	13262.6	0.19012
16528.9	0.00764	16694.5	0.59638		16528.9	0.03712	16694.5	0.56548		16528.9	0.09912	16694.5	0.46795		16528.9	0.17872	16694.5	0.28152		16528.9	0.23068	16694.5	0.19895		14234.9	0.00162	13245	0.18329		14234.9	0.00215	13245	0.18339		14234.9	0.00141	13245	0.18537
16556.3	0.00755	16688.9	0.59591		16556.3	0.03959	16688.9	0.56691		16556.3	0.10364	16688.9	0.46828		16556.3	0.18539	16688.9	0.28306		16556.3	0.23874	16688.9	0.20037		14245	0.00188	13227.5	0.17678		14245	0.00186	13227.5	0.17858		14245	0.00121	13227.5	0.18128
16583.7	0.00811	16683.4	0.59627		16583.7	0.04286	16683.4	0.56834		16583.7	0.11013	16683.4	0.46868		16583.7	0.19455	16683.4	0.28477		16583.7	0.24781	16683.4	0.2022		14255.2	0.00182	13210	0.17334		14255.2	0.00183	13210	0.17568		14255.2	0.00106	13210	0.17687
16611.3	0.00682	16677.8	0.59664		16611.3	0.04543	16677.8	0.56999		16611.3	0.11388	16677.8	0.46935		16611.3	0.2005	16677.8	0.28584		16611.3	0.25705	16677.8	0.20384		14265.3	0.00176	13192.6	0.168		14265.3	0.00164	13192.6	0.17144		14265.3	0.00107	13192.6	0.17118
16638.9	0.00869	16672.2	0.59814		16638.9	0.04895	16672.2	0.57119		16638.9	0.12254	16672.2	0.46967		16638.9	0.21129	16672.2	0.28728		16638.9	0.26706	16672.2	0.20554		14275.5	0.00169	13175.2	0.16348		14275.5	0.00165	13175.2	0.1666		14275.5	0.000983819	13175.2	0.16829
16666.7	0.00768	16666.7	0.5985		16666.7	0.052	16666.7	0.57277		16666.7	0.12692	16666.7	0.46999		16666.7	0.21715	16666.7	0.28905		16666.7	0.27539	16666.7	0.20713		14285.7	0.00148	13157.9	0.16081		14285.7	0.00189	13157.9	0.16402		14285.7	0.00114	13157.9	0.16409
16694.5	0.00802	16661.1	0.59825		16694.5	0.05577	16661.1	0.57463		16694.5	0.13464	16661.1	0.47109		16694.5	0.22742	16661.1	0.2906		16694.5	0.2861	16661.1	0.20857		14295.9	0.00133	13140.6	0.1579		14295.9	0.00178	13140.6	0.15889		14295.9	0.00106	13140.6	0.15903
16722.4	0.00812	16655.6	0.598		16722.4	0.05957	16655.6	0.57625		16722.4	0.14092	16655.6	0.47227		16722.4	0.23723	16655.6	0.29231		16722.4	0.29564	16655.6	0.21017		14306.2	0.000809217	13123.4	0.15435		14306.2	0.00177	13123.4	0.15407		14306.2	0.000983819	13123.4	0.15589
16750.4	0.00908	16650	0.59774		16750.4	0.06361	16650	0.57826		16750.4	0.14973	16650	0.4733		16750.4	0.24696	16650	0.29386		16750.4	0.30681	16650	0.21182		14316.4	0.000865342	13106.2	0.15093		14316.4	0.00182	13106.2	0.15104		14316.4	0.00108	13106.2	0.15311
16778.5	0.00805	16644.5	0.59804		16778.5	0.0677	16644.5	0.58005		16778.5	0.15615	16644.5	0.47441		16778.5	0.2562	16644.5	0.29521		16778.5	0.31743	16644.5	0.21353		14326.6	0.0013	13089	0.14796		14326.6	0.00166	13089	0.147		14326.6	0.00115	13089	0.14848
16806.7	0.00957	16638.9	0.59922		16806.7	0.07257	16638.9	0.58245		16806.7	0.16457	16638.9	0.47558		16806.7	0.26805	16638.9	0.29639		16806.7	0.32878	16638.9	0.21536		14336.9	0.00109	13071.9	0.14506		14336.9	0.00129	13071.9	0.14533		14336.9	0.000891567	13071.9	0.14423
16835	0.00877	16633.4	0.60035		16835	0.0769	16633.4	0.58435		16835	0.17286	16633.4	0.47582		16835	0.27762	16633.4	0.29799		16835	0.34058	16633.4	0.21686		14347.2	0.0015	13054.8	0.14114		14347.2	0.0014	13054.8	0.14233		14347.2	0.00107	13054.8	0.14028
16863.4	0.00931	16627.9	0.60148		16863.4	0.08224	16627.9	0.58602		16863.4	0.18254	16627.9	0.47606		16863.4	0.2898	16627.9	0.29981		16863.4	0.35283	16627.9	0.21842		14357.5	0.000960921	13037.8	0.13956		14357.5	0.00134	13037.8	0.13862		14357.5	0.000679358	13037.8	0.13901
16891.9	0.00958	16622.3	0.60203		16891.9	0.08779	16622.3	0.58739		16891.9	0.19242	16622.3	0.47706		16891.9	0.30295	16622.3	0.3018		16891.9	0.36491	16622.3	0.22024		14367.8	0.00154	13020.8	0.13272		14367.8	0.00163	13020.8	0.13524		14367.8	0.000912843	13020.8	0.13557
16920.5	0.01043	16616.8	0.60171		16920.5	0.09376	16616.8	0.58984		16920.5	0.20367	16616.8	0.47771		16920.5	0.31658	16616.8	0.30364		16920.5	0.37968	16616.8	0.22187		14378.1	0.00131	13003.9	0.13144		14378.1	0.0017	13003.9	0.1351		14378.1	0.00105	13003.9	0.13051
16949.2	0.01107	16611.3	0.60167		16949.2	0.10019	16611.3	0.59214		16949.2	0.21612	16611.3	0.47863		16949.2	0.3302	16611.3	0.30542		16949.2	0.39463	16611.3	0.22376		14388.5	0.00135	12987	0.12895		14388.5	0.00148	12987	0.12988		14388.5	0.000965939	12987	0.13019
16977.9	0.01113	16605.8	0.60248		16977.9	0.10742	16605.8	0.59458		16977.9	0.22826	16605.8	0.48017		16977.9	0.34623	16605.8	0.30709		16977.9	0.40863	16605.8	0.22555		14398.8	0.00126	12970.2	0.12729		14398.8	0.00141	12970.2	0.12726		14398.8	0.000994545	12970.2	0.12686
17006.8	0.01098	16600.3	0.603		17006.8	0.11514	16600.3	0.59672		17006.8	0.24099	16600.3	0.48122		17006.8	0.36014	16600.3	0.30876		17006.8	0.42541	16600.3	0.22771		14409.2	0.00113	12953.4	0.12431		14409.2	0.00128	12953.4	0.12522		14409.2	0.000786624	12953.4	0.1216
17035.8	0.012	16594.8	0.6044		17035.8	0.12343	16594.8	0.59933		17035.8	0.25704	16594.8	0.48206		17035.8	0.37656	16594.8	0.31012		17035.8	0.44336	16594.8	0.22967		14419.6	0.00128	12936.6	0.12092		14419.6	0.00146	12936.6	0.12103		14419.6	0.000877803	12936.6	0.12111
17064.8	0.01314	16589.3	0.60492		17064.8	0.13247	16589.3	0.60147		17064.8	0.27233	16589.3	0.4829		17064.8	0.39557	16589.3	0.31174		17064.8	0.46017	16589.3	0.23164		14430	0.00184	12919.9	0.11946		14430	0.00199	12919.9	0.11992		14430	0.00135	12919.9	0.12
17094	0.01395	16583.7	0.60485		17094	0.14268	16583.7	0.60417		17094	0.28898	16583.7	0.48423		17094	0.4134	16583.7	0.31388		17094	0.47939	16583.7	0.23356		14440.4	0.00193	12903.2	0.11739		14440.4	0.00207	12903.2	0.11589		14440.4	0.0013	12903.2	0.11599
17123.3	0.01455	16578.2	0.60537		17123.3	0.15373	16578.2	0.60697		17123.3	0.30863	16578.2	0.48557		17123.3	0.43344	16578.2	0.31591		17123.3	0.49913	16578.2	0.23544		14450.9	0.00144	12886.6	0.1147		14450.9	0.00203	12886.6	0.11497		14450.9	0.0011	12886.6	0.11418
17152.7	0.01671	16572.8	0.60559		17152.7	0.16583	16572.8	0.60875		17152.7	0.32784	16572.8	0.48635		17152.7	0.45425	16572.8	0.31806		17152.7	0.51995	16572.8	0.23749		14461.3	0.00102	12870	0.11116		14461.3	0.0018	12870	0.11297		14461.3	0.000885133	12870	0.11179
17182.1	0.0184	16567.3	0.60641		17182.1	0.17924	16567.3	0.61171		17182.1	0.34844	16567.3	0.48748		17182.1	0.47649	16567.3	0.32022		17182.1	0.5414	16567.3	0.23944		14471.8	0.00051907	12853.5	0.11045		14471.8	0.00162	12853.5	0.11226		14471.8	0.000722444	12853.5	0.11001
17211.7	0.01953	16561.8	0.60722		17211.7	0.19394	16561.8	0.61485		17211.7	0.3714	16561.8	0.4889		17211.7	0.499	16561.8	0.32194		17211.7	0.56391	16561.8	0.2415		14482.3	0.000671797	12837	0.1069		14482.3	0.00147	12837	0.10848		14482.3	0.000909447	12837	0.10753
17241.4	0.02303	16556.3	0.60803		17241.4	0.21026	16556.3	0.61696		17241.4	0.39674	16556.3	0.4901		17241.4	0.52528	16556.3	0.32377		17241.4	0.58806	16556.3	0.24362		14492.8	0.000959903	12820.5	0.10605		14492.8	0.00158	12820.5	0.10796		14492.8	0.00117	12820.5	0.10619
17271.2	0.02486	16550.8	0.60857		17271.2	0.22755	16550.8	0.61894		17271.2	0.42087	16550.8	0.49198		17271.2	0.54808	16550.8	0.32569		17271.2	0.61147	16550.8	0.24571		14503.3	0.00128	--			14503.3	0.00161	--			14503.3	0.00131	--
17301	0.02844	16545.3	0.6088		17301	0.24598	16545.3	0.62109		17301	0.44901	16545.3	0.49364		17301	0.57467	16545.3	0.32783		17301	0.63601	16545.3	0.24797		14513.8	0.00173	--			14513.8	0.00176	--			14513.8	0.00146	--
17331	0.03233	16539.9	0.60903		17331	0.26706	16539.9	0.62371		17331	0.47719	16539.9	0.49587		17331	0.60069	16539.9	0.32998		17331	0.6606	16539.9	0.25012		14524.3	0.00146	--			14524.3	0.00174	--			14524.3	0.00136	--
17361.1	0.03619	16534.4	0.60925		17361.1	0.28971	16534.4	0.62635		17361.1	0.50654	16534.4	0.49761		17361.1	0.62831	16534.4	0.3323		17361.1	0.68617	16534.4	0.25224		14534.9	0.00145	--			14534.9	0.00168	--			14534.9	0.00126	--
17391.3	0.04179	16528.9	0.60977		17391.3	0.31491	16528.9	0.62947		17391.3	0.5359	16528.9	0.49885		17391.3	0.65546	16528.9	0.33486		17391.3	0.7115	16528.9	0.25463		14545.5	0.00141	--			14545.5	0.0018	--			14545.5	0.00141	--
17421.6	0.04648	16523.5	0.6106		17421.6	0.34069	16523.5	0.63277		17421.6	0.56557	16523.5	0.50038		17421.6	0.68281	16523.5	0.33709		17421.6	0.73658	16523.5	0.25703		14556	0.00128	--			14556	0.00164	--			14556	0.00121	--
17452	0.0556	16518	0.61111		17452	0.36936	16518	0.63566		17452	0.59891	16518	0.50161		17452	0.71196	16518	0.33944		17452	0.76243	16518	0.25944		14566.6	0.00113	--			14566.6	0.00177	--			14566.6	0.00136	--
17482.5	0.06312	16512.5	0.61224		17482.5	0.39962	16512.5	0.63865		17482.5	0.63088	16512.5	0.50293		17482.5	0.73881	16512.5	0.34157		17482.5	0.78767	16512.5	0.26181		14577.3	0.00129	--			14577.3	0.00185	--			14577.3	0.00113	--
17513.1	0.07122	16507.1	0.61245		17513.1	0.43137	16507.1	0.64213		17513.1	0.66205	16507.1	0.50497		17513.1	0.76536	16507.1	0.34342		17513.1	0.81165	16507.1	0.26435		14587.9	0.00131	--			14587.9	0.00185	--			14587.9	0.00129	--
17543.9	0.08341	16501.7	0.61296		17543.9	0.46538	16501.7	0.64498		17543.9	0.69489	16501.7	0.50731		17543.9	0.79303	16501.7	0.34579		17543.9	0.83629	16501.7	0.26673		14598.5	0.00143	--			14598.5	0.00188	--			14598.5	0.00118	--
17574.7	0.09356	16496.2	0.6128		17574.7	0.50015	16496.2	0.64784		17574.7	0.72762	16496.2	0.50872		17574.7	0.81823	16496.2	0.34807		17574.7	0.85795	16496.2	0.26926		14609.2	0.00142	--			14609.2	0.00187	--			14609.2	0.00123	--
17605.6	0.10685	16490.8	0.61325		17605.6	0.53782	16490.8	0.65055		17605.6	0.76053	16490.8	0.51058		17605.6	0.84415	16490.8	0.35066		17605.6	0.88064	16490.8	0.27141		14619.9	0.00159	--			14619.9	0.00213	--			14619.9	0.00143	--
17636.7	0.12258	16485.3	0.61369		17636.7	0.57522	16485.3	0.65383		17636.7	0.79027	16485.3	0.51236		17636.7	0.86688	16485.3	0.35342		17636.7	0.90098	16485.3	0.27385		14630.6	0.00189	--			14630.6	0.0022	--			14630.6	0.00177	--
17667.8	0.1403	16479.9	0.61413		17667.8	0.6132	16479.9	0.65664		17667.8	0.8197	16479.9	0.51393		17667.8	0.89069	16479.9	0.3559		17667.8	0.91927	16479.9	0.27647		14641.3	0.00172	--			14641.3	0.0023	--			14641.3	0.00186	--
17699.1	0.15922	16474.5	0.61488		17699.1	0.65203	16474.5	0.65895		17699.1	0.84847	16474.5	0.51623		17699.1	0.91097	16474.5	0.35845		17699.1	0.9368	16474.5	0.27903		14652	0.00135	--			14652	0.00221	--			14652	0.00165	--
17730.5	0.18136	16469	0.6151		17730.5	0.69059	16469	0.66213		17730.5	0.87797	16469	0.51834		17730.5	0.93185	16469	0.36066		17730.5	0.95265	16469	0.28194		14662.8	0.000729283	--			14662.8	0.00184	--			14662.8	0.00115	--
17762	0.20311	16463.6	0.61501		17762	0.72969	16463.6	0.66539		17762	0.90101	16463.6	0.52046		17762	0.94724	16463.6	0.36334		17762	0.96577	16463.6	0.28463		14673.5	0.0007752	--			14673.5	0.00152	--			14673.5	0.00096862	--
17793.6	0.23026	16458.2	0.6149		17793.6	0.76758	16458.2	0.66949		17793.6	0.92227	16458.2	0.52302		17793.6	0.96161	16458.2	0.36632		17793.6	0.97764	16458.2	0.2875		14684.3	0.00119	--			14684.3	0.00172	--			14684.3	0.00133	--
17825.3	0.25857	16452.8	0.61511		17825.3	0.80405	16452.8	0.67286		17825.3	0.94377	16452.8	0.52574		17825.3	0.97517	16452.8	0.3692		17825.3	0.98675	16452.8	0.29015		14695.1	0.00172	--			14695.1	0.00192	--			14695.1	0.00135	--
17857.1	0.28947	16447.4	0.61531		17857.1	0.8376	16447.4	0.67698		17857.1	0.96009	16447.4	0.52801		17857.1	0.98531	16447.4	0.37249		17857.1	0.99336	16447.4	0.2927		14705.9	0.00185	--			14705.9	0.002	--			14705.9	0.00166	--
17889.1	0.32139	16442	0.61585		17889.1	0.86899	16442	0.68074		17889.1	0.9738	16442	0.53062		17889.1	0.99152	16442	0.37535		17889.1	0.99809	16442	0.29572		14716.7	0.00192	--			14716.7	0.00215	--			14716.7	0.00165	--
17921.1	0.35553	16436.6	0.61638		17921.1	0.89751	16436.6	0.68367		17921.1	0.98424	16436.6	0.53309		17921.1	0.9954	16436.6	0.37834		17921.1	0.9998	16436.6	0.29876		14727.5	0.00167	--			14727.5	0.00207	--			14727.5	0.00182	--
17953.3	0.39367	16431.2	0.6166		17953.3	0.92308	16431.2	0.68652		17953.3	0.99458	16431.2	0.53549		17953.3	0.99853	16431.2	0.38139		17953.3	1	16431.2	0.30176		14738.4	0.00167	--			14738.4	0.00229	--			14738.4	0.00211	--
17985.6	0.43204	16425.8	0.61681		17985.6	0.94506	16425.8	0.6893		17985.6	0.99827	16425.8	0.53774		17985.6	1	16425.8	0.38422		17985.6	0.99778	16425.8	0.30482		14749.3	0.00179	--			14749.3	0.00251	--			14749.3	0.00253	--
18018	0.47177	16420.4	0.6167		18018	0.9635	16420.4	0.69292		18018	0.99894	16420.4	0.54045		18018	0.99806	16420.4	0.38711		18018	0.99353	16420.4	0.30766		14760.1	0.00201	--			14760.1	0.00257	--			14760.1	0.00266	--
18050.5	0.51296	16415	0.61695		18050.5	0.97826	16415	0.69637		18050.5	1	16415	0.54322		18050.5	0.99291	16415	0.39023		18050.5	0.98756	16415	0.31083		14771	0.00258	--			14771	0.00252	--			14771	0.00251	--
18083.2	0.55605	16409.6	0.61688		18083.2	0.98917	16409.6	0.70059		18083.2	0.99748	16409.6	0.54569		18083.2	0.98823	16409.6	0.39283		18083.2	0.98023	16409.6	0.31367		14782	0.0025	--			14782	0.00247	--			14782	0.00232	--
18115.9	0.59885	16404.2	0.61712		18115.9	0.99591	16404.2	0.70481		18115.9	0.99013	16404.2	0.54802		18115.9	0.97947	16404.2	0.39585		18115.9	0.97102	16404.2	0.31675		14792.9	0.00206	--			14792.9	0.0028	--			14792.9	0.00224	--
18148.8	0.6417	16398.8	0.61736		18148.8	1	16398.8	0.70838		18148.8	0.98455	16398.8	0.55081		18148.8	0.97215	16398.8	0.399		18148.8	0.96103	16398.8	0.3199		14803.8	0.00186	--			14803.8	0.00297	--			14803.8	0.0021	--
18181.8	0.68494	16393.4	0.61695		18181.8	0.99996	16393.4	0.71255		18181.8	0.97464	16393.4	0.55338		18181.8	0.96146	16393.4	0.40229		18181.8	0.9493	16393.4	0.32329		14814.8	0.00211	--			14814.8	0.00329	--			14814.8	0.00246	--
18214.9	0.72531	16388.1	0.61694		18214.9	0.99597	16388.1	0.71615		18214.9	0.96158	16388.1	0.55673		18214.9	0.94896	16388.1	0.4057		18214.9	0.93657	16388.1	0.32674		14825.8	0.00237	--			14825.8	0.00357	--			14825.8	0.00263	--
18248.2	0.76619	16382.7	0.6166		18248.2	0.98902	16382.7	0.71917		18248.2	0.94773	16382.7	0.56025		18248.2	0.9345	16382.7	0.40925		18248.2	0.92298	16382.7	0.32998		14836.8	0.00247	--			14836.8	0.00355	--			14836.8	0.00274	--
18281.5	0.80458	16377.3	0.61657		18281.5	0.97936	16377.3	0.72306		18281.5	0.93365	16377.3	0.56401		18281.5	0.92152	16377.3	0.41257		18281.5	0.90956	16377.3	0.33364		14847.8	0.00288	--			14847.8	0.00412	--			14847.8	0.00282	--
18315	0.84091	16372	0.61686		18315	0.96665	16372	0.72678		18315	0.91753	16372	0.56686		18315	0.90632	16372	0.41578		18315	0.89484	16372	0.33713		14858.8	0.00234	--			14858.8	0.00369	--			14858.8	0.00268	--
18348.6	0.87516	16366.6	0.61715		18348.6	0.95188	16366.6	0.73094		18348.6	0.90083	16366.6	0.5694		18348.6	0.89115	16366.6	0.41882		18348.6	0.88097	16366.6	0.34041		14869.9	0.00247	--			14869.9	0.00372	--			14869.9	0.00281	--
18382.4	0.90493	16361.3	0.61682		18382.4	0.93447	16361.3	0.735		18382.4	0.88223	16361.3	0.57199		18382.4	0.87548	16361.3	0.42245		18382.4	0.8661	16361.3	0.34401		14881	0.00211	--			14881	0.00329	--			14881	0.00284	--
18416.2	0.93169	16355.9	0.61648		18416.2	0.91585	16355.9	0.73881		18416.2	0.86408	16355.9	0.57482		18416.2	0.86212	16355.9	0.42603		18416.2	0.85165	16355.9	0.34775		14892	0.00257	--			14892	0.00358	--			14892	0.00324	--
18450.2	0.95395	16350.6	0.61581		18450.2	0.89611	16350.6	0.7428		18450.2	0.84503	16350.6	0.57773		18450.2	0.84774	16350.6	0.42956		18450.2	0.83768	16350.6	0.35085		14903.1	0.00314	--			14903.1	0.00387	--			14903.1	0.0036	--
18484.3	0.97269	16345.2	0.6161		18484.3	0.87556	16345.2	0.74732		18484.3	0.82837	16345.2	0.5812		18484.3	0.83304	16345.2	0.43293		18484.3	0.82502	16345.2	0.3539		14914.2	0.00323	--			14914.2	0.004	--			14914.2	0.00388	--
18518.5	0.9865	16339.9	0.6164		18518.5	0.85469	16339.9	0.75117		18518.5	0.81146	16339.9	0.585		18518.5	0.82038	16339.9	0.43692		18518.5	0.81301	16339.9	0.35744		14925.4	0.00298	--			14925.4	0.00409	--			14925.4	0.00381	--
18552.9	0.99454	16334.5	0.61633		18552.9	0.83328	16334.5	0.75516		18552.9	0.79558	16334.5	0.58847		18552.9	0.80755	16334.5	0.44029		18552.9	0.80194	16334.5	0.36093		14936.5	0.00302	--			14936.5	0.00404	--			14936.5	0.00393	--
18587.4	0.99921	16329.2	0.61626		18587.4	0.81259	16329.2	0.75847		18587.4	0.78105	16329.2	0.59163		18587.4	0.79606	16329.2	0.44417		18587.4	0.79216	16329.2	0.36454		14947.7	0.00354	--			14947.7	0.00462	--			14947.7	0.00435	--
18622	1	16323.9	0.61552		18622	0.79255	16323.9	0.76248		18622	0.76815	16323.9	0.5944		18622	0.78587	16323.9	0.44793		18622	0.783	16323.9	0.36854		14958.9	0.00332	--			14958.9	0.00482	--			14958.9	0.00446	--
18656.7	0.99593	16318.5	0.61443		18656.7	0.77349	16318.5	0.76642		18656.7	0.75677	16318.5	0.59742		18656.7	0.77749	16318.5	0.4514		18656.7	0.77589	16318.5	0.3726		14970.1	0.00333	--			14970.1	0.00495	--			14970.1	0.0048	--
18691.6	0.98905	16313.2	0.61367		18691.6	0.75572	16313.2	0.77108		18691.6	0.74588	16313.2	0.60148		18691.6	0.77268	16313.2	0.45576		18691.6	0.76996	16313.2	0.37633		14981.3	0.00318	--			14981.3	0.00484	--			14981.3	0.00474	--
18726.6	0.97765	16307.9	0.61365		18726.6	0.73897	16307.9	0.77579		18726.6	0.736	16307.9	0.60558		18726.6	0.76391	16307.9	0.45983		18726.6	0.76456	16307.9	0.3803		14992.5	0.00366	--			14992.5	0.00516	--			14992.5	0.00511	--
18761.7	0.96275	16302.6	0.61329		18761.7	0.72447	16302.6	0.77989		18761.7	0.73017	16302.6	0.61		18761.7	0.75938	16302.6	0.46372		18761.7	0.76134	16302.6	0.38424		15003.8	0.00357	--			15003.8	0.00541	--			15003.8	0.00503	--
18797	0.94782	16297.3	0.61326		18797	0.71193	16297.3	0.78373		18797	0.72388	16297.3	0.61404		18797	0.75811	16297.3	0.46789		18797	0.75905	16297.3	0.388		15015	0.00396	--			15015	0.00568	--			15015	0.00536	--
18832.4	0.92801	16292	0.61221		18832.4	0.7006	16292	0.78758		18832.4	0.72071	16292	0.61738		18832.4	0.75424	16292	0.47106		18832.4	0.75819	16292	0.39184		15026.3	0.00408	--			15026.3	0.00574	--			15026.3	0.00549	--
18867.9	0.90895	16286.6	0.61114		18867.9	0.69272	16286.6	0.79109		18867.9	0.71935	16286.6	0.62064		18867.9	0.75681	16286.6	0.47519		18867.9	0.75914	16286.6	0.39601		15037.6	0.0041	--			15037.6	0.00572	--			15037.6	0.00601	--
18903.6	0.88898	16281.3	0.61007		18903.6	0.68673	16281.3	0.79479		18903.6	0.72	16281.3	0.62359		18903.6	0.75697	16281.3	0.47946		18903.6	0.75998	16281.3	0.40056		15048.9	0.00413	--			15048.9	0.00596	--			15048.9	0.00623	--
18939.4	0.86659	16276	0.60932		18939.4	0.68226	16276	0.79885		18939.4	0.72093	16276	0.62719		18939.4	0.75854	16276	0.48401		18939.4	0.76165	16276	0.40476		15060.2	0.00418	--			15060.2	0.00637	--			15060.2	0.00685	--
18975.3	0.84389	16270.7	0.60856		18975.3	0.68037	16270.7	0.80302		18975.3	0.72415	16270.7	0.63154		18975.3	0.76187	16270.7	0.48844		18975.3	0.76433	16270.7	0.40848		15071.6	0.00475	--			15071.6	0.00693	--			15071.6	0.00742	--
19011.4	0.82135	16265.5	0.60847		19011.4	0.68043	16265.5	0.80784		19011.4	0.72697	16265.5	0.63549		19011.4	0.76355	16265.5	0.49213		19011.4	0.76711	16265.5	0.41197		15083	0.00456	--			15083	0.0071	--			15083	0.00774	--
19047.6	0.79809	16260.2	0.60803		19047.6	0.68246	16260.2	0.81067		19047.6	0.73195	16260.2	0.64036		19047.6	0.76733	16260.2	0.4957		19047.6	0.76984	16260.2	0.41591		15094.3	0.00511	--			15094.3	0.00774	--			15094.3	0.00819	--
19084	0.77658	16254.9	0.60702		19084	0.68613	16254.9	0.81431		19084	0.7357	16254.9	0.64407		19084	0.77197	16254.9	0.49952		19084	0.77345	16254.9	0.42026		15105.7	0.00526	--			15105.7	0.00819	--			15105.7	0.00832	--
19120.5	0.75453	16249.6	0.60599		19120.5	0.6914	16249.6	0.81779		19120.5	0.74223	16249.6	0.64779		19120.5	0.77493	16249.6	0.50367		19120.5	0.77616	16249.6	0.42469		15117.2	0.00569	--			15117.2	0.00854	--			15117.2	0.00873	--
19157.1	0.73476	16244.3	0.6046		19157.1	0.6977	16244.3	0.82218		19157.1	0.7479	16244.3	0.65219		19157.1	0.77935	16244.3	0.50868		19157.1	0.77845	16244.3	0.42902		15128.6	0.00601	--			15128.6	0.00901	--			15128.6	0.00919	--
19193.9	0.71424	16239	0.60319		19193.9	0.7047	16239	0.82659		19193.9	0.74992	16239	0.65701		19193.9	0.78016	16239	0.5139		19193.9	0.78017	16239	0.43361		15140	0.00605	--			15140	0.00949	--			15140	0.00956	--
19230.8	0.69653	16233.8	0.60281		19230.8	0.71306	16233.8	0.83193		19230.8	0.75606	16233.8	0.6611		19230.8	0.78342	16233.8	0.51843		19230.8	0.78112	16233.8	0.43772		15151.5	0.00635	--			15151.5	0.01005	--			15151.5	0.01007	--
19267.8	0.67974	16228.5	0.60244		19267.8	0.72098	16228.5	0.8364		19267.8	0.75717	16228.5	0.6649		19267.8	0.78305	16228.5	0.52313		19267.8	0.78033	16228.5	0.44231		15163	0.00622	--			15163	0.01037	--			15163	0.01061	--
19305	0.66626	16223.2	0.60172		19305	0.72851	16223.2	0.83903		19305	0.76002	16223.2	0.66913		19305	0.78414	16223.2	0.52745		19305	0.77887	16223.2	0.44705		15174.5	0.00644	--			15174.5	0.01086	--			15174.5	0.01125	--
19342.4	0.65448	16218	0.60028		19342.4	0.73562	16218	0.84259		19342.4	0.76017	16218	0.67288		19342.4	0.78162	16218	0.53101		19342.4	0.77583	16218	0.45187		15186	0.00646	--			15186	0.01117	--			15186	0.01175	--
19379.8	0.64686	16212.7	0.59847		19379.8	0.74179	16212.7	0.84616		19379.8	0.75971	16212.7	0.67638		19379.8	0.77917	16212.7	0.53524		19379.8	0.77267	16212.7	0.45677		15197.6	0.00741	--			15197.6	0.01177	--			15197.6	0.01282	--
19417.5	0.64092	16207.5	0.59594		19417.5	0.74697	16207.5	0.85068		19417.5	0.75871	16207.5	0.68081		19417.5	0.77541	16207.5	0.54001		19417.5	0.76699	16207.5	0.46157		15209.1	0.0082	--			15209.1	0.01225	--			15209.1	0.01373	--
19455.3	0.63795	16202.2	0.59481		19455.3	0.75007	16202.2	0.8552		19455.3	0.75498	16202.2	0.68535		19455.3	0.77093	16202.2	0.54474		19455.3	0.76119	16202.2	0.46594		15220.7	0.00881	--			15220.7	0.01324	--			15220.7	0.01457	--
19493.2	0.63688	16197	0.59366		19493.2	0.75132	16197	0.85975		19493.2	0.74932	16197	0.68915		19493.2	0.76276	16197	0.55001		19493.2	0.75257	16197	0.46994		15232.3	0.00919	--			15232.3	0.01388	--			15232.3	0.01481	--
19531.2	0.63788	16191.7	0.59321		19531.2	0.75088	16191.7	0.86336		19531.2	0.74053	16191.7	0.6938		19531.2	0.75475	16191.7	0.55498		19531.2	0.74347	16191.7	0.47454		15243.9	0.00917	--			15243.9	0.01448	--			15243.9	0.01551	--
19569.5	0.63984	16186.5	0.59239		19569.5	0.748	16186.5	0.86699		19569.5	0.73053	16186.5	0.69813		19569.5	0.74292	16186.5	0.55943		19569.5	0.73241	16186.5	0.4789		15255.5	0.00976	--			15255.5	0.01504	--			15255.5	0.01623	--
19607.8	0.64611	16181.2	0.5912		19607.8	0.74346	16181.2	0.87062		19607.8	0.7214	16181.2	0.70231		19607.8	0.73361	16181.2	0.5635		19607.8	0.72078	16181.2	0.48328		15267.2	0.01001	--			15267.2	0.01583	--			15267.2	0.01742	--
19646.4	0.65027	16176	0.58918		19646.4	0.73658	16176	0.87315		19646.4	0.70965	16176	0.70662		19646.4	0.7213	16176	0.56729		19646.4	0.70906	16176	0.48792		15278.8	0.0102	--	--		15278.8	0.01652	--	--		15278.8	0.018	--	--
19685	0.6577	16170.8	0.58715		19685	0.72791	16170.8	0.87663		19685	0.69692	16170.8	0.71068		19685	0.70915	16170.8	0.57149		19685	0.6957	16170.8	0.49284		15290.5	0.01056	--	--		15290.5	0.0174	--	--		15290.5	0.01921	--	--
19723.9	0.66315	16165.5	0.5851		19723.9	0.71693	16165.5	0.88013		19723.9	0.68203	16165.5	0.71536		19723.9	0.69482	16165.5	0.57645		19723.9	0.68205	16165.5	0.49765		15302.2	0.01077	--	--		15302.2	0.01781	--	--		15302.2	0.01997	--	--
19762.8	0.66707	16160.3	0.58375		19762.8	0.70402	16160.3	0.88267		19762.8	0.66601	16160.3	0.71954		19762.8	0.67945	16160.3	0.58135		19762.8	0.667	16160.3	0.50261		15313.9	0.01163	--	--		15313.9	0.01876	--	--		15313.9	0.02126	--	--
19802	0.67228	16155.1	0.58275		19802	0.69004	16155.1	0.88714		19802	0.65021	16155.1	0.72357		19802	0.6644	16155.1	0.58581		19802	0.6529	16155.1	0.50739		15325.7	0.01282	--	--		15325.7	0.01989	--	--		15325.7	0.02224	--	--
19841.3	0.67734	16149.9	0.58133		19841.3	0.67429	16149.9	0.89056		19841.3	0.63462	16149.9	0.72787		19841.3	0.65038	16149.9	0.59022		19841.3	0.63774	16149.9	0.51195		15337.4	0.01345	--	--		15337.4	0.02105	--	--		15337.4	0.02345	--	--
19880.7	0.67851	16144.7	0.57917		19880.7	0.65703	16144.7	0.89304		19880.7	0.61668	16144.7	0.7321		19880.7	0.63452	16144.7	0.59493		19880.7	0.62278	16144.7	0.51632		15349.2	0.01425	--	--		15349.2	0.022	--	--		15349.2	0.02437	--	--
19920.3	0.67813	16139.4	0.57699		19920.3	0.6394	16139.4	0.89648		19920.3	0.59968	16139.4	0.73618		19920.3	0.62101	16139.4	0.59896		19920.3	0.60819	16139.4	0.52105		15361	0.01536	--	--		15361	0.0234	--	--		15361	0.02587	--	--
19960.1	0.67681	16134.2	0.57443		19960.1	0.62076	16134.2	0.89993		19960.1	0.58327	16134.2	0.73992		19960.1	0.60519	16134.2	0.60343		19960.1	0.59382	16134.2	0.52526		15372.8	0.01603	--	--		15372.8	0.02444	--	--		15372.8	0.02708	--	--
20000	0.67236	16129	0.57221		20000	0.6012	16129	0.90339		20000	0.56585	16129	0.74305		20000	0.58937	16129	0.60839		20000	0.57914	16129	0.52969		15384.6	0.01666	--	--		15384.6	0.02613	--	--		15384.6	0.02859	--	--
20040.1	0.66558	16123.8	0.57062		20040.1	0.58133	16123.8	0.90766		20040.1	0.54932	16123.8	0.74694		20040.1	0.57597	16123.8	0.61292		20040.1	0.56536	16123.8	0.53391		15396.5	0.01681	--	--		15396.5	0.02722	--	--		15396.5	0.02992	--	--
20080.3	0.65905	16118.6	0.56902		20080.3	0.5626	16118.6	0.91		20080.3	0.53526	16118.6	0.75144		20080.3	0.56409	16118.6	0.61773		20080.3	0.55324	16118.6	0.53868		15408.3	0.01735	--	--		15408.3	0.02858	--	--		15408.3	0.03158	--	--
20120.7	0.64914	16113.4	0.56704		20120.7	0.5436	16113.4	0.91332		20120.7	0.51838	16113.4	0.75588		20120.7	0.54903	16113.4	0.6223		20120.7	0.54051	16113.4	0.54307		15420.2	0.01777	--	--		15420.2	0.02971	--	--		15420.2	0.03307	--	--
20161.3	0.63754	16108.2	0.56467		20161.3	0.52511	16108.2	0.91566		20161.3	0.50668	16108.2	0.76015		20161.3	0.53923	16108.2	0.62625		20161.3	0.53055	16108.2	0.54814		15432.1	0.0187	--	--		15432.1	0.03098	--	--		15432.1	0.03482	--	--
20202	0.62408	16103.1	0.56192		20202	0.50732	16103.1	0.91801		20202	0.49252	16103.1	0.76382		20202	0.52681	16103.1	0.63008		20202	0.52045	16103.1	0.5531		15444	0.01992	--	--		15444	0.03255	--	--		15444	0.03621	--	--
20242.9	0.61028	16097.9	0.5596		20242.9	0.4907	16097.9	0.9205		20242.9	0.47836	16097.9	0.76726		20242.9	0.51819	16097.9	0.63436		20242.9	0.51167	16097.9	0.55802		15456	0.02131	--	--		15456	0.03431	--	--		15456	0.0382	--	--
20284	0.59489	16092.7	0.55726		20284	0.47496	16092.7	0.922		20284	0.46907	16092.7	0.77088		20284	0.50849	16092.7	0.63886		20284	0.50327	16092.7	0.56256		15467.9	0.0222	--	--		15467.9	0.03592	--	--		15467.9	0.03974	--	--
20325.2	0.5771	16087.5	0.5549		20325.2	0.46017	16087.5	0.92449		20325.2	0.45951	16087.5	0.77496		20325.2	0.50153	16087.5	0.64331		20325.2	0.49502	16087.5	0.56717		15479.9	0.02293	--	--		15479.9	0.03773	--	--		15479.9	0.04183	--	--
20366.6	0.5593	16082.3	0.55253		20366.6	0.44678	16082.3	0.92797		20366.6	0.44834	16082.3	0.77914		20366.6	0.49277	16082.3	0.64847		20366.6	0.48822	16082.3	0.57201		15491.9	0.02354	--	--		15491.9	0.03878	--	--		15491.9	0.04329	--	--
20408.2	0.54052	16077.2	0.55052		20408.2	0.43412	16077.2	0.93146		20408.2	0.4397	16077.2	0.78316		20408.2	0.4853	16077.2	0.65331		20408.2	0.48091	16077.2	0.57673		15503.9	0.02502	--	--		15503.9	0.04098	--	--		15503.9	0.0457	--	--
20449.9	0.5217	16072	0.54819		20449.9	0.42317	16072	0.93411		20449.9	0.43179	16072	0.78722		20449.9	0.4784	16072	0.65811		20449.9	0.47496	16072	0.5819		15515.9	0.02621	--	--		15515.9	0.04255	--	--		15515.9	0.04729	--	--
20491.8	0.50266	16066.8	0.54584		20491.8	0.41279	16066.8	0.93676		20491.8	0.42504	16066.8	0.79102		20491.8	0.47302	16066.8	0.66252		20491.8	0.46903	16066.8	0.58688		15528	0.02812	--	--		15528	0.04503	--	--		15528	0.0502	--	--
20533.9	0.48383	16061.7	0.54348		20533.9	0.40395	16061.7	0.94042		20533.9	0.41937	16061.7	0.79474		20533.9	0.46775	16061.7	0.66658		20533.9	0.46261	16061.7	0.59098		15540	0.02918	--	--		15540	0.04688	--	--		15540	0.05206	--	--
20576.1	0.46613	16056.5	0.5411		20576.1	0.39593	16056.5	0.94307		20576.1	0.41378	16056.5	0.79902		20576.1	0.46414	16056.5	0.67101		20576.1	0.45649	16056.5	0.59593		15552.1	0.03082	--	--		15552.1	0.04932	--	--		15552.1	0.05508	--	--
20618.6	0.44666	16051.4	0.53908		20618.6	0.38843	16051.4	0.94473		20618.6	0.40748	16051.4	0.8033		20618.6	0.45758	16051.4	0.67638		20618.6	0.45052	16051.4	0.60041		15564.2	0.0322	--	--		15564.2	0.05133	--	--		15564.2	0.05716	--	--
20661.2	0.42885	16046.2	0.53672		20661.2	0.38128	16046.2	0.94649		20661.2	0.40153	16046.2	0.80743		20661.2	0.45171	16046.2	0.68113		20661.2	0.44483	16046.2	0.60546		15576.3	0.03376	--	--		15576.3	0.0539	--	--		15576.3	0.06013	--	--
20703.9	0.41272	16041.1	0.53358		20703.9	0.37519	16041.1	0.94926		20703.9	0.39464	16041.1	0.81174		20703.9	0.44683	16041.1	0.6859		20703.9	0.4384	16041.1	0.61032		15588.5	0.03507	--	--		15588.5	0.05582	--	--		15588.5	0.06225	--	--
20746.9	0.39625	16035.9	0.5308		20746.9	0.36898	16035.9	0.95101		20746.9	0.39043	16035.9	0.81589		20746.9	0.44019	16035.9	0.69069		20746.9	0.43141	16035.9	0.61541		15600.6	0.03681	--	--		15600.6	0.05882	--	--		15600.6	0.06541	--	--
20790	0.38158	16030.8	0.52761		20790	0.36306	16030.8	0.95277		20790	0.38358	16030.8	0.81949		20790	0.43404	16030.8	0.6955		20790	0.42411	16030.8	0.62016		15612.8	0.0385	--	--		15612.8	0.0609	--	--		15612.8	0.06776	--	--
20833.3	0.36756	16025.6	0.52555		20833.3	0.35734	16025.6	0.95554		20833.3	0.37673	16025.6	0.82247		20833.3	0.42575	16025.6	0.70104		20833.3	0.41586	16025.6	0.62515		15625	0.04039	--	--		15625	0.06386	--	--		15625	0.07122	--	--
20876.8	0.35629	16020.5	0.52315		20876.8	0.35189	16020.5	0.95739		20876.8	0.37171	16020.5	0.8271		20876.8	0.42165	16020.5	0.70523		20876.8	0.40813	16020.5	0.63036		15637.2	0.04214	--	--		15637.2	0.06589	--	--		15637.2	0.07386	--	--
20920.5	0.34593	16015.4	0.52072		20920.5	0.34558	16015.4	0.95924		20920.5	0.36305	16015.4	0.83146		20920.5	0.41304	16015.4	0.70943		20920.5	0.3991	16015.4	0.63537		15649.5	0.04362	--	--		15649.5	0.06901	--	--		15649.5	0.07738	--	--
20964.4	0.33561	16010.2	0.51788		20964.4	0.33936	16010.2	0.96211		20964.4	0.35406	16010.2	0.83584		20964.4	0.40336	16010.2	0.71292		20964.4	0.38902	16010.2	0.64019		15661.7	0.04464	--	--		15661.7	0.07131	--	--		15661.7	0.07978	--	--
21008.4	0.32686	16005.1	0.51541		21008.4	0.33218	16005.1	0.96396		21008.4	0.3453	16005.1	0.84024		21008.4	0.39441	16005.1	0.71787		21008.4	0.37787	16005.1	0.64511		15674	0.04675	--	--		15674	0.07465	--	--		15674	0.08352	--	--
21052.6	0.31796	16000	0.51292		21052.6	0.32466	16000	0.9658		21052.6	0.33692	16000	0.84371		21052.6	0.38342	16000	0.72285		21052.6	0.36697	16000	0.65011		15686.3	0.04867	--	--		15686.3	0.07732	--	--		15686.3	0.08632	--	--
21097	0.31149	15994.9	0.51009		21097	0.31671	15994.9	0.96882		21097	0.32611	15994.9	0.84732		21097	0.3737	15994.9	0.72867		21097	0.35534	15994.9	0.65536		15698.6	0.05126	--	--		15698.6	0.08111	--	--		15698.6	0.0905	--	--
21141.6	0.30596	15989.8	0.50763		21141.6	0.30858	15989.8	0.97079		21141.6	0.31707	15989.8	0.85093		21141.6	0.36367	15989.8	0.73452		21141.6	0.34382	15989.8	0.66014		15710.9	0.05309	--	--		15710.9	0.08389	--	--		15710.9	0.09341	--	--
21186.4	0.2997	15984.7	0.50475		21186.4	0.29994	15984.7	0.97382		21186.4	0.30723	15984.7	0.85455		21186.4	0.35383	15984.7	0.73965		21186.4	0.33189	15984.7	0.66522		15723.3	0.05581	--	--		15723.3	0.08792	--	--		15723.3	0.09783	--	--
21231.4	0.29523	15979.5	0.50225		21231.4	0.29103	15979.5	0.97684		21231.4	0.29798	15979.5	0.85913		21231.4	0.3438	15979.5	0.74333		21231.4	0.31994	15979.5	0.66995		15735.6	0.0571	--	--		15735.6	0.09041	--	--		15735.6	0.10054	--	--
21276.6	0.28959	15974.4	0.49973		21276.6	0.28134	15974.4	0.97777		21276.6	0.28716	15974.4	0.86277		21276.6	0.33302	15974.4	0.74776		21276.6	0.30894	15974.4	0.67486		15748	0.05963	--	--		15748	0.09429	--	--		15748	0.10494	--	--
21322	0.28541	15969.3	0.49679		21322	0.27191	15969.3	0.9787		21322	0.27659	15969.3	0.86643		21322	0.32107	15969.3	0.75147		21322	0.29762	15969.3	0.67986		15760.4	0.06144	--	--		15760.4	0.09715	--	--		15760.4	0.108	--	--
21367.5	0.27889	15964.2	0.49423		21367.5	0.26172	15964.2	0.97963		21367.5	0.26479	15964.2	0.8701		21367.5	0.31113	15964.2	0.7552		21367.5	0.2862	15964.2	0.68495		15772.9	0.06432	--	--		15772.9	0.10114	--	--		15772.9	0.11266	--	--
21413.3	0.27257	15959.1	0.49125		21413.3	0.25145	15959.1	0.9816		21413.3	0.25437	15959.1	0.87379		21413.3	0.29899	15959.1	0.76043		21413.3	0.27398	15959.1	0.69021		15785.3	0.06646	--	--		15785.3	0.10436	--	--		15785.3	0.11604	--	--
21459.2	0.26795	15954.1	0.48864		21459.2	0.24172	15954.1	0.98252		21459.2	0.24506	15954.1	0.87652		21459.2	0.29044	15954.1	0.76567		21459.2	0.26359	15954.1	0.69542		15797.8	0.06978	--	--		15797.8	0.109	--	--		15797.8	0.12109	--	--
21505.4	0.26241	15949	0.48562		21505.4	0.23224	15949	0.98448		21505.4	0.23662	15949	0.88021		21505.4	0.28094	15949	0.77019		21505.4	0.25402	15949	0.70108		15810.3	0.07176	--	--		15810.3	0.11218	--	--		15810.3	0.12464	--	--
21551.7	0.25619	15943.9	0.48337		21551.7	0.22227	15943.9	0.98643		21551.7	0.22541	15943.9	0.8839		21551.7	0.2717	15943.9	0.77471		21551.7	0.24391	15943.9	0.7064		15822.8	0.07531	--	--		15822.8	0.1166	--	--		15822.8	0.12971	--	--
21598.3	0.24845	15938.8	0.4811		21598.3	0.21296	15938.8	0.98731		21598.3	0.21722	15938.8	0.8876		21598.3	0.26343	15938.8	0.77848		21598.3	0.23541	15938.8	0.71136		15835.3	0.07732	--	--		15835.3	0.11981	--	--		15835.3	0.13313	--	--
21645	0.24218	15933.7	0.478		21645	0.20413	15933.7	0.98925		21645	0.20914	15933.7	0.89034		21645	0.25625	15933.7	0.78228		21645	0.22687	15933.7	0.71568		15847.9	0.08004	--	--		15847.9	0.12441	--	--		15847.9	0.13826	--	--
21692	0.23236	15928.6	0.47528		21692	0.19512	15928.6	0.98903		21692	0.2	15928.6	0.89405		21692	0.24703	15928.6	0.78684		21692	0.21816	15928.6	0.72091		15860.4	0.08239	--	--		15860.4	0.12777	--	--		15860.4	0.14204	--	--
21739.1	0.22639	15923.6	0.47214		21739.1	0.18764	15923.6	0.99096		21739.1	0.19332	15923.6	0.89777		21739.1	0.24144	15923.6	0.79141		21739.1	0.21103	15923.6	0.72519		15873	0.0857	--	--		15873	0.13266	--	--		15873	0.14765	--	--
21786.5	0.21939	15918.5	0.46936		21786.5	0.18054	15918.5	0.99177		21786.5	0.18856	15918.5	0.90147		21786.5	0.23411	15918.5	0.79674		21786.5	0.20497	15918.5	0.72946		15885.6	0.08855	--	--		15885.6	0.13623	--	--		15885.6	0.15146	--	--
21834.1	0.20992	15913.4	0.46616		21834.1	0.17284	15913.4	0.99366		21834.1	0.18066	15913.4	0.90517		21834.1	0.2292	15913.4	0.80208		21834.1	0.19784	15913.4	0.73448		15898.3	0.09167	--	--		15898.3	0.14139	--	--		15898.3	0.15699	--	--
21881.8	0.20309	15908.4	0.46334		21881.8	0.16613	15908.4	0.99424		21881.8	0.17416	15908.4	0.90889		21881.8	0.2241	15908.4	0.80668		21881.8	0.19213	15908.4	0.73878		15910.9	0.09449	--	--		15910.9	0.14529	--	--		15910.9	0.16089	--	--
21929.8	0.19395	15903.3	0.46009		21929.8	0.1598	15903.3	0.99513		21929.8	0.16982	15903.3	0.91261		21929.8	0.21967	15903.3	0.81052		21929.8	0.18691	15903.3	0.74385		15923.6	0.09769	--	--		15923.6	0.15057	--	--		15923.6	0.16677	--	--
21978	0.18677	15898.3	0.45723		21978	0.15391	15898.3	0.99536		21978	0.16402	15898.3	0.91535		21978	0.21424	15898.3	0.81361		21978	0.18141	15898.3	0.74818		15936.3	0.10044	--	--		15936.3	0.15424	--	--		15936.3	0.17091	--	--
22026.4	0.17762	15893.2	0.45432		22026.4	0.1476	15893.2	0.99563		22026.4	0.1578	15893.2	0.91903		22026.4	0.20974	15893.2	0.81743		22026.4	0.17635	15893.2	0.75399		15949	0.10398	--	--		15949	0.15978	--	--		15949	0.17706	--	--
22075.1	0.16955	15888.1	0.4514		22075.1	0.14322	15888.1	0.99633		22075.1	0.15504	15888.1	0.92173		22075.1	0.20612	15888.1	0.82125		22075.1	0.17142	15888.1	0.75831		15961.7	0.10661	--	--		15961.7	0.16357	--	--		15961.7	0.18132	--	--
22123.9	0.16297	15883.1	0.44845		22123.9	0.1393	15883.1	0.99735		22123.9	0.14963	15883.1	0.92443		22123.9	0.2006	15883.1	0.82587		22123.9	0.16696	15883.1	0.76341		15974.4	0.11103	--	--		15974.4	0.16941	--	--		15974.4	0.18764	--	--
22172.9	0.15595	15878.1	0.44548		22172.9	0.13533	15878.1	0.99815		22172.9	0.14631	15878.1	0.92714		22172.9	0.1989	15878.1	0.83128		22172.9	0.16341	15878.1	0.76776		15987.2	0.11399	--	--		15987.2	0.1734	--	--		15987.2	0.19184	--	--
22222.2	0.1497	15873	0.44249		22222.2	0.13146	15873	0.99837		22222.2	0.14426	15873	0.92885		22222.2	0.19595	15873	0.83515		22222.2	0.15958	15873	0.77136		16000	0.11821	--	--		16000	0.17921	--	--		16000	0.19834	--	--
22271.7	0.1439	15868	0.43993		22271.7	0.12776	15868	0.99957		22271.7	0.14049	15868	0.93164		22271.7	0.19152	15868	0.83909		22271.7	0.1551	15868	0.7758		16012.8	0.12043	--	--		16012.8	0.18293	--	--		16012.8	0.20261	--	--
22321.4	0.13734	15862.9	0.43693		22321.4	0.12477	15862.9	0.99974		22321.4	0.13577	15862.9	0.93442		22321.4	0.18806	15862.9	0.84225		22321.4	0.15183	15862.9	0.78026		16025.6	0.125	--	--		16025.6	0.18892	--	--		16025.6	0.20938	--	--
22371.4	0.13394	15857.9	0.43476		22371.4	0.12186	15857.9	0.99924		22371.4	0.13394	15857.9	0.93822		22371.4	0.18658	15857.9	0.84543		22371.4	0.14827	15857.9	0.78472		16038.5	0.12826	--	--		16038.5	0.19296	--	--		16038.5	0.21397	--	--
22421.5	0.12872	15852.9	0.43172		22421.5	0.11881	15852.9	0.99939		22421.5	0.13041	15852.9	0.94		22421.5	0.1828	15852.9	0.84861		22421.5	0.145	15852.9	0.7892		16051.4	0.13301	--	--		16051.4	0.19924	--	--		16051.4	0.22061	--	--
22471.9	0.12387	15847.9	0.42866		22471.9	0.11608	15847.9	0.99953		22471.9	0.1289	15847.9	0.94179		22471.9	0.18006	15847.9	0.85258		22471.9	0.14278	15847.9	0.79447		16064.3	0.13582	--	--		16064.3	0.20337	--	--		16064.3	0.22505	--	--
22522.5	0.12014	15842.8	0.42561		22522.5	0.11378	15842.8	0.99929		22522.5	0.12558	15842.8	0.94365		22522.5	0.17846	15842.8	0.85664		22522.5	0.13967	15842.8	0.79827		16077.2	0.14023	--	--		16077.2	0.20966	--	--		16077.2	0.23173	--	--
22573.4	0.1162	15837.8	0.42253		22573.4	0.11166	15837.8	0.99949		22573.4	0.12426	15837.8	0.94753		22573.4	0.17579	15837.8	0.86071		22573.4	0.13738	15837.8	0.80286		16090.1	0.14344	--	--		16090.1	0.21415	--	--		16090.1	0.23636	--	--
22624.4	0.11442	15832.8	0.41931		22624.4	0.10969	15832.8	0.99967		22624.4	0.12206	15832.8	0.94939		22624.4	0.17518	15832.8	0.86399		22624.4	0.13581	15832.8	0.80668		16103.1	0.1479	--	--		16103.1	0.2207	--	--		16103.1	0.24354	--	--
22675.7	0.11136	15827.8	0.41654		22675.7	0.10833	15827.8	0.99961		22675.7	0.11981	15827.8	0.95329		22675.7	0.17491	15827.8	0.86728		22675.7	0.13457	15827.8	0.8113		16116	0.1511	--	--		16116	0.225	--	--		16116	0.24813	--	--
22727.3	0.10953	15822.8	0.41417		22727.3	0.10706	15822.8	1		22727.3	0.11849	15822.8	0.95618		22727.3	0.17223	15822.8	0.87218		22727.3	0.13328	15822.8	0.81593		16129	0.15624	--	--		16129	0.23218	--	--		16129	0.25605	--	--
22779	0.10804	15817.8	0.41145		22779	0.10609	15817.8	0.99948		22779	0.11833	15817.8	0.95806		22779	0.17361	15817.8	0.8755		22779	0.13266	15817.8	0.81981		16142.1	0.15952	--	--		16142.1	0.2367	--	--		16142.1	0.2606	--	--
22831.1	0.10594	15812.8	0.40858		22831.1	0.10565	15812.8	0.99918		22831.1	0.11767	15812.8	0.95994		22831.1	0.17244	15812.8	0.88045		22831.1	0.13308	15812.8	0.82449		16155.1	0.16459	--	--		16155.1	0.24342	--	--		16155.1	0.26765	--	--
22883.3	0.10586	15807.8	0.40548		22883.3	0.10502	15807.8	0.99863		22883.3	0.11769	15807.8	0.96182		22883.3	0.17304	15807.8	0.88298		22883.3	0.13298	15807.8	0.82918		16168.1	0.16808	--	--		16168.1	0.2478	--	--		16168.1	0.27228	--	--
22935.8	0.10621	15802.8	0.40243		22935.8	0.10587	15802.8	0.99876		22935.8	0.11961	15802.8	0.96369		22935.8	0.17534	15802.8	0.88633		22935.8	0.13432	15802.8	0.8331		16181.2	0.17295	--	--		16181.2	0.2542	--	--		16181.2	0.27942	--	--
22988.5	0.10528	15797.8	0.40011		22988.5	0.10607	15797.8	0.99887		22988.5	0.11958	15797.8	0.96556		22988.5	0.17506	15797.8	0.88887		22988.5	0.13472	15797.8	0.83703		16194.3	0.17665	--	--		16194.3	0.2587	--	--		16194.3	0.28414	--	--
23041.5	0.10563	15792.8	0.3978		23041.5	0.10717	15792.8	0.99837		23041.5	0.12124	15792.8	0.96637		23041.5	0.17787	15792.8	0.89303		23041.5	0.13646	15792.8	0.84015		16207.5	0.18205	--	--		16207.5	0.26542	--	--		16207.5	0.29114	--	--
23094.7	0.10537	15787.8	0.39544		23094.7	0.10824	15787.8	0.99704		23094.7	0.12162	15787.8	0.96821		23094.7	0.17799	15787.8	0.89638		23094.7	0.13846	15787.8	0.84329		16220.6	0.18569	--	--		16220.6	0.27018	--	--		16220.6	0.29595	--	--
23148.1	0.10724	15782.8	0.39252		23148.1	0.11068	15782.8	0.9958		23148.1	0.12593	15782.8	0.97005		23148.1	0.1814	15782.8	0.89974		23148.1	0.14164	15782.8	0.84722		16233.8	0.19055	--	--		16233.8	0.27671	--	--		16233.8	0.30307	--	--
23201.9	0.10765	15777.8	0.3895		23201.9	0.11192	15777.8	0.99549		23201.9	0.12618	15777.8	0.97084		23201.9	0.1848	15777.8	0.90228		23201.9	0.14334	15777.8	0.85118		16247	0.19357	--	--		16247	0.28111	--	--		16247	0.30785	--	--
23255.8	0.10799	15772.9	0.38677		23255.8	0.11401	15772.9	0.9948		23255.8	0.12751	15772.9	0.97372		23255.8	0.18528	15772.9	0.90565		23255.8	0.14567	15772.9	0.85514		16260.2	0.19897	--	--		16260.2	0.28749	--	--		16260.2	0.31493	--	--
23310	0.11131	15767.9	0.38374		23310	0.11628	15767.9	0.99349		23310	0.13193	15767.9	0.9767		23310	0.18992	15767.9	0.90828		23310	0.1491	15767.9	0.85999		16273.4	0.20236	--	--		16273.4	0.29213	--	--		16273.4	0.31961	--	--
23364.5	0.1121	15762.9	0.38087		23364.5	0.11911	15762.9	0.9931		23364.5	0.1349	15762.9	0.97863		23364.5	0.19317	15762.9	0.91258		23364.5	0.15236	15762.9	0.86406		16286.6	0.20791	--	--		16286.6	0.2987	--	--		16286.6	0.32661	--	--
23419.2	0.11547	15758	0.37838		23419.2	0.12185	15758	0.99223		23419.2	0.13827	15758	0.98055		23419.2	0.19751	15758	0.91522		23419.2	0.15596	15758	0.86814		16299.9	0.21121	--	--		16299.9	0.30325	--	--		16299.9	0.33152	--	--
23474.2	0.11786	15753	0.37596		23474.2	0.12425	15753	0.99121		23474.2	0.14185	15753	0.98141		23474.2	0.20008	15753	0.91787		23474.2	0.15917	15753	0.8706		16313.2	0.21696	--	--		16313.2	0.30999	--	--		16313.2	0.33874	--	--
23529.4	0.11923	15748	0.37321		23529.4	0.12713	15748	0.99054		23529.4	0.14217	15748	0.98332		23529.4	0.20095	15748	0.92052		23529.4	0.16193	15748	0.87388		16326.5	0.22074	--	--		16326.5	0.31435	--	--		16326.5	0.34347	--	--
23584.9	0.12137	15743.1	0.37057		23584.9	0.1302	15743.1	0.99043		23584.9	0.14778	15743.1	0.98427		23584.9	0.20471	15743.1	0.92243		23584.9	0.16569	15743.1	0.87644		16339.9	0.22669	--	--		16339.9	0.32093	--	--		16339.9	0.35071	--	--
23640.7	0.12465	15738.1	0.36799		23640.7	0.13386	15738.1	0.99078		23640.7	0.15272	15738.1	0.98521		23640.7	0.20844	15738.1	0.92517		23640.7	0.17039	15738.1	0.88064		16353.2	0.23015	--	--		16353.2	0.32523	--	--		16353.2	0.35555	--	--
23696.7	0.12701	15733.2	0.36553		23696.7	0.13627	15733.2	0.99017		23696.7	0.15417	15733.2	0.98614		23696.7	0.21392	15733.2	0.92877		23696.7	0.17362	15733.2	0.88485		16366.6	0.23563	--	--		16366.6	0.33209	--	--		16366.6	0.36236	--	--
23753	0.13016	15728.2	0.36342		23753	0.13991	15728.2	0.98869		23753	0.1598	15728.2	0.98707		23753	0.21837	15728.2	0.93237		23753	0.1782	15728.2	0.88825		16380	0.23883	--	--		16380	0.33653	--	--		16380	0.36682	--	--
23809.5	0.13323	15723.3	0.3611		23809.5	0.14429	15723.3	0.98671		23809.5	0.16462	15723.3	0.98906		23809.5	0.22307	15723.3	0.93513		23809.5	0.18072	15723.3	0.89249		16393.4	0.24382	--	--		16393.4	0.34296	--	--		16393.4	0.37351	--	--
23866.3	0.13543	15718.3	0.35856		23866.3	0.14813	15718.3	0.98501		23866.3	0.16909	15718.3	0.99004		23866.3	0.2263	15718.3	0.93796		23866.3	0.18732	15718.3	0.89596		16406.9	0.24745	--	--		16406.9	0.34721	--	--		16406.9	0.37802	--	--
23923.4	0.13858	15713.4	0.35573		23923.4	0.15143	15713.4	0.98292		23923.4	0.17332	15713.4	0.99067		23923.4	0.22992	15713.4	0.94078		23923.4	0.19148	15713.4	0.89944		16420.4	0.25369	--	--		16420.4	0.3538	--	--		16420.4	0.38514	--	--
23980.8	0.14233	15708.5	0.35265		23980.8	0.15511	15708.5	0.9819		23980.8	0.17642	15708.5	0.99119		23980.8	0.23331	15708.5	0.94276		23980.8	0.19649	15708.5	0.90293		16433.9	0.25812	--	--		16433.9	0.35853	--	--		16433.9	0.38995	--	--
24038.5	0.14639	15703.5	0.35		24038.5	0.15938	15703.5	0.98171		24038.5	0.18301	15703.5	0.99268		24038.5	0.24071	15703.5	0.94559		24038.5	0.20181	15703.5	0.90559		16447.4	0.26403	--	--		16447.4	0.36548	--	--		16447.4	0.39723	--	--
24096.4	0.14898	15698.6	0.34789		24096.4	0.16411	15698.6	0.98017		24096.4	0.18844	15698.6	0.99428		24096.4	0.24529	15698.6	0.94756		24096.4	0.20494	15698.6	0.90825		16460.9	0.2673	--	--		16460.9	0.36978	--	--		16460.9	0.40174	--	--
24154.6	0.15246	15693.7	0.34606		24154.6	0.16931	15693.7	0.97939		24154.6	0.19241	15693.7	0.99571		24154.6	0.24824	15693.7	0.95045		24154.6	0.21031	15693.7	0.91181		16474.5	0.27255	--	--		16474.5	0.37622	--	--		16474.5	0.40851	--	--
24213.1	0.15803	15688.7	0.34375		24213.1	0.17357	15688.7	0.97773		24213.1	0.1997	15688.7	0.99668		24213.1	0.25665	15688.7	0.9516		24213.1	0.21686	15688.7	0.91538		16488	0.27659	--	--		16488	0.38053	--	--		16488	0.41308	--	--
24271.8	0.16132	15683.8	0.34156		24271.8	0.17783	15683.8	0.97617		24271.8	0.2032	15683.8	0.99732		24271.8	0.26083	15683.8	0.95449		24271.8	0.22219	15683.8	0.91895		16501.7	0.2826	--	--		16501.7	0.38721	--	--		16501.7	0.42003	--	--
24330.9	0.16606	15678.9	0.33911		24330.9	0.18272	15678.9	0.97533		24330.9	0.20775	15678.9	0.99728		24330.9	0.26569	15678.9	0.95739		24330.9	0.22733	15678.9	0.92253		16515.3	0.28654	--	--		16515.3	0.39192	--	--		16515.3	0.42483	--	--
24390.2	0.17035	15674	0.33656		24390.2	0.18699	15674	0.97472		24390.2	0.21383	15674	0.99856		24390.2	0.26941	15674	0.95941		24390.2	0.23085	15674	0.92527		16528.9	0.29251	--	--		16528.9	0.39865	--	--		16528.9	0.432	--	--
24449.9	0.1751	15669.1	0.3341		24449.9	0.19148	15669.1	0.97463		24449.9	0.2187	15669.1	0.99863		24449.9	0.27558	15669.1	0.96222		24449.9	0.23481	15669.1	0.92794		16542.6	0.2962	--	--		16542.6	0.4028	--	--		16542.6	0.43657	--	--
24509.8	0.18021	15664.2	0.33186		24509.8	0.19534	15664.2	0.97265		24509.8	0.22264	15664.2	0.99947		24509.8	0.27944	15664.2	0.96504		24509.8	0.23951	15664.2	0.93061		16556.3	0.30172	--	--		16556.3	0.40914	--	--		16556.3	0.44311	--	--
24570	0.18313	15659.3	0.32974		24570	0.19909	15659.3	0.97015		24570	0.22669	15659.3	0.99974		24570	0.2823	15659.3	0.96699		24570	0.24283	15659.3	0.93328		16570	0.30529	--	--		16570	0.41336	--	--		16570	0.44726	--	--
24630.5	0.18763	15654.4	0.32746		24630.5	0.20284	15654.4	0.96699		24630.5	0.23136	15654.4	1		24630.5	0.28377	15654.4	0.96716		24630.5	0.24671	15654.4	0.93595		16583.7	0.31147	--	--		16583.7	0.42001	--	--		16583.7	0.45366	--	--
24691.4	0.18922	15649.5	0.32493		24691.4	0.20582	15649.5	0.96455		24691.4	0.23363	15649.5	0.99979		24691.4	0.28721	15649.5	0.9682		24691.4	0.25061	15649.5	0.93863		16597.5	0.31548	--	--		16597.5	0.42444	--	--		16597.5	0.45821	--	--
24752.5	0.1924	15644.6	0.32252		24752.5	0.20853	15644.6	0.9618		24752.5	0.2359	15644.6	0.99974		24752.5	0.29057	15644.6	0.96909		24752.5	0.25175	15644.6	0.9403		16611.3	0.3215	--	--		16611.3	0.43073	--	--		16611.3	0.46482	--	--
24813.9	0.19461	15639.7	0.31981		24813.9	0.2113	15639.7	0.96003		24813.9	0.23774	15639.7	0.99967		24813.9	0.29241	15639.7	0.96996		24813.9	0.2532	15639.7	0.9437		16625.1	0.32524	--	--		16625.1	0.4352	--	--		16625.1	0.4693	--	--
24875.6	0.19785	15634.8	0.31741		24875.6	0.21402	15634.8	0.95875		24875.6	0.24413	15634.8	0.99982		24875.6	0.29485	15634.8	0.97351		24875.6	0.25551	15634.8	0.94623		16638.9	0.33113	--	--		16638.9	0.4416	--	--		16638.9	0.476	--	--
24937.7	0.19732	15629.9	0.315		24937.7	0.21477	15629.9	0.95707		24937.7	0.24122	15629.9	0.9995		24937.7	0.29315	15629.9	0.97528		24937.7	0.25477	15629.9	0.94964		16652.8	0.33548	--	--		16652.8	0.44621	--	--		16652.8	0.48062	--	--
25000	0.20134	15625	0.31286		25000	0.21696	15625	0.95448		25000	0.24365	15625	0.9994		25000	0.29677	15625	0.97704		25000	0.25582	15625	0.95219		16666.7	0.34127	--	--		16666.7	0.45252	--	--		16666.7	0.48718	--	--
25062.7	0.19936	15620.1	0.31061		25062.7	0.21782	15620.1	0.95161		25062.7	0.24523	15620.1	0.99895		25062.7	0.29504	15620.1	0.97791		25062.7	0.25475	15620.1	0.95387		16680.6	0.34493	--	--		16680.6	0.45687	--	--		16680.6	0.4915	--	--
25125.6	0.20334	15615.2	0.30845		25125.6	0.21784	15615.2	0.94949		25125.6	0.24344	15615.2	0.99849		25125.6	0.28724	15615.2	0.97788		25125.6	0.25299	15615.2	0.95643		16694.5	0.35115	--	--		16694.5	0.46346	--	--		16694.5	0.49824	--	--
25188.9	0.20469	15610.4	0.30607		25188.9	0.21643	15610.4	0.94696		25188.9	0.23693	15610.4	0.99755		25188.9	0.28762	15610.4	0.97783		25188.9	0.24989	15610.4	0.95811		16708.4	0.35539	--	--		16708.4	0.4678	--	--		16708.4	0.5028	--	--
25252.5	0.20496	15605.5	0.30397		25252.5	0.21488	15605.5	0.94608		25252.5	0.23746	15605.5	0.99682		25252.5	0.28698	15605.5	0.97958		25252.5	0.24737	15605.5	0.9589		16722.4	0.36237	--	--		16722.4	0.47473	--	--		16722.4	0.50987	--	--
25316.5	0.20285	15600.6	0.30176		25316.5	0.21245	15600.6	0.9448		25316.5	0.23728	15600.6	0.99596		25316.5	0.28368	15600.6	0.98224		25316.5	0.2438	15600.6	0.9588		16736.4	0.36717	--	--		16736.4	0.479	--	--		16736.4	0.51446	--	--
25380.7	0.20548	15595.8	0.29979		25380.7	0.20961	15595.8	0.94331		25380.7	0.23396	15595.8	0.99483		25380.7	0.28065	15595.8	0.9842		25380.7	0.23956	15595.8	0.96066		16750.4	0.37343	--	--		16750.4	0.48602	--	--		16750.4	0.5213	--	--
25445.3	0.2048	15590.9	0.29756		25445.3	0.20605	15590.9	0.9405		25445.3	0.23087	15590.9	0.99438		25445.3	0.27635	15590.9	0.98523		25445.3	0.23514	15590.9	0.96251		16764.5	0.37797	--	--		16764.5	0.49065	--	--		16764.5	0.52604	--	--
25510.2	0.19893	15586	0.2957		25510.2	0.20129	15586	0.93688		25510.2	0.22728	15586	0.99439		25510.2	0.27204	15586	0.98534		25510.2	0.22996	15586	0.96436		16778.5	0.38442	--	--		16778.5	0.4978	--	--		16778.5	0.53309	--	--
25575.4	0.1967	15581.2	0.29383		25575.4	0.19687	15581.2	0.93375		25575.4	0.22041	15581.2	0.99438		25575.4	0.2655	15581.2	0.98452		25575.4	0.22442	15581.2	0.96621		16792.6	0.38946	--	--		16792.6	0.50281	--	--		16792.6	0.5381	--	--
25641	0.19248	15576.3	0.2919		25641	0.19206	15576.3	0.93072		25641	0.21619	15576.3	0.99412		25641	0.25626	15576.3	0.98459		25641	0.21828	15576.3	0.96805		16806.7	0.39657	--	--		16806.7	0.51018	--	--		16806.7	0.54545	--	--
25706.9	0.1919	15571.5	0.28992		25706.9	0.18733	15571.5	0.92816		25706.9	0.20878	15571.5	0.99422		25706.9	0.25102	15571.5	0.98676		25706.9	0.21355	15571.5	0.97013		16820.9	0.40141	--	--		16820.9	0.51537	--	--		16820.9	0.55064	--	--
25773.2	0.18825	15566.6	0.28842		25773.2	0.18209	15566.6	0.92597		25773.2	0.20714	15566.6	0.99336		25773.2	0.24903	15566.6	0.98892		25773.2	0.20811	15566.6	0.97221		16835	0.40872	--	--		16835	0.52261	--	--		16835	0.55805	--	--
25839.8	0.18564	15561.8	0.28676		25839.8	0.17789	15561.8	0.92442		25839.8	0.20416	15561.8	0.99223		25839.8	0.24724	15561.8	0.99108		25839.8	0.20369	15561.8	0.97519		16849.2	0.41341	--	--		16849.2	0.52755	--	--		16849.2	0.56298	--	--
25906.7	0.18239	15556.9	0.28504		25906.7	0.17402	15556.9	0.92217		25906.7	0.19957	15556.9	0.9918		25906.7	0.24189	15556.9	0.9923		25906.7	0.19966	15556.9	0.97727		16863.4	0.42112	--	--		16863.4	0.53507	--	--		16863.4	0.57074	--	--
25974	0.17387	15552.1	0.2833		25974	0.16903	15552.1	0.92056		25974	0.19449	15552.1	0.99064		25974	0.23691	15552.1	0.99257		25974	0.19425	15552.1	0.97842		16877.6	0.42636	--	--		16877.6	0.54046	--	--		16877.6	0.57624	--	--
26041.7	0.16937	15547.3	0.28156		26041.7	0.16567	15547.3	0.91902		26041.7	0.19146	15547.3	0.99041		26041.7	0.22774	15547.3	0.99213		26041.7	0.1888	15547.3	0.97889		16891.9	0.43429	--	--		16891.9	0.54797	--	--		16891.9	0.58429	--	--
26109.7	0.16787	15542.4	0.27996		26109.7	0.16172	15542.4	0.91732		26109.7	0.18475	15542.4	0.98884		26109.7	0.22436	15542.4	0.99166		26109.7	0.18606	15542.4	0.97933		16906.2	0.43968	--	--		16906.2	0.55329	--	--		16906.2	0.58976	--	--
26178	0.16699	15537.6	0.27829		26178	0.1585	15537.6	0.91532		26178	0.17916	15537.6	0.98797		26178	0.21835	15537.6	0.99307		26178	0.18168	15537.6	0.98069		16920.5	0.44831	--	--		16920.5	0.56157	--	--		16920.5	0.59814	--	--
26246.7	0.16403	15532.8	0.27666		26246.7	0.15505	15532.8	0.91451		26246.7	0.17556	15532.8	0.98768		26246.7	0.22167	15532.8	0.99541		26246.7	0.17759	15532.8	0.98296		16934.8	0.45426	--	--		16934.8	0.56734	--	--		16934.8	0.60379	--	--
26315.8	0.16125	15528	0.27495		26315.8	0.15221	15528	0.91083		26315.8	0.17609	15528	0.98725		26315.8	0.21714	15528	0.9968		26315.8	0.17351	15528	0.98522		16949.2	0.46327	--	--		16949.2	0.57623	--	--		16949.2	0.6125	--	--
26385.2	0.15727	15523.1	0.27306		26385.2	0.14858	15523.1	0.9076		26385.2	0.17048	15523.1	0.98712		26385.2	0.21268	15523.1	0.99731		26385.2	0.16942	15523.1	0.98757		16963.5	0.46921	--	--		16963.5	0.58209	--	--		16963.5	0.61841	--	--
26455	0.15225	15518.3	0.27124		26455	0.14556	15518.3	0.90541		26455	0.1701	15518.3	0.98636		26455	0.21061	15518.3	0.9978		26455	0.16585	15518.3	0.9899		16977.9	0.47818	--	--		16977.9	0.59093	--	--		16977.9	0.62702	--	--
26525.2	0.15102	15513.5	0.26977		26525.2	0.14241	15513.5	0.90333		26525.2	0.16455	15513.5	0.98582		26525.2	0.20084	15513.5	0.99828		26525.2	0.16223	15513.5	0.9913		16992.4	0.48477	--	--		16992.4	0.59693	--	--		16992.4	0.633	--	--
26595.7	0.15029	15508.7	0.26834		26595.7	0.13941	15508.7	0.90191		26595.7	0.16198	15508.7	0.98403		26595.7	0.20417	15508.7	0.99777		26595.7	0.1605	15508.7	0.99082		17006.8	0.49486	--	--		17006.8	0.60605	--	--		17006.8	0.64211	--	--
26666.7	0.14814	15503.9	0.26694		26666.7	0.13549	15503.9	0.90004		26666.7	0.1563	15503.9	0.98184		26666.7	0.19596	15503.9	0.99918		26666.7	0.15524	15503.9	0.99219		17021.3	0.50162	--	--		17021.3	0.61257	--	--		17021.3	0.64858	--	--
26738	0.14585	15499.1	0.26557		26738	0.13155	15499.1	0.89797		26738	0.15421	15499.1	0.98106		26738	0.19441	15499.1	0.99957		26738	0.15063	15499.1	0.99258		17035.8	0.512	--	--		17035.8	0.6224	--	--		17035.8	0.65814	--	--
26809.7	0.13934	15494.3	0.26409		26809.7	0.12816	15494.3	0.89601		26809.7	0.15213	15494.3	0.98075		26809.7	0.1915	15494.3	0.99995		26809.7	0.14731	15494.3	0.99389		17050.3	0.51877	--	--		17050.3	0.62877	--	--		17050.3	0.66458	--	--
26881.7	0.13761	15489.5	0.26264		26881.7	0.12521	15489.5	0.8936		26881.7	0.14453	15489.5	0.98017		26881.7	0.18485	15489.5	0.99933		26881.7	0.14434	15489.5	0.9952		17064.8	0.52933	--	--		17064.8	0.63883	--	--		17064.8	0.67427	--	--
26954.2	0.13869	15484.7	0.26123		26954.2	0.12217	15484.7	0.89102		26954.2	0.14662	15484.7	0.9787		26954.2	0.18547	15484.7	0.99967		26954.2	0.14236	15484.7	0.9965		17079.4	0.53626	--	--		17079.4	0.64558	--	--		17079.4	0.68055	--	--
27027	0.13532	15479.9	0.25981		27027	0.11914	15479.9	0.88841		27027	0.139	15479.9	0.97732		27027	0.18016	15479.9	1		27027	0.13823	15479.9	0.99875		17094	0.54689	--	--		17094	0.65566	--	--		17094	0.69044	--	--
27100.3	0.12944	15475.1	0.25829		27100.3	0.11591	15475.1	0.88649		27100.3	0.14074	15475.1	0.9739		27100.3	0.17825	15475.1	0.99919		27100.3	0.13519	15475.1	0.99894		17108.6	0.55395	--	--		17108.6	0.66232	--	--		17108.6	0.69688	--	--
27173.9	0.1298	15470.3	0.25675		27173.9	0.11371	15470.3	0.88383		27173.9	0.13929	15470.3	0.97195		27173.9	0.17735	15470.3	0.99837		27173.9	0.13387	15470.3	0.99912		17123.3	0.56493	--	--		17123.3	0.67229	--	--		17123.3	0.70675	--	--
27248	0.12955	15465.5	0.2551		27248	0.11223	15465.5	0.88142		27248	0.13957	15465.5	0.97073		27248	0.17615	15465.5	0.9995		27248	0.13322	15465.5	0.99929		17138	0.57291	--	--		17138	0.67922	--	--		17138	0.71344	--	--
27322.4	0.12395	15460.7	0.25349		27322.4	0.10952	15460.7	0.87856		27322.4	0.13501	15460.7	0.96987		27322.4	0.1738	15460.7	0.99864		27322.4	0.12967	15460.7	0.99944		17152.7	0.58458	--	--		17152.7	0.68969	--	--		17152.7	0.72378	--	--
27397.3	0.12542	15456	0.25207		27397.3	0.10918	15456	0.87624		27397.3	0.13358	15456	0.96887		27397.3	0.17368	15456	0.99875		27397.3	0.12962	15456	0.99861		17167.4	0.59244	--	--		17167.4	0.69685	--	--		17167.4	0.73091	--	--
27472.5	0.12254	15451.2	0.25095		27472.5	0.10725	15451.2	0.87314		27472.5	0.13255	15451.2	0.96741		27472.5	0.16932	15451.2	0.99781		27472.5	0.12731	15451.2	0.99869		17182.1	0.60481	--	--		17182.1	0.70785	--	--		17182.1	0.74148	--	--
27548.2	0.12017	15446.4	0.24961		27548.2	0.10598	15446.4	0.87		27548.2	0.13025	15446.4	0.96542		27548.2	0.16791	15446.4	0.99685		27548.2	0.12601	15446.4	0.99875		17196.9	0.61263	--	--		17196.9	0.71491	--	--		17196.9	0.74823	--	--
27624.3	0.12196	15441.6	0.24826		27624.3	0.10601	15441.6	0.86726		27624.3	0.13261	15441.6	0.96237		27624.3	0.16961	15441.6	0.99586		27624.3	0.12531	15441.6	0.99978		17211.7	0.62514	--	--		17211.7	0.72601	--	--		17211.7	0.75848	--	--
27700.8	0.11985	15436.9	0.24668		27700.8	0.10438	15436.9	0.86464		27700.8	0.13141	15436.9	0.95891		27700.8	0.16761	15436.9	0.99587		27700.8	0.12478	15436.9	0.99982		17226.5	0.63326	--	--		17226.5	0.73325	--	--		17226.5	0.76544	--	--
27777.8	0.11845	15432.1	0.24509		27777.8	0.10422	15432.1	0.86155		27777.8	0.13085	15432.1	0.95773		27777.8	0.16696	15432.1	0.99485		27777.8	0.12311	15432.1	0.99886		17241.4	0.64647	--	--		17241.4	0.7447	--	--		17241.4	0.77635	--	--
27855.2	0.11989	15427.3	0.24393		27855.2	0.10426	15427.3	0.85878		27855.2	0.13041	15427.3	0.95685		27855.2	0.16965	15427.3	0.99386		27855.2	0.12414	15427.3	0.99991		17256.3	0.65507	--	--		17256.3	0.75234	--	--		17256.3	0.78374	--	--
27933	0.12143	15422.6	0.24276		27933	0.104	15422.6	0.85582		27933	0.13313	15422.6	0.95582		27933	0.16903	15422.6	0.99285		27933	0.12473	15422.6	0.99897		17271.2	0.6679	--	--		17271.2	0.76359	--	--		17271.2	0.79457	--	--
28011.2	0.11717	15417.8	0.24153		28011.2	0.10324	15417.8	0.85342		28011.2	0.12786	15417.8	0.95385		28011.2	0.16562	15417.8	0.99182		28011.2	0.12368	15417.8	1		17286.1	0.6763	--	--		17286.1	0.77076	--	--		17286.1	0.80157	--	--
28089.9	0.1212	15413.1	0.24017		28089.9	0.10418	15413.1	0.84982		28089.9	0.13222	15413.1	0.95015		28089.9	0.17054	15413.1	0.98974		28089.9	0.12604	15413.1	0.99902		17301	0.68959	--	--		17301	0.78194	--	--		17301	0.81222	--	--
28169	0.12004	15408.3	0.23886		28169	0.10387	15408.3	0.8475		28169	0.12922	15408.3	0.94695		28169	0.17059	15408.3	0.98949		28169	0.1255	15408.3	0.99802		17316	0.6986	--	--		17316	0.78949	--	--		17316	0.8195	--	--
28248.6	0.12027	15403.6	0.23766		28248.6	0.10462	15403.6	0.84564		28248.6	0.13068	15403.6	0.94441		28248.6	0.1707	15403.6	0.98895		28248.6	0.1261	15403.6	0.99705		17331	0.71257	--	--		17331	0.80138	--	--		17331	0.83057	--	--
28328.6	0.11884	15398.8	0.23639		28328.6	0.10413	15398.8	0.84301		28328.6	0.12857	15398.8	0.94316		28328.6	0.16861	15398.8	0.98892		28328.6	0.12708	15398.8	0.99807		17346.1	0.72219	--	--		17346.1	0.80945	--	--		17346.1	0.83791	--	--
28409.1	0.11943	15394.1	0.23533		28409.1	0.10479	15394.1	0.84006		28409.1	0.13136	15394.1	0.9411		28409.1	0.1693	15394.1	0.98793		28409.1	0.12837	15394.1	0.99807		17361.1	0.73619	--	--		17361.1	0.8214	--	--		17361.1	0.84866	--	--
28490	0.12101	15389.4	0.23399		28490	0.10557	15389.4	0.83709		28490	0.13363	15389.4	0.93927		28490	0.17338	15389.4	0.98672		28490	0.13016	15389.4	0.99704		17376.2	0.74531	--	--		17376.2	0.82903	--	--		17376.2	0.85563	--	--
28571.4	0.12079	15384.6	0.2328		28571.4	0.10642	15384.6	0.83378		28571.4	0.13491	15384.6	0.93795		28571.4	0.1745	15384.6	0.98527		28571.4	0.13114	15384.6	0.9962		17391.3	0.75861	--	--		17391.3	0.84027	--	--		17391.3	0.86625	--	--
--		15379.9	0.2316		--		15379.9	0.83103		--		15379.9	0.93513		--		15379.9	0.9839		--		15379.9	0.99624		17406.4	0.76781	--	--		17406.4	0.84759	--	--		17406.4	0.87317	--	--
--		15375.2	0.23072		--		15375.2	0.82869		--		15375.2	0.93174		--		15375.2	0.98346		--		15375.2	0.99617		17421.6	0.78176	--	--		17421.6	0.85886	--	--		17421.6	0.8835	--	--
--		15370.4	0.22956		--		15370.4	0.82648		--		15370.4	0.92953		--		15370.4	0.98236		--		15370.4	0.99588		17436.8	0.79042	--	--		17436.8	0.86601	--	--		17436.8	0.89008	--	--
--		15365.7	0.22855		--		15365.7	0.82289		--		15365.7	0.92675		--		15365.7	0.98156		--		15365.7	0.99536		17452	0.80389	--	--		17452	0.87699	--	--		17452	0.90026	--	--
--		15361	0.22759		--		15361	0.81912		--		15361	0.92461		--		15361	0.97989		--		15361	0.99391		17467.2	0.81262	--	--		17467.2	0.884	--	--		17467.2	0.90648	--	--
--		15356.3	0.22662		--		15356.3	0.8159		--		15356.3	0.92216		--		15356.3	0.97712		--		15356.3	0.9922		17482.5	0.82674	--	--		17482.5	0.89457	--	--		17482.5	0.9161	--	--
--		15351.6	0.22547		--		15351.6	0.8137		--		15351.6	0.91982		--		15351.6	0.97538		--		15351.6	0.99078		17497.8	0.83504	--	--		17497.8	0.90128	--	--		17497.8	0.92173	--	--
--		15346.8	0.22425		--		15346.8	0.81149		--		15346.8	0.91704		--		15346.8	0.97351		--		15346.8	0.98986		17513.1	0.84804	--	--		17513.1	0.91131	--	--		17513.1	0.93078	--	--
--		15342.1	0.22319		--		15342.1	0.80894		--		15342.1	0.91437		--		15342.1	0.97226		--		15342.1	0.98955		17528.5	0.85612	--	--		17528.5	0.91766	--	--		17528.5	0.93616	--	--
--		15337.4	0.22224		--		15337.4	0.8056		--		15337.4	0.91044		--		15337.4	0.97078		--		15337.4	0.9889		17543.9	0.86881	--	--		17543.9	0.9271	--	--		17543.9	0.94455	--	--
--		15332.7	0.22121		--		15332.7	0.80217		--		15332.7	0.90804		--		15332.7	0.96931		--		15332.7	0.98765		17559.3	0.87653	--	--		17559.3	0.93306	--	--		17559.3	0.94972	--	--
--		15328	0.22011		--		15328	0.79871		--		15328	0.90494		--		15328	0.96609		--		15328	0.98553		17574.7	0.88841	--	--		17574.7	0.94189	--	--		17574.7	0.95741	--	--
--		15323.3	0.219		--		15323.3	0.79598		--		15323.3	0.90111		--		15323.3	0.96348		--		15323.3	0.98328		17590.1	0.8962	--	--		17590.1	0.94745	--	--		17590.1	0.96224	--	--
--		15318.6	0.21771		--		15318.6	0.79415		--		15318.6	0.89918		--		15318.6	0.9614		--		15318.6	0.98154		17605.6	0.908	--	--		17605.6	0.95522	--	--		17605.6	0.96892	--	--
--		15313.9	0.21664		--		15313.9	0.79184		--		15313.9	0.8964		--		15313.9	0.96027		--		15313.9	0.98062		17621.1	0.91558	--	--		17621.1	0.96019	--	--		17621.1	0.97304	--	--
--		15309.2	0.2157		--		15309.2	0.79021		--		15309.2	0.89438		--		15309.2	0.95932		--		15309.2	0.97978		17636.7	0.92565	--	--		17636.7	0.96712	--	--		17636.7	0.97835	--	--
--		15304.6	0.21493		--		15304.6	0.787		--		15304.6	0.89192		--		15304.6	0.95781		--		15304.6	0.97881		17652.3	0.93197	--	--		17652.3	0.97143	--	--		17652.3	0.98145	--	--
--		15299.9	0.21427		--		15299.9	0.78376		--		15299.9	0.88817		--		15299.9	0.95518		--		15299.9	0.97675		17667.8	0.94099	--	--		17667.8	0.97715	--	--		17667.8	0.98609	--	--
--		15295.2	0.21378		--		15295.2	0.78018		--		15295.2	0.88494		--		15295.2	0.9523		--		15295.2	0.97521		17683.5	0.94719	--	--		17683.5	0.98061	--	--		17683.5	0.98889	--	--
--		15290.5	0.21286		--		15290.5	0.77766		--		15290.5	0.88155		--		15290.5	0.94927		--		15290.5	0.97332		17699.1	0.95546	--	--		17699.1	0.98552	--	--		17699.1	0.99241	--	--
--		15285.8	0.21171		--		15285.8	0.77545		--		15285.8	0.87898		--		15285.8	0.9468		--		15285.8	0.9725		17714.8	0.96071	--	--		17714.8	0.98868	--	--		17714.8	0.99436	--	--
--		15281.2	0.21049		--		15281.2	0.77259		--		15281.2	0.87682		--		15281.2	0.94496		--		15281.2	0.96994		17730.5	0.96789	--	--		17730.5	0.99254	--	--		17730.5	0.99694	--	--
--		15276.5	0.20979		--		15276.5	0.77001		--		15276.5	0.87435		--		15276.5	0.94298		--		15276.5	0.96789		17746.2	0.97238	--	--		17746.2	0.99467	--	--		17746.2	0.99819	--	--
--		15271.8	0.20903		--		15271.8	0.76756		--		15271.8	0.87127		--		15271.8	0.94165		--		15271.8	0.96571		17762	0.97891	--	--		17762	0.99719	--	--		17762	0.99949	--	--
--		15267.2	0.20844		--		15267.2	0.76525		--		15267.2	0.86817		--		15267.2	0.93974		--		15267.2	0.9647		17777.8	0.98238	--	--		17777.8	0.99844	--	--		17777.8	1	--	--
--		15262.5	0.20774		--		15262.5	0.76167		--		15262.5	0.86378		--		15262.5	0.93695		--		15262.5	0.96272		17793.6	0.98671	--	--		17793.6	0.99968	--	--		17793.6	0.99987	--	--
--		15257.9	0.2069		--		15257.9	0.75966		--		15257.9	0.86022		--		15257.9	0.93367		--		15257.9	0.96039		17809.4	0.98929	--	--		17809.4	0.99999	--	--		17809.4	0.9994	--	--
--		15253.2	0.20618		--		15253.2	0.75682		--		15253.2	0.85691		--		15253.2	0.93183		--		15253.2	0.95836		17825.3	0.99292	--	--		17825.3	1	--	--		17825.3	0.99812	--	--
--		15248.6	0.20533		--		15248.6	0.75411		--		15248.6	0.85502		--		15248.6	0.92928		--		15248.6	0.95609		17841.2	0.99485	--	--		17841.2	0.99979	--	--		17841.2	0.99708	--	--
--		15243.9	0.20459		--		15243.9	0.75041		--		15243.9	0.85295		--		15243.9	0.92762		--		15243.9	0.9539		17857.1	0.99795	--	--		17857.1	0.99931	--	--		17857.1	0.99509	--	--
--		15239.3	0.20373		--		15239.3	0.74717		--		15239.3	0.85015		--		15239.3	0.9255		--		15239.3	0.95148		17873.1	0.99894	--	--		17873.1	0.99845	--	--		17873.1	0.99338	--	--
--		15234.6	0.20304		--		15234.6	0.74439		--		15234.6	0.84557		--		15234.6	0.9222		--		15234.6	0.9487		17889.1	1	--	--		17889.1	0.99667	--	--		17889.1	0.99029	--	--
--		15230	0.20259		--		15230	0.74159		--		15230	0.84169		--		15230	0.91865		--		15230	0.94656		17905.1	0.99971	--	--		17905.1	0.99452	--	--		17905.1	0.98742	--	--
--		15225.3	0.20202		--		15225.3	0.73908		--		15225.3	0.8382		--		15225.3	0.91517		--		15225.3	0.94507		17921.1	0.9991	--	--		17921.1	0.9912	--	--		17921.1	0.98313	--	--
--		15220.7	0.20107		--		15220.7	0.73704		--		15220.7	0.83543		--		15220.7	0.91271		--		15220.7	0.94378		17937.2	0.99834	--	--		17937.2	0.98857	--	--		17937.2	0.98004	--	--
--		15216.1	0.2003		--		15216.1	0.73483		--		15216.1	0.83353		--		15216.1	0.91116		--		15216.1	0.9417		17953.3	0.99706	--	--		17953.3	0.98417	--	--		17953.3	0.97489	--	--
--		15211.4	0.19933		--		15211.4	0.73162		--		15211.4	0.8319		--		15211.4	0.9089		--		15211.4	0.93994		17969.5	0.99551	--	--		17969.5	0.98075	--	--		17969.5	0.97113	--	--
--		15206.8	0.19861		--		15206.8	0.72837		--		15206.8	0.82907		--		15206.8	0.90696		--		15206.8	0.93691		17985.6	0.99237	--	--		17985.6	0.97575	--	--		17985.6	0.96515	--	--
--		15202.2	0.19807		--		15202.2	0.72542		--		15202.2	0.82561		--		15202.2	0.90429		--		15202.2	0.93419		18001.8	0.99007	--	--		18001.8	0.9721	--	--		18001.8	0.96084	--	--
--		15197.6	0.19752		--		15197.6	0.72261		--		15197.6	0.82182		--		15197.6	0.90183		--		15197.6	0.93189		18018	0.98691	--	--		18018	0.96693	--	--		18018	0.95454	--	--
--		15193	0.19652		--		15193	0.72042		--		15193	0.81812		--		15193	0.89921		--		15193	0.92943		18034.3	0.98397	--	--		18034.3	0.96223	--	--		18034.3	0.94973	--	--
--		15188.3	0.1957		--		15188.3	0.71887		--		15188.3	0.81394		--		15188.3	0.89596		--		15188.3	0.92729		18050.5	0.97867	--	--		18050.5	0.95544	--	--		18050.5	0.94242	--	--
--		15183.7	0.19488		--		15183.7	0.71664		--		15183.7	0.81198		--		15183.7	0.89363		--		15183.7	0.92524		18066.8	0.97515	--	--		18066.8	0.95062	--	--		18066.8	0.93754	--	--
--		15179.1	0.19424		--		15179.1	0.71505		--		15179.1	0.80924		--		15179.1	0.89128		--		15179.1	0.92225		18083.2	0.9695	--	--		18083.2	0.9436	--	--		18083.2	0.93036	--	--
--		15174.5	0.19321		--		15174.5	0.71226		--		15174.5	0.80693		--		15174.5	0.88807		--		15174.5	0.91969		18099.5	0.96574	--	--		18099.5	0.93896	--	--		18099.5	0.92563	--	--
--		15169.9	0.19282		--		15169.9	0.70883		--		15169.9	0.8039		--		15169.9	0.88442		--		15169.9	0.91716		18115.9	0.95934	--	--		18115.9	0.93154	--	--		18115.9	0.9179	--	--
--		15165.3	0.19217		--		15165.3	0.70588		--		15165.3	0.80084		--		15165.3	0.88109		--		15165.3	0.91449		18132.4	0.9549	--	--		18132.4	0.92676	--	--		18132.4	0.91267	--	--
--		15160.7	0.19158		--		15160.7	0.70374		--		15160.7	0.79759		--		15160.7	0.87737		--		15160.7	0.91226		18148.8	0.94811	--	--		18148.8	0.91938	--	--		18148.8	0.90454	--	--
--		15156.1	0.19111		--		15156.1	0.70176		--		15156.1	0.79432		--		15156.1	0.87433		--		15156.1	0.91012		18165.3	0.94338	--	--		18165.3	0.91398	--	--		18165.3	0.89902	--	--
--		15151.5	0.19038		--		15151.5	0.70026		--		15151.5	0.79178		--		15151.5	0.87223		--		15151.5	0.90748		18181.8	0.93572	--	--		18181.8	0.90578	--	--		18181.8	0.89103	--	--
--		15146.9	0.18958		--		15146.9	0.69758		--		15146.9	0.78925		--		15146.9	0.87026		--		15146.9	0.90474		18198.4	0.93042	--	--		18198.4	0.90039	--	--		18198.4	0.88565	--	--
--		15142.3	0.18891		--		15142.3	0.69435		--		15142.3	0.78546		--		15142.3	0.86767		--		15142.3	0.90127		18214.9	0.92266	--	--		18214.9	0.89234	--	--		18214.9	0.87769	--	--
--		15137.8	0.18836		--		15137.8	0.6911		--		15137.8	0.78179		--		15137.8	0.86529		--		15137.8	0.89823		18231.5	0.91731	--	--		18231.5	0.88677	--	--		18231.5	0.87216	--	--
--		15133.2	0.18794		--		15133.2	0.68851		--		15133.2	0.77716		--		15133.2	0.86191		--		15133.2	0.89516		18248.2	0.90915	--	--		18248.2	0.87869	--	--		18248.2	0.86425	--	--
--		15128.6	0.18757		--		15128.6	0.68555		--		15128.6	0.77373		--		15128.6	0.85886		--		15128.6	0.89183		18264.8	0.90395	--	--		18264.8	0.87356	--	--		18264.8	0.85913	--	--
--		15124	0.18648		--		15124	0.68394		--		15124	0.77027		--		15124	0.85542		--		15124	0.88894		18281.5	0.89577	--	--		18281.5	0.86588	--	--		18281.5	0.85157	--	--
--		15119.4	0.18572		--		15119.4	0.68267		--		15119.4	0.76741		--		15119.4	0.85194		--		15119.4	0.88602		18298.3	0.89003	--	--		18298.3	0.86055	--	--		18298.3	0.84667	--	--
--		15114.9	0.18481		--		15114.9	0.67981		--		15114.9	0.7642		--		15114.9	0.84955		--		15114.9	0.88296		18315	0.8817	--	--		18315	0.85255	--	--		18315	0.83931	--	--
--		15110.3	0.18442		--		15110.3	0.67727		--		15110.3	0.76129		--		15110.3	0.84713		--		15110.3	0.88047		18331.8	0.87601	--	--		18331.8	0.8474	--	--		18331.8	0.83458	--	--
--		15105.7	0.18383		--		15105.7	0.67366		--		15105.7	0.75834		--		15105.7	0.84356		--		15105.7	0.87819		18348.6	0.86777	--	--		18348.6	0.83993	--	--		18348.6	0.82744	--	--
--		15101.2	0.18324		--		15101.2	0.67092		--		15101.2	0.75556		--		15101.2	0.84038		--		15101.2	0.87532		18365.5	0.86235	--	--		18365.5	0.83519	--	--		18365.5	0.8229	--	--
--		15096.6	0.18284		--		15096.6	0.66975		--		15096.6	0.75211		--		15096.6	0.83704		--		15096.6	0.8723		18382.4	0.85414	--	--		18382.4	0.82806	--	--		18382.4	0.81638	--	--
--		15092.1	0.18204		--		15092.1	0.66804		--		15092.1	0.74848		--		15092.1	0.83379		--		15092.1	0.86949		18399.3	0.84859	--	--		18399.3	0.82351	--	--		18399.3	0.81239	--	--
--		15087.5	0.18144		--		15087.5	0.66648		--		15087.5	0.74593		--		15087.5	0.83114		--		15087.5	0.8669		18416.2	0.84059	--	--		18416.2	0.81725	--	--		18416.2	0.80647	--	--
--		15083	0.18076		--		15083	0.66418		--		15083	0.74336		--		15083	0.82872		--		15083	0.86404		18433.2	0.83548	--	--		18433.2	0.81287	--	--		18433.2	0.80256	--	--
--		15078.4	0.18009		--		15078.4	0.66159		--		15078.4	0.74117		--		15078.4	0.82611		--		15078.4	0.86076		18450.2	0.82825	--	--		18450.2	0.80707	--	--		18450.2	0.79722	--	--
--		15073.9	0.17982		--		15073.9	0.6588		--		15073.9	0.7388		--		15073.9	0.8236		--		15073.9	0.85744		18467.2	0.82325	--	--		18467.2	0.80292	--	--		18467.2	0.7936	--	--
--		15069.3	0.17915		--		15069.3	0.65597		--		15069.3	0.7351		--		15069.3	0.82093		--		15069.3	0.85397		18484.3	0.8161	--	--		18484.3	0.79722	--	--		18484.3	0.78853	--	--
--		15064.8	0.1786		--		15064.8	0.65438		--		15064.8	0.73138		--		15064.8	0.81748		--		15064.8	0.85096		18501.4	0.81155	--	--		18501.4	0.79365	--	--		18501.4	0.78526	--	--
--		15060.2	0.17798		--		15060.2	0.65332		--		15060.2	0.72664		--		15060.2	0.81476		--		15060.2	0.84854		18518.5	0.80511	--	--		18518.5	0.78872	--	--		18518.5	0.78082	--	--
--		15055.7	0.17736		--		15055.7	0.65156		--		15055.7	0.72388		--		15055.7	0.81142		--		15055.7	0.8464		18535.7	0.80076	--	--		18535.7	0.78544	--	--		18535.7	0.77802	--	--
--		15051.2	0.17687		--		15051.2	0.64941		--		15051.2	0.72174		--		15051.2	0.80767		--		15051.2	0.84398		18552.9	0.79488	--	--		18552.9	0.78103	--	--		18552.9	0.77431	--	--
--		15046.6	0.17611		--		15046.6	0.64688		--		15046.6	0.72007		--		15046.6	0.80388		--		15046.6	0.84104		18570.1	0.79145	--	--		18570.1	0.77874	--	--		18570.1	0.77213	--	--
--		15042.1	0.17568		--		15042.1	0.64505		--		15042.1	0.71689		--		15042.1	0.8011		--		15042.1	0.83693		18587.4	0.78634	--	--		18587.4	0.77514	--	--		18587.4	0.76917	--	--
--		15037.6	0.17517		--		15037.6	0.64191		--		15037.6	0.71484		--		15037.6	0.79815		--		15037.6	0.83254		18604.7	0.78306	--	--		18604.7	0.77314	--	--		18604.7	0.76751	--	--
--		15033.1	0.17473		--		15033.1	0.63984		--		15033.1	0.71176		--		15033.1	0.79528		--		15033.1	0.82935		18622	0.77886	--	--		18622	0.77001	--	--		18622	0.76542	--	--
--		15028.6	0.17407		--		15028.6	0.63848		--		15028.6	0.70781		--		15028.6	0.79356		--		15028.6	0.82639		18639.3	0.77591	--	--		18639.3	0.76834	--	--		18639.3	0.76408	--	--
--		15024	0.17348		--		15024	0.63599		--		15024	0.70383		--		15024	0.79103		--		15024	0.8239		18656.7	0.77231	--	--		18656.7	0.76617	--	--		18656.7	0.76259	--	--
--		15019.5	0.17302		--		15019.5	0.63366		--		15019.5	0.70166		--		15019.5	0.78769		--		15019.5	0.82101		18674.1	0.76982	--	--		18674.1	0.76495	--	--		18674.1	0.76149	--	--
--		15015	0.17255		--		15015	0.63187		--		15015	0.69996		--		15015	0.78353		--		15015	0.81783		18691.6	0.76689	--	--		18691.6	0.76324	--	--		18691.6	0.76037	--	--
--		15010.5	0.17201		--		15010.5	0.62913		--		15010.5	0.69775		--		15010.5	0.78054		--		15010.5	0.81489		18709.1	0.76494	--	--		18709.1	0.76221	--	--		18709.1	0.75952	--	--
--		15006	0.17133		--		15006	0.6275		--		15006	0.69484		--		15006	0.77804		--		15006	0.81179		18726.6	0.76336	--	--		18726.6	0.76092	--	--		18726.6	0.75903	--	--
--		15001.5	0.17064		--		15001.5	0.62603		--		15001.5	0.69208		--		15001.5	0.77565		--		15001.5	0.80957		18744.1	0.76228	--	--		18744.1	0.76056	--	--		18744.1	0.75864	--	--
--		14997	0.17001		--		14997	0.62492		--		14997	0.68928		--		14997	0.77257		--		14997	0.80745		18761.7	0.76117	--	--		18761.7	0.76025	--	--		18761.7	0.75892	--	--
--		14992.5	0.16952		--		14992.5	0.62303		--		14992.5	0.68544		--		14992.5	0.77053		--		14992.5	0.80401		18779.3	0.76006	--	--		18779.3	0.76032	--	--		18779.3	0.75892	--	--
--		14988	0.16923		--		14988	0.62111		--		14988	0.68223		--		14988	0.7675		--		14988	0.80117		18797	0.75927	--	--		18797	0.76056	--	--		18797	0.75962	--	--
--		14983.5	0.1688		--		14983.5	0.61916		--		14983.5	0.67984		--		14983.5	0.76391		--		14983.5	0.79725		18814.7	0.75914	--	--		18814.7	0.761	--	--		18814.7	0.76019	--	--
--		14979	0.16836		--		14979	0.61605		--		14979	0.67794		--		14979	0.7607		--		14979	0.7937		18832.4	0.75942	--	--		18832.4	0.76158	--	--		18832.4	0.76116	--	--
--		14974.5	0.16749		--		14974.5	0.61311		--		14974.5	0.67481		--		14974.5	0.75826		--		14974.5	0.79037		18850.1	0.75942	--	--		18850.1	0.76201	--	--		18850.1	0.76186	--	--
--		14970.1	0.16668		--		14970.1	0.61109		--		14970.1	0.67166		--		14970.1	0.7558		--		14970.1	0.78715		18867.9	0.75968	--	--		18867.9	0.76273	--	--		18867.9	0.76283	--	--
--		14965.6	0.16614		--		14965.6	0.61018		--		14965.6	0.6688		--		14965.6	0.75301		--		14965.6	0.78453		18885.7	0.7601	--	--		18885.7	0.7635	--	--		18885.7	0.76356	--	--
--		14961.1	0.16546		--		14961.1	0.60772		--		14961.1	0.66609		--		14961.1	0.74992		--		14961.1	0.78188		18903.6	0.7614	--	--		18903.6	0.76524	--	--		18903.6	0.76506	--	--
--		14956.6	0.16491		--		14956.6	0.60639		--		14956.6	0.66404		--		14956.6	0.74695		--		14956.6	0.77881		18921.5	0.76261	--	--		18921.5	0.76644	--	--		18921.5	0.76634	--	--
--		14952.2	0.16429		--		14952.2	0.60447		--		14952.2	0.66163		--		14952.2	0.7434		--		14952.2	0.77531		18939.4	0.7645	--	--		18939.4	0.76832	--	--		18939.4	0.76819	--	--
--		14947.7	0.16395		--		14947.7	0.60233		--		14947.7	0.65936		--		14947.7	0.73968		--		14947.7	0.77219		18957.3	0.76524	--	--		18957.3	0.7691	--	--		18957.3	0.7692	--	--
--		14943.2	0.16357		--		14943.2	0.60147		--		14943.2	0.65599		--		14943.2	0.7369		--		14943.2	0.76931		18975.3	0.76686	--	--		18975.3	0.77049	--	--		18975.3	0.7708	--	--
--		14938.8	0.16296		--		14938.8	0.6002		--		14938.8	0.65276		--		14938.8	0.73437		--		14938.8	0.76695		18993.4	0.76786	--	--		18993.4	0.77144	--	--		18993.4	0.7716	--	--
--		14934.3	0.16242		--		14934.3	0.59832		--		14934.3	0.64986		--		14934.3	0.73223		--		14934.3	0.76388		19011.4	0.76948	--	--		19011.4	0.77301	--	--		19011.4	0.77297	--	--
--		14929.8	0.16195		--		14929.8	0.59584		--		14929.8	0.64657		--		14929.8	0.72895		--		14929.8	0.76038		19029.5	0.77084	--	--		19029.5	0.77417	--	--		19029.5	0.7739	--	--
--		14925.4	0.16125		--		14925.4	0.59392		--		14925.4	0.64414		--		14925.4	0.72537		--		14925.4	0.75712		19047.6	0.77254	--	--		19047.6	0.77564	--	--		19047.6	0.77517	--	--
--		14920.9	0.16048		--		14920.9	0.59223		--		14920.9	0.64174		--		14920.9	0.72181		--		14920.9	0.7543		19065.8	0.77334	--	--		19065.8	0.77651	--	--		19065.8	0.77567	--	--
--		14916.5	0.16001		--		14916.5	0.59032		--		14916.5	0.64038		--		14916.5	0.71891		--		14916.5	0.75158		19084	0.77536	--	--		19084	0.7779	--	--		19084	0.77673	--	--
--		14912	0.15953		--		14912	0.58978		--		14912	0.63829		--		14912	0.71655		--		14912	0.74856		19102.2	0.77612	--	--		19102.2	0.77836	--	--		19102.2	0.77701	--	--
--		14907.6	0.15889		--		14907.6	0.58804		--		14907.6	0.636		--		14907.6	0.71445		--		14907.6	0.74592		19120.5	0.77779	--	--		19120.5	0.77914	--	--		19120.5	0.77751	--	--
--		14903.1	0.1584		--		14903.1	0.58687		--		14903.1	0.63314		--		14903.1	0.71175		--		14903.1	0.74339		19138.8	0.77858	--	--		19138.8	0.77937	--	--		19138.8	0.77782	--	--
--		14898.7	0.15797		--		14898.7	0.58488		--		14898.7	0.62989		--		14898.7	0.70903		--		14898.7	0.73973		19157.1	0.77969	--	--		19157.1	0.7799	--	--		19157.1	0.77788	--	--
--		14894.3	0.15732		--		14894.3	0.58367		--		14894.3	0.62769		--		14894.3	0.70614		--		14894.3	0.73646		19175.5	0.78006	--	--		19175.5	0.77982	--	--		19175.5	0.77777	--	--
--		14889.8	0.15666		--		14889.8	0.58184		--		14889.8	0.62566		--		14889.8	0.7035		--		14889.8	0.73329		19193.9	0.78104	--	--		19193.9	0.77955	--	--		19193.9	0.77694	--	--
--		14885.4	0.15599		--		14885.4	0.58019		--		14885.4	0.62451		--		14885.4	0.70027		--		14885.4	0.72995		19212.3	0.78131	--	--		19212.3	0.77908	--	--		19212.3	0.77636	--	--
--		14881	0.15531		--		14881	0.57872		--		14881	0.62188		--		14881	0.69758		--		14881	0.72686		19230.8	0.78112	--	--		19230.8	0.77841	--	--		19230.8	0.77505	--	--
--		14876.5	0.1547		--		14876.5	0.57739		--		14876.5	0.61881		--		14876.5	0.69465		--		14876.5	0.72396		19249.3	0.78096	--	--		19249.3	0.77789	--	--		19249.3	0.77418	--	--
--		14872.1	0.15423		--		14872.1	0.57563		--		14872.1	0.61607		--		14872.1	0.69156		--		14872.1	0.72089		19267.8	0.7806	--	--		19267.8	0.77682	--	--		19267.8	0.77262	--	--
--		14867.7	0.1536		--		14867.7	0.57405		--		14867.7	0.61367		--		14867.7	0.68858		--		14867.7	0.71821		19286.4	0.78042	--	--		19286.4	0.77572	--	--		19286.4	0.77131	--	--
--		14863.3	0.15304		--		14863.3	0.57102		--		14863.3	0.61107		--		14863.3	0.68457		--		14863.3	0.71537		19305	0.77925	--	--		19305	0.7737	--	--		19305	0.76893	--	--
--		14858.8	0.15217		--		14858.8	0.5694		--		14858.8	0.609		--		14858.8	0.68212		--		14858.8	0.71293		19323.7	0.77792	--	--		19323.7	0.77199	--	--		19323.7	0.76707	--	--
--		14854.4	0.15136		--		14854.4	0.56753		--		14854.4	0.60576		--		14854.4	0.67946		--		14854.4	0.70944		19342.4	0.77546	--	--		19342.4	0.76865	--	--		19342.4	0.764	--	--
--		14850	0.1507		--		14850	0.56605		--		14850	0.6023		--		14850	0.67707		--		14850	0.70663		19361.1	0.77358	--	--		19361.1	0.76651	--	--		19361.1	0.76175	--	--
--		14845.6	0.15019		--		14845.6	0.56435		--		14845.6	0.59975		--		14845.6	0.67525		--		14845.6	0.70308		19379.8	0.77082	--	--		19379.8	0.76299	--	--		19379.8	0.75805	--	--
--		14841.2	0.14952		--		14841.2	0.56242		--		14841.2	0.59718		--		14841.2	0.67223		--		14841.2	0.70007		19398.6	0.76854	--	--		19398.6	0.76065	--	--		19398.6	0.75514	--	--
--		14836.8	0.14884		--		14836.8	0.56047		--		14836.8	0.59459		--		14836.8	0.66963		--		14836.8	0.69761		19417.5	0.76524	--	--		19417.5	0.75712	--	--		19417.5	0.75091	--	--
--		14832.4	0.14831		--		14832.4	0.55869		--		14832.4	0.59288		--		14832.4	0.66668		--		14832.4	0.69481		19436.3	0.76249	--	--		19436.3	0.75426	--	--		19436.3	0.7479	--	--
--		14828	0.1477		--		14828	0.5571		--		14828	0.59116		--		14828	0.66385		--		14828	0.69141		19455.3	0.7583	--	--		19455.3	0.74945	--	--		19455.3	0.74311	--	--
--		14823.6	0.1474		--		14823.6	0.5557		--		14823.6	0.58923		--		14823.6	0.66174		--		14823.6	0.68929		19474.2	0.75503	--	--		19474.2	0.74578	--	--		19474.2	0.73958	--	--
--		14819.2	0.14677		--		14819.2	0.55387		--		14819.2	0.58709		--		14819.2	0.65962		--		14819.2	0.68627		19493.2	0.75014	--	--		19493.2	0.74048	--	--		19493.2	0.73413	--	--
--		14814.8	0.1463		--		14814.8	0.55201		--		14814.8	0.58513		--		14814.8	0.65717		--		14814.8	0.68309		19512.2	0.74668	--	--		19512.2	0.73665	--	--		19512.2	0.7302	--	--
--		14810.4	0.14561		--		14810.4	0.55002		--		14810.4	0.58285		--		14810.4	0.65405		--		14810.4	0.68056		19531.2	0.74115	--	--		19531.2	0.73052	--	--		19531.2	0.72409	--	--
--		14806	0.14483		--		14806	0.54864		--		14806	0.58036		--		14806	0.65135		--		14806	0.67844		19550.3	0.73725	--	--		19550.3	0.72655	--	--		19550.3	0.72019	--	--
--		14801.7	0.14421		--		14801.7	0.54704		--		14801.7	0.57766		--		14801.7	0.64802		--		14801.7	0.67542		19569.5	0.73125	--	--		19569.5	0.72046	--	--		19569.5	0.7139	--	--
--		14797.3	0.1435		--		14797.3	0.5452		--		14797.3	0.57609		--		14797.3	0.64633		--		14797.3	0.67252		19588.6	0.72649	--	--		19588.6	0.71623	--	--		19588.6	0.70952	--	--
--		14792.9	0.14278		--		14792.9	0.54377		--		14792.9	0.57411		--		14792.9	0.64341		--		14792.9	0.66989		19607.8	0.71967	--	--		19607.8	0.70921	--	--		19607.8	0.70265	--	--
--		14788.5	0.14166		--		14788.5	0.5424		--		14788.5	0.57257		--		14788.5	0.64144		--		14788.5	0.66716		19627.1	0.7144	--	--		19627.1	0.70422	--	--		19627.1	0.69779	--	--
--		14784.2	0.14095		--		14784.2	0.54122		--		14784.2	0.56984		--		14784.2	0.64006		--		14784.2	0.66426		19646.4	0.70722	--	--		19646.4	0.69752	--	--		19646.4	0.69059	--	--
--		14779.8	0.14031		--		14779.8	0.53959		--		14779.8	0.56846		--		14779.8	0.6379		--		14779.8	0.66192		19665.7	0.70172	--	--		19665.7	0.69235	--	--		19665.7	0.68566	--	--
--		14775.4	0.13983		--		14775.4	0.53751		--		14775.4	0.56627		--		14775.4	0.63511		--		14775.4	0.65912		19685	0.69384	--	--		19685	0.68498	--	--		19685	0.67855	--	--
--		14771	0.13934		--		14771	0.53606		--		14771	0.56524		--		14771	0.63229		--		14771	0.65658		19704.4	0.68827	--	--		19704.4	0.67981	--	--		19704.4	0.67386	--	--
--		14766.7	0.13869		--		14766.7	0.53353		--		14766.7	0.56324		--		14766.7	0.63024		--		14766.7	0.65361		19723.9	0.68059	--	--		19723.9	0.67224	--	--		19723.9	0.66694	--	--
--		14762.3	0.13828		--		14762.3	0.53273		--		14762.3	0.56102		--		14762.3	0.62755		--		14762.3	0.65045		19743.3	0.67498	--	--		19743.3	0.66727	--	--		19743.3	0.66207	--	--
--		14758	0.13779		--		14758	0.53235		--		14758	0.55878		--		14758	0.62577		--		14758	0.64833		19762.8	0.66629	--	--		19762.8	0.65923	--	--		19762.8	0.65465	--	--
--		14753.6	0.13696		--		14753.6	0.53065		--		14753.6	0.55652		--		14753.6	0.62382		--		14753.6	0.64618		19782.4	0.66031	--	--		19782.4	0.65398	--	--		19782.4	0.64974	--	--
--		14749.3	0.13628		--		14749.3	0.52958		--		14749.3	0.55542		--		14749.3	0.62137		--		14749.3	0.64325		19802	0.65213	--	--		19802	0.64619	--	--		19802	0.6424	--	--
--		14744.9	0.13537		--		14744.9	0.52813		--		14744.9	0.5524		--		14744.9	0.61945		--		14744.9	0.64159		19821.6	0.64623	--	--		19821.6	0.64101	--	--		19821.6	0.63746	--	--
--		14740.6	0.13504		--		14740.6	0.52666		--		14740.6	0.55034		--		14740.6	0.61656		--		14740.6	0.63914		19841.3	0.63807	--	--		19841.3	0.63375	--	--		19841.3	0.63024	--	--
--		14736.2	0.13436		--		14736.2	0.52562		--		14736.2	0.54866		--		14736.2	0.61412		--		14736.2	0.63622		19861	0.63236	--	--		19861	0.62885	--	--		19861	0.62537	--	--
--		14731.9	0.13368		--		14731.9	0.52389		--		14731.9	0.54677		--		14731.9	0.61197		--		14731.9	0.63326		19880.7	0.62425	--	--		19880.7	0.6218	--	--		19880.7	0.61834	--	--
--		14727.5	0.13308		--		14727.5	0.52237		--		14727.5	0.54525		--		14727.5	0.60995		--		14727.5	0.63104		19900.5	0.61829	--	--		19900.5	0.61696	--	--		19900.5	0.61366	--	--
--		14723.2	0.13231		--		14723.2	0.52066		--		14723.2	0.54357		--		14723.2	0.60781		--		14723.2	0.62871		19920.3	0.61037	--	--		19920.3	0.61	--	--		19920.3	0.60733	--	--
--		14718.9	0.13154		--		14718.9	0.51892		--		14718.9	0.54167		--		14718.9	0.60565		--		14718.9	0.62635		19940.2	0.60489	--	--		19940.2	0.60502	--	--		19940.2	0.60315	--	--
--		14714.5	0.13076		--		14714.5	0.51785		--		14714.5	0.54015		--		14714.5	0.60394		--		14714.5	0.62428		19960.1	0.59673	--	--		19960.1	0.59816	--	--		19960.1	0.59686	--	--
--		14710.2	0.13006		--		14710.2	0.51676		--		14710.2	0.5378		--		14710.2	0.6019		--		14710.2	0.6214		19980	0.59145	--	--		19980	0.59375	--	--		19980	0.59277	--	--
--		14705.9	0.12944		--		14705.9	0.51475		--		14705.9	0.53624		--		14705.9	0.59934		--		14705.9	0.61913		20000	0.58347	--	--		20000	0.58759	--	--		20000	0.58671	--	--
--		14701.6	0.12883		--		14701.6	0.51366		--		14701.6	0.53429		--		14701.6	0.59729		--		14701.6	0.61671		20020	0.57874	--	--		20020	0.58344	--	--		20020	0.58282	--	--
--		14697.2	0.12812		--		14697.2	0.51234		--		14697.2	0.53171		--		14697.2	0.59441		--		14697.2	0.61522		20040.1	0.57141	--	--		20040.1	0.57749	--	--		20040.1	0.57737	--	--
--		14692.9	0.12731		--		14692.9	0.51145		--		14692.9	0.53034		--		14692.9	0.59264		--		14692.9	0.61339		20060.2	0.56643	--	--		20060.2	0.57326	--	--		20060.2	0.57376	--	--
--		14688.6	0.12677		--		14688.6	0.50986		--		14688.6	0.52957		--		14688.6	0.59068		--		14688.6	0.61075		20080.3	0.55991	--	--		20080.3	0.56754	--	--		20080.3	0.56871	--	--
--		14684.3	0.12612		--		14684.3	0.50848		--		14684.3	0.52775		--		14684.3	0.58952		--		14684.3	0.60856		20100.5	0.55598	--	--		20100.5	0.56442	--	--		20100.5	0.56588	--	--
--		14680	0.1254		--		14680	0.50713		--		14680	0.52617		--		14680	0.58823		--		14680	0.60624		20120.7	0.55043	--	--		20120.7	0.55962	--	--		20120.7	0.56134	--	--
--		14675.7	0.12467		--		14675.7	0.5053		--		14675.7	0.52394		--		14675.7	0.5856		--		14675.7	0.60389		20141	0.54641	--	--		20141	0.55655	--	--		20141	0.55849	--	--
--		14671.4	0.12428		--		14671.4	0.50484		--		14671.4	0.52231		--		14671.4	0.58279		--		14671.4	0.60135		20161.3	0.54018	--	--		20161.3	0.55188	--	--		20161.3	0.55426	--	--
--		14667.1	0.12363		--		14667.1	0.50485		--		14667.1	0.52066		--		14667.1	0.5816		--		14667.1	0.60008		20181.6	0.5364	--	--		20181.6	0.54901	--	--		20181.6	0.55173	--	--
--		14662.8	0.12315		--		14662.8	0.50319		--		14662.8	0.51963		--		14662.8	0.57972		--		14662.8	0.59879		20202	0.53117	--	--		20202	0.5447	--	--		20202	0.54814	--	--
--		14658.5	0.12219		--		14658.5	0.50191		--		14658.5	0.51807		--		14658.5	0.57774		--		14658.5	0.59658		20222.4	0.52777	--	--		20222.4	0.54222	--	--		20222.4	0.54579	--	--
--		14654.2	0.12123		--		14654.2	0.50013		--		14654.2	0.5167		--		14654.2	0.57557		--		14654.2	0.59387		20242.9	0.52328	--	--		20242.9	0.53847	--	--		20242.9	0.54242	--	--
--		14649.9	0.12089		--		14649.9	0.49857		--		14649.9	0.51489		--		14649.9	0.57388		--		14649.9	0.59161		20263.4	0.51981	--	--		20263.4	0.53602	--	--		20263.4	0.54023	--	--
--		14645.6	0.12037		--		14645.6	0.49699		--		14645.6	0.51349		--		14645.6	0.57234		--		14645.6	0.58885		20284	0.51583	--	--		20284	0.53294	--	--		20284	0.53709	--	--
--		14641.3	0.11975		--		14641.3	0.49611		--		14641.3	0.51164		--		14641.3	0.57061		--		14641.3	0.58704		20304.6	0.51267	--	--		20304.6	0.5307	--	--		20304.6	0.53522	--	--
--		14637	0.11897		--		14637	0.49446		--		14637	0.50905		--		14637	0.56857		--		14637	0.58508		20325.2	0.50911	--	--		20325.2	0.52777	--	--		20325.2	0.53265	--	--
--		14632.7	0.11819		--		14632.7	0.49231		--		14632.7	0.50752		--		14632.7	0.56702		--		14632.7	0.58328		20345.9	0.50619	--	--		20345.9	0.52559	--	--		20345.9	0.53107	--	--
--		14628.4	0.11741		--		14628.4	0.49038		--		14628.4	0.50532		--		14628.4	0.56495		--		14628.4	0.58096		20366.6	0.50269	--	--		20366.6	0.52291	--	--		20366.6	0.52872	--	--
--		14624.2	0.11662		--		14624.2	0.48893		--		14624.2	0.50311		--		14624.2	0.56303		--		14624.2	0.57929		20387.4	0.50023	--	--		20387.4	0.52112	--	--		20387.4	0.52701	--	--
--		14619.9	0.116		--		14619.9	0.48721		--		14619.9	0.50111		--		14619.9	0.56059		--		14619.9	0.57611		20408.2	0.49689	--	--		20408.2	0.51844	--	--		20408.2	0.52444	--	--
--		14615.6	0.11517		--		14615.6	0.48606		--		14615.6	0.49936		--		14615.6	0.55814		--		14615.6	0.57326		20429	0.49447	--	--		20429	0.51637	--	--		20429	0.52258	--	--
--		14611.3	0.11433		--		14611.3	0.48441		--		14611.3	0.49717		--		14611.3	0.55619		--		14611.3	0.57072		20449.9	0.49134	--	--		20449.9	0.51369	--	--		20449.9	0.52025	--	--
--		14607.1	0.1134		--		14607.1	0.483		--		14607.1	0.49518		--		14607.1	0.55423		--		14607.1	0.56833		20470.8	0.48915	--	--		20470.8	0.5119	--	--		20470.8	0.51853	--	--
--		14602.8	0.11246		--		14602.8	0.48133		--		14602.8	0.49383		--		14602.8	0.55139		--		14602.8	0.56543		20491.8	0.48634	--	--		20491.8	0.50972	--	--		20491.8	0.51605	--	--
--		14598.5	0.1118		--		14598.5	0.4794		--		14598.5	0.49226		--		14598.5	0.54888		--		14598.5	0.56301		20512.8	0.48462	--	--		20512.8	0.50801	--	--		20512.8	0.51443	--	--
--		14594.3	0.1112		--		14594.3	0.47712		--		14594.3	0.49035		--		14594.3	0.54644		--		14594.3	0.56081		20533.9	0.48118	--	--		20533.9	0.50538	--	--		20533.9	0.51169	--	--
--		14590	0.11032		--		14590	0.47582		--		14590	0.48866		--		14590	0.5445		--		14590	0.55928		20555	0.47893	--	--		20555	0.50346	--	--		20555	0.51018	--	--
--		14585.8	0.10962		--		14585.8	0.47376		--		14585.8	0.48563		--		14585.8	0.54255		--		14585.8	0.55673		20576.1	0.47584	--	--		20576.1	0.50046	--	--		20576.1	0.50738	--	--
--		14581.5	0.10874		--		14581.5	0.47219		--		14581.5	0.4837		--		14581.5	0.54059		--		14581.5	0.5545		20597.3	0.47436	--	--		20597.3	0.49855	--	--		20597.3	0.50555	--	--
--		14577.3	0.10794		--		14577.3	0.47036		--		14577.3	0.48175		--		14577.3	0.53896		--		14577.3	0.55209		20618.6	0.47153	--	--		20618.6	0.4957	--	--		20618.6	0.5025	--	--
--		14573	0.10727		--		14573	0.46868		--		14573	0.47995		--		14573	0.53644		--		14573	0.55017		20639.8	0.46951	--	--		20639.8	0.49359	--	--		20639.8	0.50054	--	--
--		14568.8	0.10649		--		14568.8	0.46674		--		14568.8	0.4777		--		14568.8	0.53478		--		14568.8	0.54823		20661.2	0.46569	--	--		20661.2	0.49034	--	--		20661.2	0.4973	--	--
--		14564.5	0.1059		--		14564.5	0.46528		--		14564.5	0.4761		--		14564.5	0.53346		--		14564.5	0.5456		20682.5	0.46342	--	--		20682.5	0.48828	--	--		20682.5	0.49523	--	--
--		14560.3	0.10503		--		14560.3	0.46282		--		14560.3	0.47381		--		14560.3	0.5316		--		14560.3	0.54296		20703.9	0.45932	--	--		20703.9	0.48437	--	--		20703.9	0.49132	--	--
--		14556	0.10443		--		14556	0.46159		--		14556	0.47107		--		14556	0.52938		--		14556	0.54064		20725.4	0.45706	--	--		20725.4	0.48174	--	--		20725.4	0.48834	--	--
--		14551.8	0.10363		--		14551.8	0.46076		--		14551.8	0.4694		--		14551.8	0.52739		--		14551.8	0.53941		20746.9	0.45285	--	--		20746.9	0.4773	--	--		20746.9	0.48417	--	--
--		14547.6	0.10273		--		14547.6	0.45918		--		14547.6	0.46795		--		14547.6	0.52485		--		14547.6	0.53765		20768.4	0.44989	--	--		20768.4	0.47455	--	--		20768.4	0.48109	--	--
--		14543.3	0.10191		--		14543.3	0.45858		--		14543.3	0.46693		--		14543.3	0.52317		--		14543.3	0.53604		20790	0.44531	--	--		20790	0.4696	--	--		20790	0.47657	--	--
--		14539.1	0.10147		--		14539.1	0.4567		--		14539.1	0.46567		--		14539.1	0.5213		--		14539.1	0.53476		20811.7	0.44247	--	--		20811.7	0.46659	--	--		20811.7	0.47344	--	--
--		14534.9	0.10084		--		14534.9	0.45481		--		14534.9	0.46439		--		14534.9	0.51995		--		14534.9	0.5326		20833.3	0.43769	--	--		20833.3	0.46121	--	--		20833.3	0.46823	--	--
--		14530.7	0.10035		--		14530.7	0.4532		--		14530.7	0.46387		--		14530.7	0.51888		--		14530.7	0.53107		20855.1	0.43504	--	--		20855.1	0.4579	--	--		20855.1	0.46481	--	--
--		14526.4	0.09986		--		14526.4	0.45131		--		14526.4	0.46195		--		14526.4	0.51726		--		14526.4	0.52987		20876.8	0.42932	--	--		20876.8	0.45221	--	--		20876.8	0.4587	--	--
--		14522.2	0.09936		--		14522.2	0.44966		--		14522.2	0.46116		--		14522.2	0.5167		--		14522.2	0.52829		20898.6	0.4256	--	--		20898.6	0.44834	--	--		20898.6	0.45473	--	--
--		14518	0.09867		--		14518	0.44875		--		14518	0.45966		--		14518	0.51522		--		14518	0.52705		20920.5	0.41903	--	--		20920.5	0.44199	--	--		20920.5	0.4482	--	--
--		14513.8	0.09806		--		14513.8	0.44783		--		14513.8	0.4586		--		14513.8	0.51371		--		14513.8	0.52561		20942.4	0.41508	--	--		20942.4	0.43782	--	--		20942.4	0.44412	--	--
--		14509.6	0.09726		--		14509.6	0.44694		--		14509.6	0.45734		--		14509.6	0.51242		--		14509.6	0.52437		20964.4	0.40916	--	--		20964.4	0.43145	--	--		20964.4	0.43742	--	--
--		14505.4	0.09675		--		14505.4	0.44602		--		14505.4	0.45629		--		14505.4	0.51092		--		14505.4	0.52294		20986.4	0.40595	--	--		20986.4	0.42726	--	--		20986.4	0.43313	--	--
--		14501.2	0.09623		--		14501.2	0.4451		--		14501.2	0.45546		--		14501.2	0.50921		--		14501.2	0.52077		21008.4	0.39966	--	--		21008.4	0.42051	--	--		21008.4	0.42601	--	--
--		14497	0.09581		--		14497	0.44467		--		14497	0.45508		--		14497	0.50785		--		14497	0.52001		21030.5	0.39515	--	--		21030.5	0.4157	--	--		21030.5	0.42115	--	--
--		14492.8	0.09528		--		14492.8	0.44397		--		14492.8	0.45397		--		14492.8	0.50703		--		14492.8	0.51905		21052.6	0.38802	--	--		21052.6	0.40834	--	--		21052.6	0.4135	--	--
--		14488.6	0.09485		--		14488.6	0.44359		--		14488.6	0.45339		--		14488.6	0.50625		--		14488.6	0.51832		21074.8	0.38313	--	--		21074.8	0.40297	--	--		21074.8	0.40842	--	--
--		14484.4	0.09423		--		14484.4	0.44213		--		14484.4	0.4528		--		14484.4	0.50527		--		14484.4	0.51776		21097	0.37626	--	--		21097	0.39541	--	--		21097	0.40072	--	--
--		14480.2	0.09357		--		14480.2	0.44091		--		14480.2	0.45218		--		14480.2	0.50465		--		14480.2	0.51681		21119.3	0.37164	--	--		21119.3	0.39014	--	--		21119.3	0.39555	--	--
--		14476	0.09282		--		14476	0.43994		--		14476	0.45083		--		14476	0.50363		--		14476	0.51456		21141.6	0.36439	--	--		21141.6	0.38278	--	--		21141.6	0.38796	--	--
--		14471.8	0.09223		--		14471.8	0.43921		--		14471.8	0.4509		--		14471.8	0.50353		--		14471.8	0.51284		21164	0.35957	--	--		21164	0.37781	--	--		21164	0.38278	--	--
--		14467.6	0.09174		--		14467.6	0.43872		--		14467.6	0.44925		--		14467.6	0.50284		--		14467.6	0.51162		21186.4	0.35157	--	--		21186.4	0.36982	--	--		21186.4	0.37476	--	--
--		14463.4	0.09122		--		14463.4	0.43713		--		14463.4	0.44757		--		14463.4	0.50079		--		14463.4	0.51112		21208.9	0.34666	--	--		21208.9	0.36455	--	--		21208.9	0.36939	--	--
--		14459.2	0.09072		--		14459.2	0.43552		--		14459.2	0.44708		--		14459.2	0.50005		--		14459.2	0.50987		21231.4	0.33924	--	--		21231.4	0.35662	--	--		21231.4	0.3614	--	--
--		14455	0.0901		--		14455	0.43415		--		14455	0.44585		--		14455	0.49853		--		14455	0.50952		21254	0.33428	--	--		21254	0.35131	--	--		21254	0.35596	--	--
--		14450.9	0.08955		--		14450.9	0.43359		--		14450.9	0.4446		--		14450.9	0.49699		--		14450.9	0.50804		21276.6	0.32666	--	--		21276.6	0.34374	--	--		21276.6	0.34842	--	--
--		14446.7	0.08884		--		14446.7	0.43265		--		14446.7	0.44373		--		14446.7	0.49612		--		14446.7	0.50608		21299.3	0.32183	--	--		21299.3	0.33863	--	--		21299.3	0.34345	--	--
--		14442.5	0.08809		--		14442.5	0.43225		--		14442.5	0.44236		--		14442.5	0.49484		--		14442.5	0.50486		21322	0.31479	--	--		21322	0.33097	--	--		21322	0.33595	--	--
--		14438.3	0.08752		--		14438.3	0.43101		--		14438.3	0.44072		--		14438.3	0.49335		--		14438.3	0.50304		21344.7	0.31006	--	--		21344.7	0.32622	--	--		21344.7	0.33103	--	--
--		14434.2	0.087		--		14434.2	0.42975		--		14434.2	0.4398		--		14434.2	0.49184		--		14434.2	0.50197		21367.5	0.30336	--	--		21367.5	0.31882	--	--		21367.5	0.32392	--	--
--		14430	0.08644		--		14430	0.42847		--		14430	0.43862		--		14430	0.49051		--		14430	0.50087		21390.4	0.29865	--	--		21390.4	0.3143	--	--		21390.4	0.31918	--	--
--		14425.9	0.08584		--		14425.9	0.42726		--		14425.9	0.43751		--		14425.9	0.49022		--		14425.9	0.50004		21413.3	0.29186	--	--		21413.3	0.30723	--	--		21413.3	0.31209	--	--
--		14421.7	0.08513		--		14421.7	0.4263		--		14421.7	0.43662		--		14421.7	0.48932		--		14421.7	0.49937		21436.2	0.2873	--	--		21436.2	0.30279	--	--		21436.2	0.30739	--	--
--		14417.5	0.08462		--		14417.5	0.42533		--		14417.5	0.43572		--		14417.5	0.48861		--		14417.5	0.49774		21459.2	0.28091	--	--		21459.2	0.29602	--	--		21459.2	0.30047	--	--
--		14413.4	0.08406		--		14413.4	0.42378		--		14413.4	0.43531		--		14413.4	0.48808		--		14413.4	0.49685		21482.3	0.27627	--	--		21482.3	0.29155	--	--		21482.3	0.29611	--	--
--		14409.2	0.08362		--		14409.2	0.42165		--		14409.2	0.43387		--		14409.2	0.48753		--		14409.2	0.49555		21505.4	0.26956	--	--		21505.4	0.28519	--	--		21505.4	0.28991	--	--
--		14405.1	0.08313		--		14405.1	0.42006		--		14405.1	0.43217		--		14405.1	0.48619		--		14405.1	0.49445		21528.5	0.26556	--	--		21528.5	0.28123	--	--		21528.5	0.28607	--	--
--		14400.9	0.0824		--		14400.9	0.41903		--		14400.9	0.4307		--		14400.9	0.48503		--		14400.9	0.49391		21551.7	0.2604	--	--		21551.7	0.27584	--	--		21551.7	0.28068	--	--
--		14396.8	0.08202		--		14396.8	0.41797		--		14396.8	0.42997		--		14396.8	0.48364		--		14396.8	0.49335		21575	0.25712	--	--		21575	0.27203	--	--		21575	0.27709	--	--
--		14392.6	0.08142		--		14392.6	0.4169		--		14392.6	0.42898		--		14392.6	0.48264		--		14392.6	0.4918		21598.3	0.25108	--	--		21598.3	0.26653	--	--		21598.3	0.27151	--	--
--		14388.5	0.08104		--		14388.5	0.41581		--		14388.5	0.42874		--		14388.5	0.48182		--		14388.5	0.49043		21621.6	0.24739	--	--		21621.6	0.26299	--	--		21621.6	0.26787	--	--
--		14384.3	0.08038		--		14384.3	0.41602		--		14384.3	0.42862		--		14384.3	0.48025		--		14384.3	0.48931		21645	0.24219	--	--		21645	0.25784	--	--		21645	0.26274	--	--
--		14380.2	0.07974		--		14380.2	0.41477		--		14380.2	0.42667		--		14380.2	0.47908		--		14380.2	0.48857		21668.5	0.23883	--	--		21668.5	0.25442	--	--		21668.5	0.25944	--	--
--		14376.1	0.0791		--		14376.1	0.41409		--		14376.1	0.42522		--		14376.1	0.47788		--		14376.1	0.48702		21692	0.23414	--	--		21692	0.24999	--	--		21692	0.2548	--	--
--		14371.9	0.07848		--		14371.9	0.41194		--		14371.9	0.4235		--		14371.9	0.47667		--		14371.9	0.48565		21715.5	0.2307	--	--		21715.5	0.24669	--	--		21715.5	0.25176	--	--
--		14367.8	0.07783		--		14367.8	0.41007		--		14367.8	0.42332		--		14367.8	0.47564		--		14367.8	0.48366		21739.1	0.22649	--	--		21739.1	0.24235	--	--		21739.1	0.24736	--	--
--		14363.7	0.07715		--		14363.7	0.4075		--		14363.7	0.42253		--		14363.7	0.47431		--		14363.7	0.48237		21762.8	0.22363	--	--		21762.8	0.23951	--	--		21762.8	0.24491	--	--
--		14359.6	0.07674		--		14359.6	0.40667		--		14359.6	0.42251		--		14359.6	0.47276		--		14359.6	0.48147		21786.5	0.21941	--	--		21786.5	0.23537	--	--		21786.5	0.24092	--	--
--		14355.4	0.07636		--		14355.4	0.40494		--		14355.4	0.42169		--		14355.4	0.47119		--		14355.4	0.48116		21810.3	0.21672	--	--		21810.3	0.23284	--	--		21810.3	0.23862	--	--
--		14351.3	0.07567		--		14351.3	0.40438		--		14351.3	0.42006		--		14351.3	0.47023		--		14351.3	0.47963		21834.1	0.21263	--	--		21834.1	0.22935	--	--		21834.1	0.2348	--	--
--		14347.2	0.07496		--		14347.2	0.40351		--		14347.2	0.41788		--		14347.2	0.46904		--		14347.2	0.47869		21857.9	0.2103	--	--		21857.9	0.2271	--	--		21857.9	0.23268	--	--
--		14343.1	0.07448		--		14343.1	0.40231		--		14343.1	0.41567		--		14343.1	0.46845		--		14343.1	0.47772		21881.8	0.20716	--	--		21881.8	0.22393	--	--		21881.8	0.22927	--	--
--		14339	0.07391		--		14339	0.4005		--		14339	0.41423		--		14339	0.46722		--		14339	0.47632		21905.8	0.20522	--	--		21905.8	0.2217	--	--		21905.8	0.22725	--	--
--		14334.9	0.07323		--		14334.9	0.39957		--		14334.9	0.41225		--		14334.9	0.46534		--		14334.9	0.47451		21929.8	0.20196	--	--		21929.8	0.2183	--	--		21929.8	0.224	--	--
--		14330.8	0.07275		--		14330.8	0.39833		--		14330.8	0.41159		--		14330.8	0.46408		--		14330.8	0.47288		21953.9	0.20009	--	--		21953.9	0.21643	--	--		21953.9	0.22209	--	--
--		14326.6	0.07216		--		14326.6	0.39648		--		14326.6	0.41092		--		14326.6	0.46302		--		14326.6	0.47123		21978	0.19729	--	--		21978	0.21296	--	--		21978	0.21894	--	--
--		14322.5	0.07155		--		14322.5	0.39508		--		14322.5	0.41038		--		14322.5	0.46224		--		14322.5	0.47068		22002.2	0.19558	--	--		22002.2	0.21102	--	--		22002.2	0.21693	--	--
--		14318.4	0.07102		--		14318.4	0.39367		--		14318.4	0.40902		--		14318.4	0.46124		--		14318.4	0.46972		22026.4	0.19269	--	--		22026.4	0.20839	--	--		22026.4	0.21412	--	--
--		14314.3	0.07048		--		14314.3	0.39225		--		14314.3	0.40819		--		14314.3	0.46044		--		14314.3	0.46957		22050.7	0.19042	--	--		22050.7	0.20653	--	--		22050.7	0.21225	--	--
--		14310.2	0.07004		--		14310.2	0.39021		--		14310.2	0.40653		--		14310.2	0.45856		--		14310.2	0.46879		22075.1	0.18767	--	--		22075.1	0.20369	--	--		22075.1	0.20949	--	--
--		14306.2	0.0696		--		14306.2	0.38907		--		14306.2	0.40513		--		14306.2	0.45752		--		14306.2	0.46779		22099.4	0.18568	--	--		22099.4	0.20171	--	--		22099.4	0.20773	--	--
--		14302.1	0.0691		--		14302.1	0.38813		--		14302.1	0.40336		--		14302.1	0.45661		--		14302.1	0.46669		22123.9	0.18339	--	--		22123.9	0.19866	--	--		22123.9	0.20462	--	--
--		14298	0.0686		--		14298	0.38688		--		14298	0.40185		--		14298	0.45568		--		14298	0.46559		22148.4	0.18096	--	--		22148.4	0.19682	--	--		22148.4	0.20263	--	--
--		14293.9	0.06814		--		14293.9	0.38562		--		14293.9	0.40032		--		14293.9	0.45517		--		14293.9	0.46406		22172.9	0.17866	--	--		22172.9	0.19431	--	--		22172.9	0.20005	--	--
--		14289.8	0.06767		--		14289.8	0.38404		--		14289.8	0.40017		--		14289.8	0.45401		--		14289.8	0.46251		22197.6	0.17679	--	--		22197.6	0.19286	--	--		22197.6	0.19876	--	--
--		14285.7	0.067		--		14285.7	0.38276		--		14285.7	0.39807		--		14285.7	0.45262		--		14285.7	0.46179		22222.2	0.17474	--	--		22222.2	0.1908	--	--		22222.2	0.19573	--	--
--		14281.6	0.06656		--		14281.6	0.38078		--		14281.6	0.39727		--		14281.6	0.45136		--		14281.6	0.45973		22246.9	0.17304	--	--		22246.9	0.18892	--	--		22246.9	0.19405	--	--
--		14277.6	0.06609		--		14277.6	0.38064		--		14277.6	0.39618		--		14277.6	0.44988		--		14277.6	0.45871		22271.7	0.1705	--	--		22271.7	0.18658	--	--		22271.7	0.19177	--	--
--		14273.5	0.06549		--		14273.5	0.37832		--		14273.5	0.39481		--		14273.5	0.44838		--		14273.5	0.45684		22296.5	0.16938	--	--		22296.5	0.18528	--	--		22296.5	0.19057	--	--
--		14269.4	0.065		--		14269.4	0.37599		--		14269.4	0.3937		--		14269.4	0.4471		--		14269.4	0.4558		22321.4	0.16728	--	--		22321.4	0.18307	--	--		22321.4	0.18831	--	--
--		14265.3	0.06462		--		14265.3	0.37458		--		14265.3	0.39231		--		14265.3	0.44602		--		14265.3	0.45475		22346.4	0.16589	--	--		22346.4	0.18136	--	--		22346.4	0.18669	--	--
--		14261.3	0.06419		--		14261.3	0.3731		--		14261.3	0.39112		--		14261.3	0.44531		--		14261.3	0.45428		22371.4	0.16381	--	--		22371.4	0.17901	--	--		22371.4	0.18444	--	--
--		14257.2	0.06366		--		14257.2	0.37224		--		14257.2	0.38964		--		14257.2	0.44482		--		14257.2	0.45295		22396.4	0.16269	--	--		22396.4	0.17766	--	--		22396.4	0.18334	--	--
--		14253.1	0.06307		--		14253.1	0.3698		--		14253.1	0.38759		--		14253.1	0.44321		--		14253.1	0.45204		22421.5	0.16028	--	--		22421.5	0.17589	--	--		22421.5	0.18166	--	--
--		14249.1	0.06254		--		14249.1	0.36955		--		14249.1	0.3861		--		14249.1	0.44226		--		14249.1	0.45068		22446.7	0.15915	--	--		22446.7	0.17468	--	--		22446.7	0.18052	--	--
--		14245	0.06212		--		14245	0.3674		--		14245	0.38402		--		14245	0.44086		--		14245	0.44975		22471.9	0.15778	--	--		22471.9	0.17309	--	--		22471.9	0.17906	--	--
--		14241	0.0616		--		14241	0.3659		--		14241	0.3831		--		14241	0.4397		--		14241	0.44885		22497.2	0.1568	--	--		22497.2	0.17179	--	--		22497.2	0.17768	--	--
--		14236.9	0.06131		--		14236.9	0.36376		--		14236.9	0.38218		--		14236.9	0.43853		--		14236.9	0.44837		22522.5	0.15625	--	--		22522.5	0.1704	--	--		22522.5	0.17626	--	--
--		14232.8	0.06085		--		14232.8	0.36224		--		14232.8	0.38153		--		14232.8	0.43713		--		14232.8	0.44723		22547.9	0.15508	--	--		22547.9	0.16938	--	--		22547.9	0.17503	--	--
--		14228.8	0.06041		--		14228.8	0.36103		--		14228.8	0.37973		--		14228.8	0.43505		--		14228.8	0.44587		22573.4	0.15346	--	--		22573.4	0.16814	--	--		22573.4	0.17406	--	--
--		14224.8	0.05999		--		14224.8	0.36044		--		14224.8	0.37906		--		14224.8	0.43363		--		14224.8	0.44471		22598.9	0.15288	--	--		22598.9	0.16776	--	--		22598.9	0.17359	--	--
--		14220.7	0.05951		--		14220.7	0.35896		--		14220.7	0.3776		--		14220.7	0.43227		--		14220.7	0.44317		22624.4	0.15158	--	--		22624.4	0.16681	--	--		22624.4	0.17291	--	--
--		14216.7	0.0589		--		14216.7	0.35779		--		14216.7	0.37641		--		14216.7	0.43135		--		14216.7	0.44272		22650.1	0.15125	--	--		22650.1	0.16609	--	--		22650.1	0.17214	--	--
--		14212.6	0.05847		--		14212.6	0.35596		--		14212.6	0.37492		--		14212.6	0.43109		--		14212.6	0.44117		22675.7	0.14963	--	--		22675.7	0.16465	--	--		22675.7	0.17113	--	--
--		14208.6	0.05807		--		14208.6	0.35509		--		14208.6	0.37429		--		14208.6	0.42993		--		14208.6	0.4396		22701.5	0.14914	--	--		22701.5	0.16465	--	--		22701.5	0.171	--	--
--		14204.5	0.0575		--		14204.5	0.35292		--		14204.5	0.37279		--		14204.5	0.42898		--		14204.5	0.43824		22727.3	0.14834	--	--		22727.3	0.16458	--	--		22727.3	0.17056	--	--
--		14200.5	0.05701		--		14200.5	0.35202		--		14200.5	0.37155		--		14200.5	0.42779		--		14200.5	0.43753		22753.1	0.14833	--	--		22753.1	0.16463	--	--		22753.1	0.17065	--	--
--		14196.5	0.05644		--		14196.5	0.35046		--		14196.5	0.3703		--		14196.5	0.42704		--		14196.5	0.43592		22779	0.14846	--	--		22779	0.16465	--	--		22779	0.17088	--	--
--		14192.4	0.05605		--		14192.4	0.34987		--		14192.4	0.36875		--		14192.4	0.4256		--		14192.4	0.43519		22805	0.14822	--	--		22805	0.16493	--	--		22805	0.17098	--	--
--		14188.4	0.05555		--		14188.4	0.34797		--		14188.4	0.36778		--		14188.4	0.42438		--		14188.4	0.43445		22831.1	0.14864	--	--		22831.1	0.16538	--	--		22831.1	0.17142	--	--
--		14184.4	0.05543		--		14184.4	0.34605		--		14184.4	0.3665		--		14184.4	0.42361		--		14184.4	0.43371		22857.1	0.14886	--	--		22857.1	0.1655	--	--		22857.1	0.17135	--	--
--		14180.4	0.05484		--		14180.4	0.34501		--		14180.4	0.36453		--		14180.4	0.42274		--		14180.4	0.43286		22883.3	0.14981	--	--		22883.3	0.16616	--	--		22883.3	0.17216	--	--
--		14176.4	0.05459		--		14176.4	0.34364		--		14176.4	0.36343		--		14176.4	0.42162		--		14176.4	0.43134		22909.5	0.15001	--	--		22909.5	0.16673	--	--		22909.5	0.17273	--	--
--		14172.3	0.05438		--		14172.3	0.3416		--		14172.3	0.36292		--		14172.3	0.41981		--		14172.3	0.43003		22935.8	0.14997	--	--		22935.8	0.16757	--	--		22935.8	0.17372	--	--
--		14168.3	0.05389		--		14168.3	0.34054		--		14168.3	0.3621		--		14168.3	0.41915		--		14168.3	0.42916		22962.1	0.15064	--	--		22962.1	0.16826	--	--		22962.1	0.17455	--	--
--		14164.3	0.05358		--		14164.3	0.3398		--		14164.3	0.36039		--		14164.3	0.41824		--		14164.3	0.42761		22988.5	0.15203	--	--		22988.5	0.16917	--	--		22988.5	0.17578	--	--
--		14160.3	0.05306		--		14160.3	0.33794		--		14160.3	0.35854		--		14160.3	0.41697		--		14160.3	0.4266		23015	0.15301	--	--		23015	0.16962	--	--		23015	0.17654	--	--
--		14156.3	0.05252		--		14156.3	0.33574		--		14156.3	0.35697		--		14156.3	0.41569		--		14156.3	0.42558		23041.5	0.15432	--	--		23041.5	0.17074	--	--		23041.5	0.17791	--	--
--		14152.3	0.05218		--		14152.3	0.33452		--		14152.3	0.35481		--		14152.3	0.4144		--		14152.3	0.42501		23068.1	0.15504	--	--		23068.1	0.17181	--	--		23068.1	0.17875	--	--
--		14148.3	0.0517		--		14148.3	0.3333		--		14148.3	0.35382		--		14148.3	0.41287		--		14148.3	0.42421		23094.7	0.15635	--	--		23094.7	0.17357	--	--		23094.7	0.18019	--	--
--		14144.3	0.05125		--		14144.3	0.33207		--		14144.3	0.35313		--		14144.3	0.41204		--		14144.3	0.42341		23121.4	0.15708	--	--		23121.4	0.17449	--	--		23121.4	0.18128	--	--
--		14140.3	0.05088		--		14140.3	0.33039		--		14140.3	0.35172		--		14140.3	0.41061		--		14140.3	0.42249		23148.1	0.15832	--	--		23148.1	0.17631	--	--		23148.1	0.18308	--	--
--		14136.3	0.05044		--		14136.3	0.3287		--		14136.3	0.35		--		14136.3	0.40895		--		14136.3	0.42019		23175	0.15903	--	--		23175	0.17725	--	--		23175	0.18399	--	--
--		14132.3	0.05018		--		14132.3	0.32734		--		14132.3	0.34828		--		14132.3	0.40728		--		14132.3	0.41856		23201.9	0.1604	--	--		23201.9	0.17858	--	--		23201.9	0.18563	--	--
--		14128.3	0.04977		--		14128.3	0.32531		--		14128.3	0.34685		--		14128.3	0.40536		--		14128.3	0.41694		23228.8	0.16115	--	--		23228.8	0.17955	--	--		23228.8	0.18663	--	--
--		14124.3	0.0494		--		14124.3	0.3236		--		14124.3	0.34482		--		14124.3	0.40462		--		14124.3	0.41507		23255.8	0.16327	--	--		23255.8	0.18142	--	--		23255.8	0.18839	--	--
--		14120.3	0.04887		--		14120.3	0.32153		--		14120.3	0.34336		--		14120.3	0.40386		--		14120.3	0.41387		23282.9	0.16397	--	--		23282.9	0.18241	--	--		23282.9	0.18932	--	--
--		14116.3	0.04841		--		14116.3	0.31946		--		14116.3	0.3422		--		14116.3	0.40262		--		14116.3	0.41267		23310	0.16573	--	--		23310	0.18429	--	--		23310	0.19094	--	--
--		14112.3	0.04799		--		14112.3	0.31772		--		14112.3	0.34073		--		14112.3	0.40114		--		14112.3	0.41169		23337.2	0.16674	--	--		23337.2	0.18556	--	--		23337.2	0.19243	--	--
--		14108.4	0.04771		--		14108.4	0.3163		--		14108.4	0.33955		--		14108.4	0.4006		--		14108.4	0.41002		23364.5	0.16909	--	--		23364.5	0.18748	--	--		23364.5	0.1945	--	--
--		14104.4	0.0473		--		14104.4	0.31488		--		14104.4	0.33777		--		14104.4	0.39864		--		14104.4	0.40903		23391.8	0.17038	--	--		23391.8	0.18885	--	--		23391.8	0.19576	--	--
--		14100.4	0.04683		--		14100.4	0.31315		--		14100.4	0.33631		--		14100.4	0.39741		--		14100.4	0.40784		23419.2	0.17226	--	--		23419.2	0.19071	--	--		23419.2	0.19768	--	--
--		14096.4	0.04647		--		14096.4	0.31141		--		14096.4	0.33485		--		14096.4	0.3957		--		14096.4	0.40594		23446.7	0.17337	--	--		23446.7	0.19181	--	--		23446.7	0.19873	--	--
--		14092.4	0.04607		--		14092.4	0.31034		--		14092.4	0.33369		--		14092.4	0.39446		--		14092.4	0.40451		23474.2	0.17518	--	--		23474.2	0.19374	--	--		23474.2	0.20069	--	--
--		14088.5	0.04559		--		14088.5	0.30893		--		14088.5	0.33222		--		14088.5	0.39226		--		14088.5	0.4033		23501.8	0.17634	--	--		23501.8	0.19504	--	--		23501.8	0.20179	--	--
--		14084.5	0.04541		--		14084.5	0.30683		--		14084.5	0.33104		--		14084.5	0.391		--		14084.5	0.40209		23529.4	0.1787	--	--		23529.4	0.1973	--	--		23529.4	0.20409	--	--
--		14080.5	0.04501		--		14080.5	0.30577		--		14080.5	0.32989		--		14080.5	0.38977		--		14080.5	0.40136		23557.1	0.17993	--	--		23557.1	0.19864	--	--		23557.1	0.20547	--	--
--		14076.6	0.04468		--		14076.6	0.30436		--		14076.6	0.32842		--		14076.6	0.38781		--		14076.6	0.40086		23584.9	0.18263	--	--		23584.9	0.20078	--	--		23584.9	0.20788	--	--
--		14072.6	0.04435		--		14072.6	0.30295		--		14072.6	0.32633		--		14072.6	0.38656		--		14072.6	0.39988		23612.8	0.18418	--	--		23612.8	0.20238	--	--		23612.8	0.20924	--	--
--		14068.7	0.0441		--		14068.7	0.30187		--		14068.7	0.32454		--		14068.7	0.38507		--		14068.7	0.3982		23640.7	0.18582	--	--		23640.7	0.20449	--	--		23640.7	0.21119	--	--
--		14064.7	0.04373		--		14064.7	0.30044		--		14064.7	0.32336		--		14064.7	0.38356		--		14064.7	0.39651		23668.6	0.18719	--	--		23668.6	0.20603	--	--		23668.6	0.21261	--	--
--		14060.7	0.04331		--		14060.7	0.29867		--		14060.7	0.32095		--		14060.7	0.38231		--		14060.7	0.39483		23696.7	0.1891	--	--		23696.7	0.20822	--	--		23696.7	0.2146	--	--
--		14056.8	0.04297		--		14056.8	0.29656		--		14056.8	0.31946		--		14056.8	0.38105		--		14056.8	0.39337		23724.8	0.19078	--	--		23724.8	0.20956	--	--		23724.8	0.21605	--	--
--		14052.8	0.04267		--		14052.8	0.29478		--		14052.8	0.31765		--		14052.8	0.37955		--		14052.8	0.39239		23753	0.19358	--	--		23753	0.21157	--	--		23753	0.21844	--	--
--		14048.9	0.04227		--		14048.9	0.29264		--		14048.9	0.31646		--		14048.9	0.37803		--		14048.9	0.39092		23781.2	0.19506	--	--		23781.2	0.21289	--	--		23781.2	0.21984	--	--
--		14044.9	0.04194		--		14044.9	0.29119		--		14044.9	0.31432		--		14044.9	0.37724		--		14044.9	0.38945		23809.5	0.19733	--	--		23809.5	0.21512	--	--		23809.5	0.22177	--	--
--		14041	0.04154		--		14041	0.29046		--		14041	0.31253		--		14041	0.37575		--		14041	0.388		23837.9	0.19835	--	--		23837.9	0.21693	--	--		23837.9	0.2234	--	--
--		14037.1	0.04124		--		14037.1	0.28834		--		14037.1	0.31135		--		14037.1	0.37401		--		14037.1	0.38631		23866.3	0.20117	--	--		23866.3	0.21973	--	--		23866.3	0.22599	--	--
--		14033.1	0.04099		--		14033.1	0.2869		--		14033.1	0.31078		--		14033.1	0.37299		--		14033.1	0.38532		23894.9	0.20287	--	--		23894.9	0.22158	--	--		23894.9	0.22798	--	--
--		14029.2	0.04054		--		14029.2	0.28476		--		14029.2	0.30959		--		14029.2	0.37148		--		14029.2	0.3841		23923.4	0.20658	--	--		23923.4	0.2249	--	--		23923.4	0.23099	--	--
--		14025.2	0.04019		--		14025.2	0.28295		--		14025.2	0.30746		--		14025.2	0.3702		--		14025.2	0.38262		23952.1	0.20822	--	--		23952.1	0.22629	--	--		23952.1	0.23263	--	--
--		14021.3	0.04002		--		14021.3	0.28152		--		14021.3	0.30534		--		14021.3	0.36895		--		14021.3	0.38141		23980.8	0.21056	--	--		23980.8	0.22905	--	--		23980.8	0.23522	--	--
--		14017.4	0.03961		--		14017.4	0.28043		--		14017.4	0.30416		--		14017.4	0.36819		--		14017.4	0.37971		24009.6	0.21259	--	--		24009.6	0.23067	--	--		24009.6	0.23709	--	--
--		14013.5	0.03945		--		14013.5	0.27864		--		14013.5	0.30265		--		14013.5	0.36643		--		14013.5	0.37849		24038.5	0.21532	--	--		24038.5	0.2337	--	--		24038.5	0.24014	--	--
--		14009.5	0.03905		--		14009.5	0.27789		--		14009.5	0.30114		--		14009.5	0.36541		--		14009.5	0.3775		24067.4	0.21692	--	--		24067.4	0.23534	--	--		24067.4	0.24165	--	--
--		14005.6	0.03872		--		14005.6	0.27608		--		14005.6	0.30025		--		14005.6	0.36389		--		14005.6	0.37506		24096.4	0.21998	--	--		24096.4	0.23798	--	--		24096.4	0.24425	--	--
--		14001.7	0.03831		--		14001.7	0.2747		--		14001.7	0.29882		--		14001.7	0.3617		--		14001.7	0.37366		24125.5	0.2226	--	--		24125.5	0.24004	--	--		24125.5	0.24605	--	--
--		13997.8	0.03808		--		13997.8	0.27295		--		13997.8	0.29801		--		13997.8	0.36001		--		13997.8	0.37323		24154.6	0.22551	--	--		24154.6	0.24274	--	--		24154.6	0.24892	--	--
--		13993.8	0.03784		--		13993.8	0.27191		--		13993.8	0.29656		--		13993.8	0.3588		--		13993.8	0.37255		24183.8	0.22807	--	--		24183.8	0.24533	--	--		24183.8	0.25096	--	--
--		13989.9	0.03754		--		13989.9	0.27051		--		13989.9	0.29479		--		13989.9	0.35808		--		13989.9	0.37089		24213.1	0.23073	--	--		24213.1	0.24837	--	--		24213.1	0.2541	--	--
--		13986	0.03733		--		13986	0.26838		--		13986	0.29364		--		13986	0.35686		--		13986	0.37044		24242.4	0.23287	--	--		24242.4	0.25067	--	--		24242.4	0.25625	--	--
--		13982.1	0.03699		--		13982.1	0.26667		--		13982.1	0.29224		--		13982.1	0.35545		--		13982.1	0.36932		24271.8	0.23623	--	--		24271.8	0.25338	--	--		24271.8	0.25914	--	--
--		13978.2	0.03685		--		13978.2	0.2653		--		13978.2	0.29082		--		13978.2	0.35378		--		13978.2	0.3677		24301.3	0.23805	--	--		24301.3	0.25524	--	--		24301.3	0.26089	--	--
--		13974.3	0.03654		--		13974.3	0.26357		--		13974.3	0.28972		--		13974.3	0.3521		--		13974.3	0.36583		24330.9	0.24117	--	--		24330.9	0.25742	--	--		24330.9	0.26334	--	--
--		13970.4	0.03622		--		13970.4	0.26251		--		13970.4	0.28764		--		13970.4	0.35091		--		13970.4	0.36493		24360.5	0.2428	--	--		24360.5	0.25888	--	--		24360.5	0.26488	--	--
--		13966.5	0.03592		--		13966.5	0.26115		--		13966.5	0.28588		--		13966.5	0.35022		--		13966.5	0.36427		24390.2	0.24523	--	--		24390.2	0.26152	--	--		24390.2	0.26709	--	--
--		13962.6	0.03562		--		13962.6	0.26028		--		13962.6	0.2841		--		13962.6	0.34927		--		13962.6	0.3636		24420	0.24695	--	--		24420	0.26278	--	--		24420	0.26848	--	--
--		13958.7	0.03551		--		13958.7	0.25793		--		13958.7	0.28231		--		13958.7	0.34755		--		13958.7	0.36193		24449.9	0.24971	--	--		24449.9	0.26582	--	--		24449.9	0.27054	--	--
--		13954.8	0.03533		--		13954.8	0.25672		--		13954.8	0.28051		--		13954.8	0.34658		--		13954.8	0.36026		24479.8	0.25117	--	--		24479.8	0.26734	--	--		24479.8	0.27181	--	--
--		13950.9	0.035		--		13950.9	0.25522		--		13950.9	0.27935		--		13950.9	0.34433		--		13950.9	0.35882		24509.8	0.25375	--	--		24509.8	0.27004	--	--		24509.8	0.274	--	--
--		13947	0.03474		--		13947	0.25338		--		13947	0.27818		--		13947	0.34258		--		13947	0.35763		24539.9	0.25473	--	--		24539.9	0.27058	--	--		24539.9	0.27497	--	--
--		13943.1	0.03443		--		13943.1	0.25164		--		13943.1	0.27664		--		13943.1	0.34104		--		13943.1	0.35664		24570	0.25649	--	--		24570	0.27198	--	--		24570	0.27642	--	--
--		13939.2	0.03428		--		13939.2	0.25048		--		13939.2	0.27543		--		13939.2	0.33975		--		13939.2	0.35565		24600.2	0.25744	--	--		24600.2	0.27244	--	--		24600.2	0.27732	--	--
--		13935.3	0.03395		--		13935.3	0.24917		--		13935.3	0.27421		--		13935.3	0.33948		--		13935.3	0.35415		24630.5	0.2596	--	--		24630.5	0.27423	--	--		24630.5	0.27912	--	--
--		13931.5	0.03364		--		13931.5	0.24796		--		13931.5	0.27265		--		13931.5	0.33767		--		13931.5	0.35314		24660.9	0.26101	--	--		24660.9	0.27541	--	--		24660.9	0.28011	--	--
--		13927.6	0.03336		--		13927.6	0.24593		--		13927.6	0.27075		--		13927.6	0.3361		--		13927.6	0.35162		24691.4	0.26348	--	--		24691.4	0.27743	--	--		24691.4	0.28117	--	--
--		13923.7	0.03316		--		13923.7	0.24462		--		13923.7	0.2685		--		13923.7	0.3345		--		13923.7	0.34958		24721.9	0.26375	--	--		24721.9	0.27851	--	--		24721.9	0.28201	--	--
--		13919.8	0.03297		--		13919.8	0.24385		--		13919.8	0.26657		--		13919.8	0.33316		--		13919.8	0.34803		24752.5	0.26397	--	--		24752.5	0.2787	--	--		24752.5	0.28235	--	--
--		13915.9	0.03278		--		13915.9	0.24208		--		13915.9	0.26496		--		13915.9	0.33155		--		13915.9	0.34622		24783.1	0.26439	--	--		24783.1	0.27867	--	--		24783.1	0.28288	--	--
--		13912.1	0.03271		--		13912.1	0.24118		--		13912.1	0.264		--		13912.1	0.32967		--		13912.1	0.34415		24813.9	0.26541	--	--		24813.9	0.27881	--	--		24813.9	0.28295	--	--
--		13908.2	0.03239		--		13908.2	0.24003		--		13908.2	0.26271		--		13908.2	0.32909		--		13908.2	0.34308		24844.7	0.26715	--	--		24844.7	0.2797	--	--		24844.7	0.2838	--	--
--		13904.3	0.03211		--		13904.3	0.23865		--		13904.3	0.26142		--		13904.3	0.3272		--		13904.3	0.34253		24875.6	0.26764	--	--		24875.6	0.28022	--	--		24875.6	0.28416	--	--
--		13900.5	0.03191		--		13900.5	0.23757		--		13900.5	0.26079		--		13900.5	0.32557		--		13900.5	0.34146		24906.6	0.26799	--	--		24906.6	0.28048	--	--		24906.6	0.28453	--	--
--		13896.6	0.03166		--		13896.6	0.23473		--		13896.6	0.25849		--		13896.6	0.3242		--		13896.6	0.34013		24937.7	0.26818	--	--		24937.7	0.28025	--	--		24937.7	0.28376	--	--
--		13892.7	0.03147		--		13892.7	0.23326		--		13892.7	0.25718		--		13892.7	0.32229		--		13892.7	0.33931		24968.8	0.26848	--	--		24968.8	0.27984	--	--		24968.8	0.28332	--	--
--		13888.9	0.03115		--		13888.9	0.23125		--		13888.9	0.25586		--		13888.9	0.32116		--		13888.9	0.33823		25000	0.26764	--	--		25000	0.27866	--	--		25000	0.28219	--	--
--		13885	0.03083		--		13885	0.22963		--		13885	0.25404		--		13885	0.32021		--		13885	0.3368		25031.3	0.26704	--	--		25031.3	0.27761	--	--		25031.3	0.28124	--	--
--		13881.2	0.03059		--		13881.2	0.22904		--		13881.2	0.25187		--		13881.2	0.31978		--		13881.2	0.33537		25062.7	0.26578	--	--		25062.7	0.27606	--	--		25062.7	0.27963	--	--
--		13877.3	0.03026		--		13877.3	0.22819		--		13877.3	0.25105		--		13877.3	0.31828		--		13877.3	0.33366		25094.1	0.26515	--	--		25094.1	0.27513	--	--		25094.1	0.27855	--	--
--		13873.5	0.03016		--		13873.5	0.22703		--		13873.5	0.24987		--		13873.5	0.31703		--		13873.5	0.33195		25125.6	0.26499	--	--		25125.6	0.2737	--	--		25125.6	0.27749	--	--
--		13869.6	0.02989		--		13869.6	0.22616		--		13869.6	0.24834		--		13869.6	0.31525		--		13869.6	0.33048		25157.2	0.26459	--	--		25157.2	0.27277	--	--		25157.2	0.27646	--	--
--		13865.8	0.02972		--		13865.8	0.22548		--		13865.8	0.24757		--		13865.8	0.31407		--		13865.8	0.32857		25188.9	0.26219	--	--		25188.9	0.27107	--	--		25188.9	0.2741	--	--
--		13861.9	0.02957		--		13861.9	0.2238		--		13861.9	0.24615		--		13861.9	0.31235		--		13861.9	0.32821		25220.7	0.26016	--	--		25220.7	0.26927	--	--		25220.7	0.27179	--	--
--		13858.1	0.0294		--		13858.1	0.22207		--		13858.1	0.24546		--		13858.1	0.31195		--		13858.1	0.32705		25252.5	0.25697	--	--		25252.5	0.26647	--	--		25252.5	0.26861	--	--
--		13854.3	0.02922		--		13854.3	0.22086		--		13854.3	0.24398		--		13854.3	0.31048		--		13854.3	0.32615		25284.5	0.25603	--	--		25284.5	0.2647	--	--		25284.5	0.26677	--	--
--		13850.4	0.02899		--		13850.4	0.21949		--		13850.4	0.24283		--		13850.4	0.30953		--		13850.4	0.32472		25316.5	0.25316	--	--		25316.5	0.26195	--	--		25316.5	0.26381	--	--
--		13846.6	0.0289		--		13846.6	0.21749		--		13846.6	0.24129		--		13846.6	0.30834		--		13846.6	0.32331		25348.5	0.25169	--	--		25348.5	0.26016	--	--		25348.5	0.26201	--	--
--		13842.7	0.02877		--		13842.7	0.21586		--		13842.7	0.2404		--		13842.7	0.30687		--		13842.7	0.32137		25380.7	0.24814	--	--		25380.7	0.25589	--	--		25380.7	0.25796	--	--
--		13838.9	0.02858		--		13838.9	0.21445		--		13838.9	0.23905		--		13838.9	0.30539		--		13838.9	0.32073		25413	0.24678	--	--		25413	0.25367	--	--		25413	0.25563	--	--
--		13835.1	0.02837		--		13835.1	0.21404		--		13835.1	0.23724		--		13835.1	0.30417		--		13835.1	0.32035		25445.3	0.24355	--	--		25445.3	0.25036	--	--		25445.3	0.25178	--	--
--		13831.3	0.02814		--		13831.3	0.21292		--		13831.3	0.23576		--		13831.3	0.30238		--		13831.3	0.31864		25477.7	0.24121	--	--		25477.7	0.2485	--	--		25477.7	0.24961	--	--
--		13827.4	0.02793		--		13827.4	0.21193		--		13827.4	0.23399		--		13827.4	0.3008		--		13827.4	0.31791		25510.2	0.23736	--	--		25510.2	0.24506	--	--		25510.2	0.24611	--	--
--		13823.6	0.02765		--		13823.6	0.20995		--		13823.6	0.23316		--		13823.6	0.29948		--		13823.6	0.31637		25542.8	0.23513	--	--		25542.8	0.24257	--	--		25542.8	0.2438	--	--
--		13819.8	0.0275		--		13819.8	0.20898		--		13819.8	0.23109		--		13819.8	0.29814		--		13819.8	0.31455		25575.4	0.23232	--	--		25575.4	0.23902	--	--		25575.4	0.24039	--	--
--		13816	0.02734		--		13816	0.20757		--		13816	0.22999		--		13816	0.29708		--		13816	0.31245		25608.2	0.22984	--	--		25608.2	0.23681	--	--		25608.2	0.23777	--	--
--		13812.2	0.02706		--		13812.2	0.20559		--		13812.2	0.22853		--		13812.2	0.296		--		13812.2	0.31168		25641	0.22702	--	--		25641	0.2334	--	--		25641	0.23438	--	--
--		13808.3	0.02694		--		13808.3	0.20503		--		13808.3	0.22792		--		13808.3	0.29464		--		13808.3	0.31065		25673.9	0.22459	--	--		25673.9	0.2313	--	--		25673.9	0.23202	--	--
--		13804.5	0.02683		--		13804.5	0.20375		--		13804.5	0.22602		--		13804.5	0.29327		--		13804.5	0.30933		25706.9	0.22217	--	--		25706.9	0.22773	--	--		25706.9	0.22885	--	--
--		13800.7	0.02672		--		13800.7	0.20293		--		13800.7	0.22432		--		13800.7	0.29189		--		13800.7	0.30773		25740	0.22059	--	--		25740	0.22596	--	--		25740	0.22688	--	--
--		13796.9	0.02661		--		13796.9	0.20143		--		13796.9	0.22285		--		13796.9	0.29022		--		13796.9	0.30639		25773.2	0.21709	--	--		25773.2	0.22237	--	--		25773.2	0.2233	--	--
--		13793.1	0.02641		--		13793.1	0.20004		--		13793.1	0.22202		--		13793.1	0.28882		--		13793.1	0.30558		25806.5	0.21432	--	--		25806.5	0.22016	--	--		25806.5	0.22126	--	--
--		13789.3	0.02622		--		13789.3	0.19896		--		13789.3	0.22041		--		13789.3	0.28774		--		13789.3	0.304		25839.8	0.20995	--	--		25839.8	0.21654	--	--		25839.8	0.21788	--	--
--		13785.5	0.02599		--		13785.5	0.19719		--		13785.5	0.21939		--		13785.5	0.28636		--		13785.5	0.3035		25873.2	0.20839	--	--		25873.2	0.21431	--	--		25873.2	0.21589	--	--
--		13781.7	0.02588		--		13781.7	0.19585		--		13781.7	0.21808		--		13781.7	0.28497		--		13781.7	0.30216		25906.7	0.20546	--	--		25906.7	0.21098	--	--		25906.7	0.21291	--	--
--		13777.9	0.02564		--		13777.9	0.1949		--		13777.9	0.21646		--		13777.9	0.28414		--		13777.9	0.30082		25940.3	0.20443	--	--		25940.3	0.2087	--	--		25940.3	0.21102	--	--
--		13774.1	0.02547		--		13774.1	0.19362		--		13774.1	0.21563		--		13774.1	0.28216		--		13774.1	0.29974		25974	0.2014	--	--		25974	0.20621	--	--		25974	0.20824	--	--
--		13770.3	0.02543		--		13770.3	0.19226		--		13770.3	0.21434		--		13770.3	0.28142		--		13770.3	0.29792		26007.8	0.19912	--	--		26007.8	0.20417	--	--		26007.8	0.20582	--	--
--		13766.5	0.0253		--		13766.5	0.19065		--		13766.5	0.21308		--		13766.5	0.28037		--		13766.5	0.2958		26041.7	0.19586	--	--		26041.7	0.20172	--	--		26041.7	0.20286	--	--
--		13762.7	0.02508		--		13762.7	0.18943		--		13762.7	0.2117		--		13762.7	0.27903		--		13762.7	0.29451		26075.6	0.19462	--	--		26075.6	0.20028	--	--		26075.6	0.20127	--	--
--		13758.9	0.02506		--		13758.9	0.18885		--		13758.9	0.21042		--		13758.9	0.27797		--		13758.9	0.29348		26109.7	0.1928	--	--		26109.7	0.19801	--	--		26109.7	0.19874	--	--
--		13755.2	0.0249		--		13755.2	0.18736		--		13755.2	0.20938		--		13755.2	0.27689		--		13755.2	0.29245		26143.8	0.19102	--	--		26143.8	0.19589	--	--		26143.8	0.19686	--	--
--		13751.4	0.02465		--		13751.4	0.18679		--		13751.4	0.20774		--		13751.4	0.27559		--		13751.4	0.2912		26178	0.18762	--	--		26178	0.19275	--	--		26178	0.19427	--	--
--		13747.6	0.02433		--		13747.6	0.1856		--		13747.6	0.20675		--		13747.6	0.27369		--		13747.6	0.29022		26212.3	0.18585	--	--		26212.3	0.1909	--	--		26212.3	0.19265	--	--
--		13743.8	0.02417		--		13743.8	0.18418		--		13743.8	0.20479		--		13743.8	0.27266		--		13743.8	0.28894		26246.7	0.18383	--	--		26246.7	0.18831	--	--		26246.7	0.19012	--	--
--		13740	0.02414		--		13740	0.18283		--		13740	0.20269		--		13740	0.27102		--		13740	0.28708		26281.2	0.1825	--	--		26281.2	0.18679	--	--		26281.2	0.18868	--	--
--		13736.3	0.02408		--		13736.3	0.18164		--		13736.3	0.20203		--		13736.3	0.26996		--		13736.3	0.28606		26315.8	0.18051	--	--		26315.8	0.18446	--	--		26315.8	0.18576	--	--
--		13732.5	0.02397		--		13732.5	0.18031		--		13732.5	0.20118		--		13732.5	0.26888		--		13732.5	0.28503		26350.5	0.17792	--	--		26350.5	0.18265	--	--		26350.5	0.18397	--	--
--		13728.7	0.02388		--		13728.7	0.17976		--		13728.7	0.20047		--		13728.7	0.2678		--		13728.7	0.28457		26385.2	0.175	--	--		26385.2	0.17989	--	--		26385.2	0.18137	--	--
--		13725	0.02364		--		13725	0.17862		--		13725	0.19915		--		13725	0.26699		--		13725	0.28322		26420.1	0.17405	--	--		26420.1	0.17834	--	--		26420.1	0.1799	--	--
--		13721.2	0.02342		--		13721.2	0.17721		--		13721.2	0.19807		--		13721.2	0.26529		--		13721.2	0.28158		26455	0.17192	--	--		26455	0.17609	--	--		26455	0.17758	--	--
--		13717.4	0.02329		--		13717.4	0.17714		--		13717.4	0.19619		--		13717.4	0.26416		--		13717.4	0.2802		26490.1	0.17051	--	--		26490.1	0.17438	--	--		26490.1	0.17566	--	--
--		13713.7	0.02314		--		13713.7	0.17609		--		13713.7	0.19465		--		13713.7	0.26263		--		13713.7	0.27931		26525.2	0.16763	--	--		26525.2	0.17179	--	--		26525.2	0.17347	--	--
--		13709.9	0.02307		--		13709.9	0.17481		--		13709.9	0.19348		--		13709.9	0.2606		--		13709.9	0.27811		26560.4	0.16545	--	--		26560.4	0.16972	--	--		26560.4	0.17163	--	--
--		13706.1	0.02299		--		13706.1	0.17344		--		13706.1	0.19211		--		13706.1	0.25927		--		13706.1	0.27748		26595.7	0.16297	--	--		26595.7	0.1679	--	--		26595.7	0.16931	--	--
--		13702.4	0.02271		--		13702.4	0.1724		--		13702.4	0.19103		--		13702.4	0.25755		--		13702.4	0.27597		26631.2	0.16169	--	--		26631.2	0.16644	--	--		26631.2	0.16788	--	--
--		13698.6	0.02258		--		13698.6	0.17122		--		13698.6	0.19014		--		13698.6	0.25635		--		13698.6	0.27426		26666.7	0.16039	--	--		26666.7	0.16478	--	--		26666.7	0.1656	--	--
--		13694.9	0.0224		--		13694.9	0.16996		--		13694.9	0.18926		--		13694.9	0.25494		--		13694.9	0.27246		26702.3	0.1586	--	--		26702.3	0.16281	--	--		26702.3	0.16396	--	--
--		13691.1	0.02231		--		13691.1	0.16908		--		13691.1	0.18816		--		13691.1	0.2536		--		13691.1	0.27102		26738	0.15701	--	--		26738	0.16064	--	--		26738	0.16187	--	--
--		13687.4	0.02213		--		13687.4	0.16828		--		13687.4	0.18636		--		13687.4	0.25222		--		13687.4	0.27059		26773.8	0.1553	--	--		26773.8	0.15948	--	--		26773.8	0.16054	--	--
--		13683.6	0.02202		--		13683.6	0.16708		--		13683.6	0.18517		--		13683.6	0.25108		--		13683.6	0.26899		26809.7	0.15295	--	--		26809.7	0.15704	--	--		26809.7	0.15831	--	--
--		13679.9	0.02185		--		13679.9	0.16521		--		13679.9	0.18381		--		13679.9	0.24971		--		13679.9	0.26797		26845.6	0.15045	--	--		26845.6	0.1552	--	--		26845.6	0.15666	--	--
--		13676.1	0.02166		--		13676.1	0.16368		--		13676.1	0.18224		--		13676.1	0.24925		--		13676.1	0.26649		26881.7	0.14847	--	--		26881.7	0.1528	--	--		26881.7	0.15478	--	--
--		13672.4	0.02162		--		13672.4	0.1621		--		13672.4	0.18165		--		13672.4	0.24805		--		13672.4	0.265		26917.9	0.14753	--	--		26917.9	0.15149	--	--		26917.9	0.15355	--	--
--		13668.7	0.02137		--		13668.7	0.16129		--		13668.7	0.1803		--		13668.7	0.24652		--		13668.7	0.26404		26954.2	0.14624	--	--		26954.2	0.15062	--	--		26954.2	0.15212	--	--
--		13664.9	0.02123		--		13664.9	0.16017		--		13664.9	0.17854		--		13664.9	0.24527		--		13664.9	0.26202		26990.6	0.14565	--	--		26990.6	0.1497	--	--		26990.6	0.15092	--	--
--		13661.2	0.02115		--		13661.2	0.15855		--		13661.2	0.17657		--		13661.2	0.24409		--		13661.2	0.26065		27027	0.14224	--	--		27027	0.14743	--	--		27027	0.14839	--	--
--		13657.5	0.02107		--		13657.5	0.15745		--		13657.5	0.17558		--		13657.5	0.24299		--		13657.5	0.25959		27063.6	0.14213	--	--		27063.6	0.14642	--	--		27063.6	0.14724	--	--
--		13653.7	0.02091		--		13653.7	0.15669		--		13653.7	0.17489		--		13653.7	0.24186		--		13653.7	0.25819		27100.3	0.14199	--	--		27100.3	0.14416	--	--		27100.3	0.14635	--	--
--		13650	0.02074		--		13650	0.15539		--		13650	0.17348		--		13650	0.24005		--		13650	0.25635		27137	0.14068	--	--		27137	0.14381	--	--		27137	0.14566	--	--
--		13646.3	0.02066		--		13646.3	0.15475		--		13646.3	0.17246		--		13646.3	0.23902		--		13646.3	0.25524		27173.9	0.13868	--	--		27173.9	0.14213	--	--		27173.9	0.14388	--	--
--		13642.6	0.02058		--		13642.6	0.15353		--		13642.6	0.17083		--		13642.6	0.23719		--		13642.6	0.25377		27210.9	0.13713	--	--		27210.9	0.14194	--	--		27210.9	0.14287	--	--
--		13638.8	0.02036		--		13638.8	0.15281		--		13638.8	0.16995		--		13638.8	0.23592		--		13638.8	0.25323		27248	0.13671	--	--		27248	0.14048	--	--		27248	0.14162	--	--
--		13635.1	0.02023		--		13635.1	0.1519		--		13635.1	0.16911		--		13635.1	0.23473		--		13635.1	0.25221		27285.1	0.1365	--	--		27285.1	0.13965	--	--		27285.1	0.14082	--	--
--		13631.4	0.02016		--		13631.4	0.15081		--		13631.4	0.16846		--		13631.4	0.23331		--		13631.4	0.25087		27322.4	0.13478	--	--		27322.4	0.13775	--	--		27322.4	0.13978	--	--
--		13627.7	0.01998		--		13627.7	0.15007		--		13627.7	0.16695		--		13627.7	0.23254		--		13627.7	0.24961		27359.8	0.13436	--	--		27359.8	0.137	--	--		27359.8	0.13903	--	--
--		13624	0.01979		--		13624	0.14918		--		13624	0.1655		--		13624	0.23128		--		13624	0.24844		27397.3	0.13232	--	--		27397.3	0.13659	--	--		27397.3	0.13851	--	--
--		13620.3	0.01966		--		13620.3	0.14776		--		13620.3	0.16424		--		13620.3	0.2306		--		13620.3	0.24756		27434.8	0.13175	--	--		27434.8	0.13581	--	--		27434.8	0.13791	--	--
--		13616.6	0.01964		--		13616.6	0.14689		--		13616.6	0.16313		--		13616.6	0.22919		--		13616.6	0.24649		27472.5	0.13048	--	--		27472.5	0.13502	--	--		27472.5	0.13695	--	--
--		13612.9	0.01951		--		13612.9	0.14581		--		13612.9	0.16209		--		13612.9	0.22719		--		13612.9	0.24516		27510.3	0.13042	--	--		27510.3	0.13477	--	--		27510.3	0.13644	--	--
--		13609.1	0.01949		--		13609.1	0.14515		--		13609.1	0.16071		--		13609.1	0.22638		--		13609.1	0.24391		27548.2	0.12891	--	--		27548.2	0.13454	--	--		27548.2	0.13557	--	--
--		13605.4	0.01936		--		13605.4	0.14396		--		13605.4	0.16015		--		13605.4	0.22565		--		13605.4	0.24287		27586.2	0.1275	--	--		27586.2	0.13367	--	--		27586.2	0.13458	--	--
--		13601.7	0.01925		--		13601.7	0.14303		--		13601.7	0.1586		--		13601.7	0.22438		--		13601.7	0.24178		27624.3	0.12672	--	--		27624.3	0.13321	--	--		27624.3	0.1344	--	--
--		13598	0.01918		--		13598	0.14217		--		13598	0.15717		--		13598	0.2233		--		13598	0.24055		27662.5	0.12651	--	--		27662.5	0.13245	--	--		27662.5	0.13421	--	--
--		13594.3	0.01906		--		13594.3	0.14135		--		13594.3	0.15606		--		13594.3	0.22171		--		13594.3	0.2394		27700.8	0.12745	--	--		27700.8	0.13277	--	--		27700.8	0.13499	--	--
--		13590.6	0.01891		--		13590.6	0.14038		--		13590.6	0.15506		--		13590.6	0.22064		--		13590.6	0.23828		27739.3	0.12782	--	--		27739.3	0.13277	--	--		27739.3	0.13436	--	--
--		13587	0.01873		--		13587	0.1395		--		13587	0.15317		--		13587	0.21995		--		13587	0.23743		27777.8	0.12698	--	--		27777.8	0.13203	--	--		27777.8	0.1333	--	--
--		13583.3	0.01863		--		13583.3	0.13862		--		13583.3	0.15203		--		13583.3	0.21899		--		13583.3	0.23629		27816.4	0.12718	--	--		27816.4	0.13122	--	--		27816.4	0.13304	--	--
--		13579.6	0.01853		--		13579.6	0.13779		--		13579.6	0.15115		--		13579.6	0.21779		--		13579.6	0.23494		27855.2	0.12706	--	--		27855.2	0.13056	--	--		27855.2	0.13295	--	--
--		13575.9	0.01832		--		13575.9	0.13728		--		13575.9	0.15097		--		13575.9	0.21682		--		13575.9	0.23446		27894	0.12841	--	--		27894	0.13124	--	--		27894	0.13368	--	--
--		13572.2	0.01832		--		13572.2	0.13695		--		13572.2	0.14989		--		13572.2	0.21536		--		13572.2	0.23282		27933	0.12763	--	--		27933	0.13262	--	--		27933	0.13396	--	--
--		13568.5	0.01811		--		13568.5	0.13571		--		13568.5	0.14851		--		13568.5	0.21453		--		13568.5	0.23151		27972	0.12755	--	--		27972	0.13242	--	--		27972	0.13419	--	--
--		13564.8	0.01791		--		13564.8	0.13414		--		13564.8	0.14734		--		13564.8	0.21298		--		13564.8	0.23021		28011.2	0.12643	--	--		28011.2	0.13212	--	--		28011.2	0.13409	--	--
--		13561.2	0.0178		--		13561.2	0.13348		--		13561.2	0.14655		--		13561.2	0.21214		--		13561.2	0.22934		28050.5	0.12655	--	--		28050.5	0.13159	--	--		28050.5	0.13417	--	--
--		13557.5	0.01776		--		13557.5	0.13261		--		13557.5	0.14545		--		13557.5	0.21166		--		13557.5	0.22849		28089.9	0.12595	--	--		28089.9	0.13156	--	--		28089.9	0.13395	--	--
--		13553.8	0.01757		--		13553.8	0.1315		--		13553.8	0.14451		--		13553.8	0.21018		--		13553.8	0.22723		28129.4	0.12604	--	--		28129.4	0.13225	--	--		28129.4	0.13436	--	--
--		13550.1	0.01757		--		13550.1	0.12989		--		13550.1	0.14404		--		13550.1	0.2087		--		13550.1	0.22576		28169	0.12687	--	--		28169	0.13354	--	--		28169	0.1349	--	--
--		13546.5	0.01742		--		13546.5	0.12891		--		13546.5	0.14319		--		13546.5	0.20779		--		13546.5	0.22479		28208.7	0.12891	--	--		28208.7	0.1342	--	--		28208.7	0.13552	--	--
--		13542.8	0.01736		--		13542.8	0.1286		--		13542.8	0.14241		--		13542.8	0.20708		--		13542.8	0.22321		28248.6	0.12984	--	--		28248.6	0.13475	--	--		28248.6	0.13623	--	--
--		13539.1	0.01714		--		13539.1	0.1279		--		13539.1	0.14132		--		13539.1	0.20571		--		13539.1	0.22192		28288.5	0.13059	--	--		28288.5	0.13463	--	--		28288.5	0.13641	--	--
--		13535.5	0.01702		--		13535.5	0.12704		--		13535.5	0.13986		--		13535.5	0.20457		--		13535.5	0.22119		28328.6	0.13156	--	--		28328.6	0.13578	--	--		28328.6	0.13753	--	--
--		13531.8	0.01696		--		13531.8	0.12593		--		13531.8	0.13835		--		13531.8	0.20342		--		13531.8	0.22028		28368.8	0.1323	--	--		28368.8	0.13685	--	--		28368.8	0.13803	--	--
--		13528.1	0.01692		--		13528.1	0.12529		--		13528.1	0.13735		--		13528.1	0.20282		--		13528.1	0.21948		28409.1	0.13258	--	--		28409.1	0.13743	--	--		28409.1	0.13887	--	--
--		13524.5	0.01675		--		13524.5	0.1237		--		13524.5	0.13666		--		13524.5	0.20198		--		13524.5	0.21815		28449.5	0.13247	--	--		28449.5	0.13808	--	--		28449.5	0.13951	--	--
--		13520.8	0.01659		--		13520.8	0.12275		--		13520.8	0.13569		--		13520.8	0.20091		--		13520.8	0.21675		28490	0.13238	--	--		28490	0.13878	--	--		28490	0.14052	--	--
--		13517.2	0.01663		--		13517.2	0.12243		--		13517.2	0.13484		--		13517.2	0.19993		--		13517.2	0.2156		28530.7	0.13276	--	--		28530.7	0.14048	--	--		28530.7	0.14182	--	--
--		13513.5	0.01641		--		13513.5	0.12161		--		13513.5	0.13385		--		13513.5	0.19884		--		13513.5	0.21458		28571.4	0.13376	--	--		28571.4	0.14145	--	--		28571.4	0.14227	--	--
--		13509.9	0.0163		--		13509.9	0.12083		--		13509.9	0.1329		--		13509.9	0.19778		--		13509.9	0.2138		28612.3	0.13535	--	--		28612.3	0.14254	--	--		28612.3	0.14332	--	--
--		13506.2	0.01612		--		13506.2	0.11979		--		13506.2	0.13189		--		13506.2	0.19663		--		13506.2	0.21293		28653.3	0.13657	--	--		28653.3	0.14235	--	--		28653.3	0.14319	--	--
--		13502.6	0.01611		--		13502.6	0.11894		--		13502.6	0.13114		--		13502.6	0.1954		--		13502.6	0.21181		28694.4	0.13791	--	--		28694.4	0.14274	--	--		28694.4	0.14378	--	--
--		13498.9	0.01603		--		13498.9	0.11803		--		13498.9	0.13029		--		13498.9	0.19395		--		13498.9	0.21096		28735.6	0.13919	--	--		28735.6	0.14342	--	--		28735.6	0.14538	--	--
--		13495.3	0.01598		--		13495.3	0.11706		--		13495.3	0.12939		--		13495.3	0.19295		--		13495.3	0.21007		28777	0.141	--	--		28777	0.14493	--	--		28777	0.14656	--	--
--		13491.6	0.0158		--		13491.6	0.11681		--		13491.6	0.12809		--		13491.6	0.19192		--		13491.6	0.20873		28818.4	0.14245	--	--		28818.4	0.14632	--	--		28818.4	0.14837	--	--
--		13488	0.01579		--		13488	0.11605		--		13488	0.12755		--		13488	0.19124		--		13488	0.20755		28860	0.14286	--	--		28860	0.14656	--	--		28860	0.14848	--	--
--		13484.4	0.01568		--		13484.4	0.11497		--		13484.4	0.12655		--		13484.4	0.18961		--		13484.4	0.20707		28901.7	0.14161	--	--		28901.7	0.14698	--	--		28901.7	0.14868	--	--
--		13480.7	0.01558		--		13480.7	0.11414		--		13480.7	0.12521		--		13480.7	0.18866		--		13480.7	0.20622		28943.6	0.14148	--	--		28943.6	0.14801	--	--		28943.6	0.14941	--	--
--		13477.1	0.01545		--		13477.1	0.11335		--		13477.1	0.12409		--		13477.1	0.18773		--		13477.1	0.20533		28985.5	0.14248	--	--		28985.5	0.14934	--	--		28985.5	0.15067	--	--
--		13473.5	0.01543		--		13473.5	0.11237		--		13473.5	0.12298		--		13473.5	0.18657		--		13473.5	0.20428		29027.6	0.14308	--	--		29027.6	0.1505	--	--		29027.6	0.15155	--	--
--		13469.8	0.01533		--		13469.8	0.11143		--		13469.8	0.12204		--		13469.8	0.18609		--		13469.8	0.20308		29069.8	0.14289	--	--		29069.8	0.15074	--	--		29069.8	0.15229	--	--
--		13466.2	0.0152		--		13466.2	0.11086		--		13466.2	0.12119		--		13466.2	0.18473		--		13466.2	0.20194		29112.1	0.14403	--	--		29112.1	0.15141	--	--		29112.1	0.15336	--	--
--		13462.6	0.01508		--		13462.6	0.11022		--		13462.6	0.12065		--		13462.6	0.1835		--		13462.6	0.20065		29154.5	0.1448	--	--		29154.5	0.15219	--	--		29154.5	0.1541	--	--
--		13459	0.01496		--		13459	0.10911		--		13459	0.11988		--		13459	0.18245		--		13459	0.19967		29197.1	0.14678	--	--		29197.1	0.15387	--	--		29197.1	0.15515	--	--
--		13455.3	0.01476		--		13455.3	0.10815		--		13455.3	0.11897		--		13455.3	0.18187		--		13455.3	0.19862		29239.8	0.14811	--	--		29239.8	0.15474	--	--		29239.8	0.15571	--	--
--		13451.7	0.01474		--		13451.7	0.10739		--		13451.7	0.11851		--		13451.7	0.1814		--		13451.7	0.19802		29282.6	0.14967	--	--		29282.6	0.15582	--	--		29282.6	0.15673	--	--
--		13448.1	0.01459		--		13448.1	0.10678		--		13448.1	0.11758		--		13448.1	0.1804		--		13448.1	0.19667		29325.5	0.14875	--	--		29325.5	0.15585	--	--		29325.5	0.15768	--	--
--		13444.5	0.01443		--		13444.5	0.10606		--		13444.5	0.11669		--		13444.5	0.17962		--		13444.5	0.19515		29368.6	0.15008	--	--		29368.6	0.15768	--	--		29368.6	0.15894	--	--
--		13440.9	0.01445		--		13440.9	0.10513		--		13440.9	0.11498		--		13440.9	0.17865		--		13440.9	0.1941		29411.8	0.15345	--	--		29411.8	0.16001	--	--		29411.8	0.16085	--	--
--		13437.2	0.01416		--		13437.2	0.10469		--		13437.2	0.11338		--		13437.2	0.1775		--		13437.2	0.19281		29455.1	0.1536	--	--		29455.1	0.1601	--	--		29455.1	0.16167	--	--
--		13433.6	0.01412		--		13433.6	0.1036		--		13433.6	0.11273		--		13433.6	0.1762		--		13433.6	0.19169		29498.5	0.15565	--	--		29498.5	0.1623	--	--		29498.5	0.16389	--	--
--		13430	0.01412		--		13430	0.1024		--		13430	0.11212		--		13430	0.17523		--		13430	0.19078		29542.1	0.15503	--	--		29542.1	0.16318	--	--		29542.1	0.16433	--	--
--		13426.4	0.01407		--		13426.4	0.10189		--		13426.4	0.11112		--		13426.4	0.17405		--		13426.4	0.19012		29585.8	0.15883	--	--		29585.8	0.16564	--	--		29585.8	0.16599	--	--
--		13422.8	0.01395		--		13422.8	0.10056		--		13422.8	0.11025		--		13422.8	0.17302		--		13422.8	0.18931		29629.6	0.16051	--	--		29629.6	0.16756	--	--		29629.6	0.16753	--	--
--		13419.2	0.01386		--		13419.2	0.09995		--		13419.2	0.10901		--		13419.2	0.17222		--		13419.2	0.18817		29673.6	0.1621	--	--		29673.6	0.16809	--	--		29673.6	0.16802	--	--
--		13415.6	0.01371		--		13415.6	0.0989		--		13415.6	0.10795		--		13415.6	0.17038		--		13415.6	0.18727		29717.7	0.16191	--	--		29717.7	0.16807	--	--		29717.7	0.16919	--	--
--		13412	0.01368		--		13412	0.09839		--		13412	0.10703		--		13412	0.16956		--		13412	0.18645		29761.9	0.16204	--	--		29761.9	0.16804	--	--		29761.9	0.16974	--	--
--		13408.4	0.01358		--		13408.4	0.09792		--		13408.4	0.10635		--		13408.4	0.16839		--		13408.4	0.18524		29806.3	0.16273	--	--		29806.3	0.16827	--	--		29806.3	0.1703	--	--
--		13404.8	0.01341		--		13404.8	0.09718		--		13404.8	0.10561		--		13404.8	0.16764		--		13404.8	0.18425		29850.7	0.16417	--	--		29850.7	0.16985	--	--		29850.7	0.17146	--	--
--		13401.2	0.01325		--		13401.2	0.09673		--		13401.2	0.10488		--		13401.2	0.16696		--		13401.2	0.18344		29895.4	0.16554	--	--		29895.4	0.17143	--	--		29895.4	0.17289	--	--
--		13397.6	0.0132		--		13397.6	0.09595		--		13397.6	0.10444		--		13397.6	0.16646		--		13397.6	0.18222		29940.1	0.16787	--	--		29940.1	0.17249	--	--		29940.1	0.17497	--	--
--		13394.1	0.01308		--		13394.1	0.09521		--		13394.1	0.10321		--		13394.1	0.165		--		13394.1	0.18091		29985	0.16952	--	--		29985	0.17368	--	--		29985	0.17597	--	--
--		13390.5	0.01296		--		13390.5	0.0937		--		13390.5	0.10247		--		13390.5	0.16403		--		13390.5	0.17986		30030	0.16994	--	--		30030	0.17497	--	--		30030	0.17671	--	--
--		13386.9	0.01278		--		13386.9	0.09246		--		13386.9	0.10118		--		13386.9	0.16294		--		13386.9	0.17929		30075.2	0.17022	--	--		30075.2	0.17672	--	--		30075.2	0.17681	--	--
--		13383.3	0.01258		--		13383.3	0.09202		--		13383.3	0.09961		--		13383.3	0.16137		--		13383.3	0.17818		30120.5	0.17151	--	--		30120.5	0.17841	--	--		30120.5	0.17783	--	--
--		13379.7	0.0125		--		13379.7	0.09157		--		13379.7	0.09928		--		13379.7	0.16072		--		13379.7	0.1776		30165.9	0.17397	--	--		30165.9	0.18021	--	--		30165.9	0.17935	--	--
--		13376.1	0.01238		--		13376.1	0.09117		--		13376.1	0.0984		--		13376.1	0.16011		--		13376.1	0.17614		30211.5	0.17729	--	--		30211.5	0.18263	--	--		30211.5	0.18179	--	--
--		13372.6	0.01232		--		13372.6	0.08999		--		13372.6	0.09755		--		13372.6	0.15981		--		13372.6	0.17478		30257.2	0.1767	--	--		30257.2	0.18279	--	--		30257.2	0.18243	--	--
--		13369	0.01229		--		13369	0.09031		--		13369	0.09641		--		13369	0.15876		--		13369	0.17376		30303	0.17747	--	--		30303	0.18348	--	--		30303	0.18406	--	--
--		13365.4	0.01223		--		13365.4	0.08928		--		13365.4	0.0954		--		13365.4	0.1575		--		13365.4	0.17353		30349	0.17883	--	--		30349	0.18399	--	--		30349	0.18491	--	--
--		13361.8	0.01217		--		13361.8	0.08802		--		13361.8	0.09388		--		13361.8	0.15599		--		13361.8	0.17261		30395.1	0.17957	--	--		30395.1	0.18539	--	--		30395.1	0.18612	--	--
--		13358.3	0.01205		--		13358.3	0.08715		--		13358.3	0.09326		--		13358.3	0.15495		--		13358.3	0.17176		30441.4	0.1805	--	--		30441.4	0.18595	--	--		30441.4	0.18583	--	--
--		13354.7	0.01193		--		13354.7	0.08706		--		13354.7	0.09218		--		13354.7	0.15426		--		13354.7	0.17047		30487.8	0.1825	--	--		30487.8	0.18722	--	--		30487.8	0.18712	--	--
--		13351.1	0.01182		--		13351.1	0.08691		--		13351.1	0.09124		--		13351.1	0.15341		--		13351.1	0.16922		30534.4	0.18339	--	--		30534.4	0.18726	--	--		30534.4	0.18764	--	--
--		13347.6	0.01176		--		13347.6	0.08603		--		13347.6	0.09127		--		13347.6	0.15275		--		13347.6	0.16862		30581	0.18369	--	--		30581	0.1874	--	--		30581	0.18807	--	--
--		13344	0.01157		--		13344	0.08536		--		13344	0.09069		--		13344	0.15184		--		13344	0.16693		30627.9	0.18162	--	--		30627.9	0.18674	--	--		30627.9	0.18791	--	--
--		13340.4	0.01164		--		13340.4	0.08424		--		13340.4	0.08969		--		13340.4	0.15097		--		13340.4	0.16612		30674.8	0.18302	--	--		30674.8	0.18898	--	--		30674.8	0.18963	--	--
--		13336.9	0.01151		--		13336.9	0.08344		--		13336.9	0.0896		--		13336.9	0.14977		--		13336.9	0.16539		30722	0.18487	--	--		30722	0.1908	--	--		30722	0.19136	--	--
--		13333.3	0.01139		--		13333.3	0.08236		--		13333.3	0.08844		--		13333.3	0.14901		--		13333.3	0.16524		30769.2	0.18572	--	--		30769.2	0.19187	--	--		30769.2	0.19247	--	--
--		13329.8	0.01128		--		13329.8	0.08177		--		13329.8	0.0875		--		13329.8	0.14802		--		13329.8	0.16381		30816.6	0.18649	--	--		30816.6	0.19264	--	--		30816.6	0.19284	--	--
--		13326.2	0.01115		--		13326.2	0.08095		--		13326.2	0.08682		--		13326.2	0.14723		--		13326.2	0.16288		30864.2	0.18404	--	--		30864.2	0.19162	--	--		30864.2	0.19119	--	--
--		13322.7	0.0111		--		13322.7	0.08104		--		13322.7	0.08614		--		13322.7	0.1457		--		13322.7	0.16155		30911.9	0.18552	--	--		30911.9	0.19186	--	--		30911.9	0.19177	--	--
--		13319.1	0.01099		--		13319.1	0.08044		--		13319.1	0.08508		--		13319.1	0.14449		--		13319.1	0.16026		30959.8	0.18626	--	--		30959.8	0.19242	--	--		30959.8	0.19248	--	--
--		13315.6	0.01082		--		13315.6	0.07925		--		13315.6	0.08355		--		13315.6	0.14421		--		13315.6	0.15931		31007.8	0.18673	--	--		31007.8	0.19301	--	--		31007.8	0.19325	--	--
--		13312	0.01086		--		13312	0.07836		--		13312	0.08312		--		13312	0.14345		--		13312	0.15869		31055.9	0.18759	--	--		31055.9	0.194	--	--		31055.9	0.1944	--	--
--		13308.5	0.0107		--		13308.5	0.07769		--		13308.5	0.08195		--		13308.5	0.14268		--		13308.5	0.15822		31104.2	0.18849	--	--		31104.2	0.19395	--	--		31104.2	0.1948	--	--
--		13304.9	0.01053		--		13304.9	0.07731		--		13304.9	0.08156		--		13304.9	0.14215		--		13304.9	0.15739		31152.6	0.19112	--	--		31152.6	0.19525	--	--		31152.6	0.19645	--	--
--		13301.4	0.01035		--		13301.4	0.07693		--		13301.4	0.08096		--		13301.4	0.14096		--		13301.4	0.15639		31201.2	0.19209	--	--		31201.2	0.19585	--	--		31201.2	0.19669	--	--
--		13297.9	0.01021		--		13297.9	0.0759		--		13297.9	0.08061		--		13297.9	0.13992		--		13297.9	0.15611		31250	0.19258	--	--		31250	0.19719	--	--		31250	0.19783	--	--
--		13294.3	0.0101		--		13294.3	0.07526		--		13294.3	0.07941		--		13294.3	0.13933		--		13294.3	0.15525		31298.9	0.19271	--	--		31298.9	0.19826	--	--		31298.9	0.1985	--	--
--		13290.8	0.01007		--		13290.8	0.07374		--		13290.8	0.07852		--		13290.8	0.13827		--		13290.8	0.15394		31348	0.19411	--	--		31348	0.1995	--	--		31348	0.19931	--	--
--		13287.3	0.01002		--		13287.3	0.07274		--		13287.3	0.07768		--		13287.3	0.13746		--		13287.3	0.15303		31397.2	0.1945	--	--		31397.2	0.20037	--	--		31397.2	0.20015	--	--
--		13283.7	0.0099		--		13283.7	0.07209		--		13283.7	0.0763		--		13283.7	0.13672		--		13283.7	0.152		31446.5	0.19547	--	--		31446.5	0.20061	--	--		31446.5	0.20129	--	--
--		13280.2	0.00994		--		13280.2	0.07149		--		13280.2	0.07538		--		13280.2	0.13624		--		13280.2	0.15148		31496.1	0.19687	--	--		31496.1	0.20185	--	--		31496.1	0.20269	--	--
--		13276.7	0.00985		--		13276.7	0.07085		--		13276.7	0.07443		--		13276.7	0.13513		--		13276.7	0.15053		31545.7	0.19671	--	--		31545.7	0.20303	--	--		31545.7	0.20329	--	--
--		13273.2	0.00973		--		13273.2	0.06996		--		13273.2	0.07385		--		13273.2	0.13424		--		13273.2	0.14933		31595.6	0.19727	--	--		31595.6	0.20449	--	--		31595.6	0.20402	--	--
--		13269.6	0.00952		--		13269.6	0.06871		--		13269.6	0.07354		--		13269.6	0.13337		--		13269.6	0.14915		31645.6	0.1977	--	--		31645.6	0.2055	--	--		31645.6	0.20562	--	--
--		13266.1	0.00947		--		13266.1	0.06799		--		13266.1	0.073		--		13266.1	0.13208		--		13266.1	0.14871		31695.7	0.19907	--	--		31695.7	0.20645	--	--		31695.7	0.20665	--	--
--		13262.6	0.00933		--		13262.6	0.06751		--		13262.6	0.07192		--		13262.6	0.13116		--		13262.6	0.14782		31746	0.20213	--	--		31746	0.20729	--	--		31746	0.20862	--	--
--		13259.1	0.00931		--		13259.1	0.06664		--		13259.1	0.07076		--		13259.1	0.13091		--		13259.1	0.14693		31796.5	0.20327	--	--		31796.5	0.20867	--	--		31796.5	0.20901	--	--
--		13255.6	0.00923		--		13255.6	0.066		--		13255.6	0.0697		--		13255.6	0.13019		--		13255.6	0.14565		31847.1	0.20467	--	--		31847.1	0.21006	--	--		31847.1	0.21021	--	--
--		13252.1	0.00928		--		13252.1	0.06542		--		13252.1	0.06902		--		13252.1	0.13019		--		13252.1	0.14486		31897.9	0.20661	--	--		31897.9	0.21193	--	--		31897.9	0.21174	--	--
--		13248.5	0.00916		--		13248.5	0.06484		--		13248.5	0.06828		--		13248.5	0.12904		--		13248.5	0.14381		31948.9	0.20971	--	--		31948.9	0.21331	--	--		31948.9	0.21366	--	--
--		13245	0.00909		--		13245	0.06418		--		13245	0.06813		--		13245	0.12791		--		13245	0.14272		32000	0.21121	--	--		32000	0.21446	--	--		32000	0.21627	--	--
--		13241.5	0.00901		--		13241.5	0.06394		--		13241.5	0.06797		--		13241.5	0.12684		--		13241.5	0.14193		32051.3	0.21275	--	--		32051.3	0.21642	--	--		32051.3	0.2183	--	--
--		13238	0.00887		--		13238	0.06356		--		13238	0.06713		--		13238	0.12581		--		13238	0.14105		32102.7	0.2125	--	--		32102.7	0.218	--	--		32102.7	0.21967	--	--
--		13234.5	0.00877		--		13234.5	0.06343		--		13234.5	0.06679		--		13234.5	0.12469		--		13234.5	0.14009		32154.3	0.21381	--	--		32154.3	0.22107	--	--		32154.3	0.22133	--	--
--		13231	0.00869		--		13231	0.06311		--		13231	0.06628		--		13231	0.12469		--		13231	0.13966		32206.1	0.21613	--	--		32206.1	0.2232	--	--		32206.1	0.22361	--	--
--		13227.5	0.00857		--		13227.5	0.06236		--		13227.5	0.06549		--		13227.5	0.12403		--		13227.5	0.13864		32258.1	0.21893	--	--		32258.1	0.2256	--	--		32258.1	0.22643	--	--
--		13224	0.00842		--		13224	0.06093		--		13224	0.06459		--		13224	0.12324		--		13224	0.13791		32310.2	0.22084	--	--		32310.2	0.22736	--	--		32310.2	0.22879	--	--
--		13220.5	0.00838		--		13220.5	0.05938		--		13220.5	0.06335		--		13220.5	0.12209		--		13220.5	0.1373		32362.5	0.22456	--	--		32362.5	0.23112	--	--		32362.5	0.23172	--	--
--		13217	0.0083		--		13217	0.05806		--		13217	0.06227		--		13217	0.12159		--		13217	0.13652		32414.9	0.2275	--	--		32414.9	0.23401	--	--		32414.9	0.23359	--	--
--		13213.5	0.00821		--		13213.5	0.05786		--		13213.5	0.06157		--		13213.5	0.12091		--		13213.5	0.13586		32467.5	0.23085	--	--		32467.5	0.23807	--	--		32467.5	0.23677	--	--
--		13210	0.00796		--		13210	0.05772		--		13210	0.06065		--		13210	0.1201		--		13210	0.13545		32520.3	0.23368	--	--		32520.3	0.24019	--	--		32520.3	0.23867	--	--
--		13206.6	0.008		--		13206.6	0.05773		--		13206.6	0.0598		--		13206.6	0.11899		--		13206.6	0.13476		32573.3	0.23641	--	--		32573.3	0.2436	--	--		32573.3	0.24273	--	--
--		13203.1	0.00786		--		13203.1	0.05666		--		13203.1	0.05945		--		13203.1	0.11867		--		13203.1	0.13462		32626.4	0.23989	--	--		32626.4	0.24735	--	--		32626.4	0.24655	--	--
--		13199.6	0.00788		--		13199.6	0.05647		--		13199.6	0.05814		--		13199.6	0.11777		--		13199.6	0.13353		32679.7	0.24454	--	--		32679.7	0.25267	--	--		32679.7	0.25206	--	--
--		13196.1	0.00779		--		13196.1	0.05545		--		13196.1	0.05738		--		13196.1	0.11669		--		13196.1	0.13274		32733.2	0.24752	--	--		32733.2	0.25634	--	--		32733.2	0.25482	--	--
--		13192.6	0.00778		--		13192.6	0.05513		--		13192.6	0.05668		--		13192.6	0.11605		--		13192.6	0.13146		32786.9	0.25342	--	--		32786.9	0.26248	--	--		32786.9	0.26068	--	--
--		13189.1	0.00762		--		13189.1	0.05449		--		13189.1	0.05598		--		13189.1	0.11545		--		13189.1	0.13071		32840.7	0.25728	--	--		32840.7	0.26677	--	--		32840.7	0.26443	--	--
--		13185.7	0.00749		--		13185.7	0.05411		--		13185.7	0.05602		--		13185.7	0.11413		--		13185.7	0.13008		32894.7	0.26312	--	--		32894.7	0.27131	--	--		32894.7	0.27162	--	--
--		13182.2	0.00743		--		13182.2	0.05308		--		13182.2	0.05543		--		13182.2	0.11375		--		13182.2	0.12932		32948.9	0.26676	--	--		32948.9	0.27561	--	--		32948.9	0.27573	--	--
--		13178.7	0.00727		--		13178.7	0.05256		--		13178.7	0.05477		--		13178.7	0.1131		--		13178.7	0.12921		33003.3	0.27371	--	--		33003.3	0.283	--	--		33003.3	0.28357	--	--
--		13175.2	0.00735		--		13175.2	0.05209		--		13175.2	0.05469		--		13175.2	0.11276		--		13175.2	0.12826		33057.9	0.27849	--	--		33057.9	0.28972	--	--		33057.9	0.28843	--	--
--		13171.8	0.00731		--		13171.8	0.05157		--		13171.8	0.05386		--		13171.8	0.11224		--		13171.8	0.12749		33112.6	0.28697	--	--		33112.6	0.29961	--	--		33112.6	0.29665	--	--
--		13168.3	0.00727		--		13168.3	0.05098		--		13168.3	0.05273		--		13168.3	0.1113		--		13168.3	0.12654		33167.5	0.2916	--	--		33167.5	0.30455	--	--		33167.5	0.30198	--	--
--		13164.8	0.00716		--		13164.8	0.05083		--		13164.8	0.05183		--		13164.8	0.11082		--		13164.8	0.12566		33222.6	0.29989	--	--		33222.6	0.31408	--	--		33222.6	0.31168	--	--
--		13161.4	0.00702		--		13161.4	0.04971		--		13161.4	0.05197		--		13161.4	0.10978		--		13161.4	0.12501		33277.9	0.30549	--	--		33277.9	0.32075	--	--		33277.9	0.31772	--	--
--		13157.9	0.00686		--		13157.9	0.04897		--		13157.9	0.05129		--		13157.9	0.10933		--		13157.9	0.12417		33333.3	0.31475	--	--		33333.3	0.33041	--	--		33333.3	0.32697	--	--
		13154.4	0.00675				13154.4	0.04844				13154.4	0.05069				13154.4	0.10858				13154.4	0.12352				--	--				--	--				--	--
		13151	0.00666				13151	0.04811				13151	0.04996				13151	0.10782				13151	0.12265				--	--				--	--				--	--
		13147.5	0.00657				13147.5	0.04757				13147.5	0.04953				13147.5	0.10668				13147.5	0.12167				--	--				--	--				--	--
		13144.1	0.00643				13144.1	0.04749				13144.1	0.04867				13144.1	0.10591				13144.1	0.12092				--	--				--	--				--	--
		13140.6	0.00634				13140.6	0.04675				13140.6	0.04811				13140.6	0.10541				13140.6	0.12007				--	--				--	--				--	--
		13137.2	0.00612				13137.2	0.04568				13137.2	0.04725				13137.2	0.10464				13137.2	0.11968				--	--				--	--				--	--
		13133.7	0.00598				13133.7	0.04501				13133.7	0.04693				13133.7	0.10433				13133.7	0.11951				--	--				--	--				--	--
		13130.3	0.00604				13130.3	0.04493				13130.3	0.04636				13130.3	0.10368				13130.3	0.1188				--	--				--	--				--	--
		13126.8	0.00597				13126.8	0.04431				13126.8	0.04525				13126.8	0.10327				13126.8	0.11803				--	--				--	--				--	--
		13123.4	0.00588				13123.4	0.04388				13123.4	0.04503				13123.4	0.10281				13123.4	0.11758				--	--				--	--				--	--
		13119.9	0.00586				13119.9	0.04343				13119.9	0.04443				13119.9	0.10218				13119.9	0.11673				--	--				--	--				--	--
		13116.5	0.00579				13116.5	0.04305				13116.5	0.04394				13116.5	0.10187				13116.5	0.11601				--	--				--	--				--	--
		13113	0.00572				13113	0.04252				13113	0.04351				13113	0.10142				13113	0.11511				--	--				--	--				--	--
		13109.6	0.00562				13109.6	0.04119				13109.6	0.0424				13109.6	0.10092				13109.6	0.11462				--	--				--	--				--	--
		13106.2	0.00557				13106.2	0.04092				13106.2	0.04172				13106.2	0.10022				13106.2	0.1144				--	--				--	--				--	--
		13102.7	0.00548				13102.7	0.03981				13102.7	0.04131				13102.7	0.09956				13102.7	0.11403				--	--				--	--				--	--
		13099.3	0.00533				13099.3	0.03937				13099.3	0.04132				13099.3	0.09894				13099.3	0.11365				--	--				--	--				--	--
		13095.9	0.00526				13095.9	0.039				13095.9	0.0403				13095.9	0.09797				13095.9	0.11318				--	--				--	--				--	--
		13092.4	0.00522				13092.4	0.03889				13092.4	0.03969				13092.4	0.09695				13092.4	0.11209				--	--				--	--				--	--
		13089	0.00517				13089	0.03844				13089	0.03957				13089	0.09631				13089	0.11113				--	--				--	--				--	--
		13085.6	0.00507				13085.6	0.03807				13085.6	0.03941				13085.6	0.09578				13085.6	0.11085				--	--				--	--				--	--
		13082.2	0.005				13082.2	0.03749				13082.2	0.03843				13082.2	0.09529				13082.2	0.11008				--	--				--	--				--	--
		13078.7	0.00496				13078.7	0.03662				13078.7	0.03744				13078.7	0.0947				13078.7	0.10936				--	--				--	--				--	--
		13075.3	0.00488				13075.3	0.03637				13075.3	0.03676				13075.3	0.0942				13075.3	0.10902				--	--				--	--				--	--
		13071.9	0.00468				13071.9	0.03577				13071.9	0.03595				13071.9	0.0934				13071.9	0.10838				--	--				--	--				--	--
		13068.5	0.00466				13068.5	0.03544				13068.5	0.03563				13068.5	0.09313				13068.5	0.10754				--	--				--	--				--	--
		13065.1	0.00461				13065.1	0.03469				13065.1	0.03518				13065.1	0.0933				13065.1	0.10712				--	--				--	--				--	--
		13061.7	0.00461				13061.7	0.03435				13061.7	0.03467				13061.7	0.09273				13061.7	0.10666				--	--				--	--				--	--
		13058.2	0.00456				13058.2	0.03345				13058.2	0.03414				13058.2	0.0923				13058.2	0.10614				--	--				--	--				--	--
		13054.8	0.00444				13054.8	0.03338				13054.8	0.03419				13054.8	0.09122				13054.8	0.10508				--	--				--	--				--	--
		13051.4	0.00433				13051.4	0.03268				13051.4	0.03366				13051.4	0.09098				13051.4	0.10533				--	--				--	--				--	--
		13048	0.00428				13048	0.03225				13048	0.03313				13048	0.09004				13048	0.1048				--	--				--	--				--	--
		13044.6	0.0042				13044.6	0.03168				13044.6	0.0331				13044.6	0.0898				13044.6	0.10446				--	--				--	--				--	--
		13041.2	0.00412				13041.2	0.03118				13041.2	0.03237				13041.2	0.08905				13041.2	0.10407				--	--				--	--				--	--
		13037.8	0.00405				13037.8	0.03124				13037.8	0.03163				13037.8	0.08859				13037.8	0.10289				--	--				--	--				--	--
		13034.4	0.00402				13034.4	0.03067				13034.4	0.03122				13034.4	0.08814				13034.4	0.1019				--	--				--	--				--	--
		13031	0.00394				13031	0.0306				13031	0.03061				13031	0.08759				13031	0.10141				--	--				--	--				--	--
		13027.6	0.00386				13027.6	0.03009				13027.6	0.03064				13027.6	0.08765				13027.6	0.10126				--	--				--	--				--	--
		13024.2	0.00376				13024.2	0.02907				13024.2	0.02977				13024.2	0.08698				13024.2	0.10095				--	--				--	--				--	--
		13020.8	0.00373				13020.8	0.02877				13020.8	0.02882				13020.8	0.08621				13020.8	0.1006				--	--				--	--				--	--
		13017.4	0.00367				13017.4	0.02784				13017.4	0.02795				13017.4	0.08524				13017.4	0.09965				--	--				--	--				--	--
		13014.1	0.00361				13014.1	0.02727				13014.1	0.02734				13014.1	0.08432				13014.1	0.09884				--	--				--	--				--	--
		13010.7	0.00353				13010.7	0.02663				13010.7	0.02679				13010.7	0.08359				13010.7	0.09833				--	--				--	--				--	--
		13007.3	0.00341				13007.3	0.02598				13007.3	0.02663				13007.3	0.08317				13007.3	0.09782				--	--				--	--				--	--
		13003.9	0.00336				13003.9	0.02606				13003.9	0.02654				13003.9	0.08269				13003.9	0.0971				--	--				--	--				--	--
		13000.5	0.0033				13000.5	0.0251				13000.5	0.02604				13000.5	0.08211				13000.5	0.09657				--	--				--	--				--	--
		12997.1	0.00324				12997.1	0.02444				12997.1	0.02555				12997.1	0.08141				12997.1	0.09625				--	--				--	--				--	--
		12993.8	0.00317				12993.8	0.02414				12993.8	0.02484				12993.8	0.08087				12993.8	0.09582				--	--				--	--				--	--
		12990.4	0.00311				12990.4	0.02369				12990.4	0.0238				12990.4	0.08048				12990.4	0.09493				--	--				--	--				--	--
		12987	0.00308				12987	0.02338				12987	0.02323				12987	0.07993				12987	0.09383				--	--				--	--				--	--
		12983.6	0.00294				12983.6	0.02242				12983.6	0.02286				12983.6	0.07971				12983.6	0.09351				--	--				--	--				--	--
		12980.3	0.00287				12980.3	0.02235				12980.3	0.02236				12980.3	0.07902				12980.3	0.09308				--	--				--	--				--	--
		12976.9	0.00276				12976.9	0.02243				12976.9	0.02206				12976.9	0.07858				12976.9	0.09316				--	--				--	--				--	--
		12973.5	0.00272				12973.5	0.0216				12973.5	0.02155				12973.5	0.07814				12973.5	0.09288				--	--				--	--				--	--
		12970.2	0.0026				12970.2	0.02145				12970.2	0.0205				12970.2	0.07796				12970.2	0.09229				--	--				--	--				--	--
		12966.8	0.0026				12966.8	0.02071				12966.8	0.02013				12966.8	0.0771				12966.8	0.09129				--	--				--	--				--	--
		12963.4	0.00248				12963.4	0.01981				12963.4	0.0199				12963.4	0.0772				12963.4	0.0905				--	--				--	--				--	--
		12960.1	0.00251				12960.1	0.01989				12960.1	0.0196				12960.1	0.07628				12960.1	0.09022				--	--				--	--				--	--
		12956.7	0.00241				12956.7	0.01929				12956.7	0.01902				12956.7	0.07605				12956.7	0.09025				--	--				--	--				--	--
		12953.4	0.00247				12953.4	0.01822				12953.4	0.01871				12953.4	0.07598				12953.4	0.09007				--	--				--	--				--	--
		12950	0.00226				12950	0.01862				12950	0.01821				12950	0.0755				12950	0.08965				--	--				--	--				--	--
		12946.7	0.00229				12946.7	0.01811				12946.7	0.01757				12946.7	0.07458				12946.7	0.08891				--	--				--	--				--	--
		12943.3	0.00225				12943.3	0.01736				12943.3	0.01714				12943.3	0.07409				12943.3	0.08811				--	--				--	--				--	--
		12940	0.00213				12940	0.0166				12940	0.0176				12940	0.07316				12940	0.08752				--	--				--	--				--	--
		12936.6	0.0021				12936.6	0.01615				12936.6	0.01674				12936.6	0.07283				12936.6	0.08692				--	--				--	--				--	--
		12933.3	0.00204				12933.3	0.01592				12933.3	0.01615				12933.3	0.07232				12933.3	0.08648				--	--				--	--				--	--
		12929.9	0.00203				12929.9	0.01546				12929.9	0.01563				12929.9	0.07215				12929.9	0.08597				--	--				--	--				--	--
		12926.6	0.00197				12926.6	0.0153				12926.6	0.01532				12926.6	0.07163				12926.6	0.0859				--	--				--	--				--	--
		12923.2	0.0019				12923.2	0.01483				12923.2	0.015				12923.2	0.07117				12923.2	0.08544				--	--				--	--				--	--
		12919.9	0.00187				12919.9	0.01452				12919.9	0.01446				12919.9	0.07032				12919.9	0.08482				--	--				--	--				--	--
		12916.6	0.00171				12916.6	0.01404				12916.6	0.01392				12916.6	0.07007				12916.6	0.08441				--	--				--	--				--	--
		12913.2	0.00168				12913.2	0.01371				12913.2	0.01316				12913.2	0.06965				12913.2	0.08394				--	--				--	--				--	--
		12909.9	0.00161				12909.9	0.0129				12909.9	0.01282				12909.9	0.06989				12909.9	0.08384				--	--				--	--				--	--
		12906.6	0.00154				12906.6	0.01233				12906.6	0.0122				12906.6	0.06924				12906.6	0.08375				--	--				--	--				--	--
		12903.2	0.00156				12903.2	0.01183				12903.2	0.01171				12903.2	0.06853				12903.2	0.08294				--	--				--	--				--	--
		12899.9	0.00149				12899.9	0.01112				12899.9	0.01131				12899.9	0.06793				12899.9	0.08186				--	--				--	--				--	--
		12896.6	0.00145				12896.6	0.01048				12896.6	0.01091				12896.6	0.06733				12896.6	0.08154				--	--				--	--				--	--
		12893.2	0.00134				12893.2	0.01032				12893.2	0.01057				12893.2	0.06678				12893.2	0.08138				--	--				--	--				--	--
		12889.9	0.00127				12889.9	0.0096				12889.9	0.00966				12889.9	0.06639				12889.9	0.08139				--	--				--	--				--	--
		12886.6	0.0012				12886.6	0.00903				12886.6	0.00946				12886.6	0.06578				12886.6	0.0809				--	--				--	--				--	--
		12883.3	0.00115				12883.3	0.00867				12883.3	0.00908				12883.3	0.06581				12883.3	0.08093				--	--				--	--				--	--
		12880	0.00101				12880	0.00838				12880	0.00841				12880	0.06521				12880	0.0804				--	--				--	--				--	--
		12876.6	0.000931217				12876.6	0.00801				12876.6	0.00759				12876.6	0.0642				12876.6	0.07986				--	--				--	--				--	--
		12873.3	0.00085227				12873.3	0.00756				12873.3	0.00735				12873.3	0.06354				12873.3	0.07911				--	--				--	--				--	--
		12870	0.000865063				12870	0.00726				12870	0.00711				12870	0.06299				12870	0.07834				--	--				--	--				--	--
		12866.7	0.000815954				12866.7	0.00647				12866.7	0.00634				12866.7	0.0626				12866.7	0.07768				--	--				--	--				--	--
		12863.4	0.000643398				12863.4	0.00593				12863.4	0.00594				12863.4	0.06222				12863.4	0.07741				--	--				--	--				--	--
		12860.1	0.00068622				12860.1	0.00546				12860.1	0.00577				12860.1	0.06159				12860.1	0.07681				--	--				--	--				--	--
		12856.8	0.000574557				12856.8	0.00466				12856.8	0.00551				12856.8	0.06091				12856.8	0.0762				--	--				--	--				--	--
		12853.5	0.000617346				12853.5	0.00476				12853.5	0.00474				12853.5	0.06086				12853.5	0.07564				--	--				--	--				--	--
		12850.2	0.000564954				12850.2	0.00435				12850.2	0.00445				12850.2	0.06096				12850.2	0.07483				--	--				--	--				--	--
		12846.9	0.000605609				12846.9	0.00335				12846.9	0.00387				12846.9	0.06031				12846.9	0.07436				--	--				--	--				--	--
		12843.6	0.000584121				12843.6	0.00194				12843.6	0.00366				12843.6	0.05959				12843.6	0.07394				--	--				--	--				--	--
		12840.3	0.000437827				12840.3	0.00176				12840.3	0.00292				12840.3	0.05899				12840.3	0.07352				--	--				--	--				--	--
		12837	0.000384728				12837	0.00175				12837	0.00226				12837	0.05839				12837	0.0735				--	--				--	--				--	--
		12833.7	0.000340043				12833.7	0.00117				12833.7	0.00155				12833.7	0.05759				12833.7	0.07294				--	--				--	--				--	--
		12830.4	0.000232261				12830.4	0.000840709				12830.4	0.0015				12830.4	0.05743				12830.4	0.07278				--	--				--	--				--	--
		12827.1	0.000186791				12827.1	0.000507343				12827.1	0.000854856				12827.1	0.05703				12827.1	0.07222				--	--				--	--				--	--
		12823.8	0.000109451				12823.8	0.000506101				12823.8	0.000429059				12823.8	0.05651				12823.8	0.07194				--	--				--	--				--	--
		12820.5	0				12820.5	0				12820.5	0				12820.5	0.05581				12820.5	0.07125				--	--				--	--				--	--
		--	--				--	--				--	--				--	--				--	--				--	--				--	--				--	--
		--	--				--	--				--	--				--	--				--	--				--	--				--	--				--	--
		--	--				--	--				--	--				--	--				--	--				--	--				--	--				--	--
		--	--				--	--				--	--				--	--				--	--				--	--				--	--				--	--
		--	--				--	--				--	--				--	--				--	--				--	--				--	--				--	--
		--	--				--	--				--	--				--	--				--	--				--	--				--	--				--	--
		--	--				--	--				--	--				--	--				--	--				--	--				--	--				--	--
		--	--				--	--				--	--				--	--				--	--				--	--				--	--				--	--
		--	--				--	--				--	--				--	--				--	--				--	--				--	--				--	--
		--	--				--	--				--	--				--	--				--	--				--	--				--	--				--	--
		--	--				--	--				--	--				--	--				--	--				--	--				--	--				--	--
		--	--				--	--				--	--				--	--				--	--				--	--				--	--				--	--
		--	--				--	--				--	--				--	--				--	--				--	--				--	--				--	--
		--	--				--	--				--	--				--	--				--	--				--	--				--	--				--	--
		--	--				--	--				--	--				--	--				--	--				--	--				--	--				--	--
		--	--				--	--				--	--				--	--				--	--				--	--				--	--				--	--
		--	--				--	--				--	--				--	--				--	--				--	--				--	--				--	--
		--	--				--	--				--	--				--	--				--	--				--	--				--	--				--	--
		--	--				--	--				--	--				--	--				--	--				--	--				--	--				--	--
		--	--				--	--				--	--				--	--				--	--				--	--				--	--				--	--
		--	--				--	--				--	--				--	--				--	--				--	--				--	--				--	--
		--	--				--	--				--	--				--	--				--	--				--	--				--	--				--	--
		--	--				--	--				--	--				--	--				--	--				--	--				--	--				--	--
		--	--				--	--				--	--				--	--				--	--				--	--				--	--				--	--
		--	--				--	--				--	--				--	--				--	--				--	--				--	--				--	--
		--	--				--	--				--	--				--	--				--	--				--	--				--	--				--	--
		--	--				--	--				--	--				--	--				--	--				--	--				--	--				--	--
		--	--				--	--				--	--				--	--				--	--				--	--				--	--				--	--
		--	--				--	--				--	--				--	--				--	--				--	--				--	--				--	--
		--	--				--	--				--	--				--	--				--	--				--	--				--	--				--	--
		--	--				--	--				--	--				--	--				--	--				--	--				--	--				--	--
		--	--				--	--				--	--				--	--				--	--				--	--				--	--				--	--
		--	--				--	--				--	--				--	--				--	--				--	--				--	--				--	--
		--	--				--	--				--	--				--	--				--	--				--	--				--	--				--	--
		--	--				--	--				--	--				--	--				--	--				--	--				--	--				--	--
		--	--				--	--				--	--				--	--				--	--				--	--				--	--				--	--
		--	--				--	--				--	--				--	--				--	--				--	--				--	--				--	--
		--	--				--	--				--	--				--	--				--	--				--	--				--	--				--	--
		--	--				--	--				--	--				--	--				--	--				--	--				--	--				--	--
		--	--				--	--				--	--				--	--				--	--				--	--				--	--				--	--
		--	--				--	--				--	--				--	--				--	--				--	--				--	--				--	--
		--	--				--	--				--	--				--	--				--	--				--	--				--	--				--	--
		--	--				--	--				--	--				--	--				--	--				--	--				--	--				--	--
		--	--				--	--				--	--				--	--				--	--				--	--				--	--				--	--
		--	--				--	--				--	--				--	--				--	--				--	--				--	--				--	--
		--	--				--	--				--	--				--	--				--	--				--	--				--	--				--	--
		--	--				--	--				--	--				--	--				--	--				--	--				--	--				--	--
		--	--				--	--				--	--				--	--				--	--				--	--				--	--				--	--
		--	--				--	--				--	--				--	--				--	--				--	--				--	--				--	--
		--	--				--	--				--	--				--	--				--	--				--	--				--	--				--	--
		--	--				--	--				--	--				--	--				--	--				--	--				--	--				--	--
		--	--				--	--				--	--				--	--				--	--				--	--				--	--				--	--
		--	--				--	--				--	--				--	--				--	--				--	--				--	--				--	--
		--	--				--	--				--	--				--	--				--	--				--	--				--	--				--	--
		--	--				--	--				--	--				--	--				--	--				--	--				--	--				--	--
		--	--				--	--				--	--				--	--				--	--				--	--				--	--				--	--
		--	--				--	--				--	--				--	--				--	--				--	--				--	--				--	--
		--	--				--	--				--	--				--	--				--	--				--	--				--	--				--	--
		--	--				--	--				--	--				--	--				--	--				--	--				--	--				--	--
		--	--				--	--				--	--				--	--				--	--				--	--				--	--				--	--
		--	--				--	--				--	--				--	--				--	--				--	--				--	--				--	--
		--	--				--	--				--	--				--	--				--	--				--	--				--	--				--	--
		--	--				--	--				--	--				--	--				--	--				--	--				--	--				--	--
		--	--				--	--				--	--				--	--				--	--				--	--				--	--				--	--
		--	--				--	--				--	--				--	--				--	--				--	--				--	--				--	--
		--	--				--	--				--	--				--	--				--	--				--	--				--	--				--	--
		--	--				--	--				--	--				--	--				--	--				--	--				--	--				--	--
		--	--				--	--				--	--				--	--				--	--				--	--				--	--				--	--
		--	--				--	--				--	--				--	--				--	--				--	--				--	--				--	--
		--	--				--	--				--	--				--	--				--	--				--	--				--	--				--	--
		--	--				--	--				--	--				--	--				--	--				--	--				--	--				--	--
		--	--				--	--				--	--				--	--				--	--				--	--				--	--				--	--
		--	--				--	--				--	--				--	--				--	--				--	--				--	--				--	--
		--	--				--	--				--	--				--	--				--	--				--	--				--	--				--	--
		--	--				--	--				--	--				--	--				--	--				--	--				--	--				--	--
		--	--				--	--				--	--				--	--				--	--				--	--				--	--				--	--
		--	--				--	--				--	--				--	--				--	--				--	--				--	--				--	--
		--	--				--	--				--	--				--	--				--	--				--	--				--	--				--	--
		--	--				--	--				--	--				--	--				--	--				--	--				--	--				--	--
		--	--				--	--				--	--				--	--				--	--				--	--				--	--				--	--
		--	--				--	--				--	--				--	--				--	--					--					--					--
		--	--				--	--				--	--				--	--				--	--					--					--					--
		--	--				--	--				--	--				--	--				--	--					--					--					--
		--	--				--	--				--	--				--	--				--	--					--					--					--
		--	--				--	--				--	--				--	--				--	--					--					--					--
		--	--				--	--				--	--				--	--				--	--					--					--					--
		--	--				--	--				--	--				--	--				--	--					--					--					--
		--	--				--	--				--	--				--	--				--	--					--					--					--
		--	--				--	--				--	--				--	--				--	--					--					--					--
		--	--				--	--				--	--				--	--				--	--					--					--					--
		--	--				--	--				--	--				--	--				--	--					--					--					--
		--	--				--	--				--	--				--	--				--	--					--					--					--
		--	--				--	--				--	--				--	--				--	--					--					--					--
		--	--				--	--				--	--				--	--				--	--					--					--					--
		--	--				--	--				--	--				--	--				--	--					--					--					--
		--	--				--	--				--	--				--	--				--	--					--					--					--
		--	--				--	--				--	--				--	--				--	--					--					--					--
		--	--				--	--				--	--				--	--				--	--					--					--					--
		--	--				--	--				--	--				--	--				--	--					--					--					--
		--	--				--	--				--	--				--	--				--	--					--					--					--
		--	--				--	--				--	--				--	--				--	--					--					--					--
		--	--				--	--				--	--				--	--				--	--					--					--					--
		--	--				--	--				--	--				--	--				--	--					--					--					--
		--	--				--	--				--	--				--	--				--	--					--					--					--
		--	--				--	--				--	--				--	--				--	--					--					--					--
		--	--				--	--				--	--				--	--				--	--					--					--					--
		--	--				--	--				--	--				--	--				--	--					--					--					--
		--	--				--	--				--	--				--	--				--	--					--					--					--
		--	--				--	--				--	--				--	--				--	--					--					--					--
		--	--				--	--				--	--				--	--				--	--					--					--					--
		--	--				--	--				--	--				--	--				--	--					--					--					--
		--	--				--	--				--	--				--	--				--	--					--					--					--
		--	--				--	--				--	--				--	--				--	--					--					--					--
		--	--				--	--				--	--				--	--				--	--					--					--					--
		--	--				--	--				--	--				--	--				--	--					--					--					--
		--	--				--	--				--	--				--	--				--	--					--					--					--
		--	--				--	--				--	--				--	--				--	--					--					--					--
		--	--				--	--				--	--				--	--				--	--					--					--					--
		--	--				--	--				--	--				--	--				--	--					--					--					--
		--	--				--	--				--	--				--	--				--	--					--					--					--
		--	--				--	--				--	--				--	--				--	--					--					--					--
		--	--				--	--				--	--				--	--				--	--					--					--					--
		--	--				--	--				--	--				--	--				--	--					--					--					--
		--	--				--	--				--	--				--	--				--	--					--					--					--
		--	--				--	--				--	--				--	--				--	--					--					--					--
		--	--				--	--				--	--				--	--				--	--					--					--					--
		--	--				--	--				--	--				--	--				--	--					--					--					--
		--	--				--	--				--	--				--	--				--	--					--					--					--
		--	--				--	--				--	--				--	--				--	--					--					--					--
		--	--				--	--				--	--				--	--				--	--					--					--					--
		--	--				--	--				--	--				--	--				--	--					--					--					--
		--	--				--	--				--	--				--	--				--	--					--					--					--
		--	--				--	--				--	--				--	--				--	--					--					--					--
		--	--				--	--				--	--				--	--				--	--					--					--					--
		--	--				--	--				--	--				--	--				--	--					--					--					--
		--	--				--	--				--	--				--	--				--	--					--					--					--
		--	--				--	--				--	--				--	--				--	--					--					--					--
		--	--				--	--				--	--				--	--				--	--					--					--					--
		--	--				--	--				--	--				--	--				--	--					--					--					--
		--	--				--	--				--	--				--	--				--	--					--					--					--
		--	--				--	--				--	--				--	--				--	--					--					--					--
		--	--				--	--				--	--				--	--				--	--					--					--					--
		--	--				--	--				--	--				--	--				--	--					--					--					--
		--	--				--	--				--	--				--	--				--	--					--					--					--
		--	--				--	--				--	--				--	--				--	--					--					--					--
		--	--				--	--				--	--				--	--				--	--					--					--					--
		--	--				--	--				--	--				--	--				--	--					--					--					--
		--	--				--	--				--	--				--	--				--	--					--					--					--
		--	--				--	--				--	--				--	--				--	--					--					--					--
		--	--				--	--				--	--				--	--				--	--					--					--					--

## Sheet: Panel b
PBI-2															PBI-6														PBI-14
ns-TF spectra									ns-TA Decay						ns-TF spectra										ns-TA Decay				ns-TF spectra										ns-TA Decay
Wavelength [nm]	Intensity Em [a.u.]								Time [ns]	Intensity Em [a.u.]					Wavelength [nm]	Intensity Em [a.u.]									Time [ns]				Wavelength [nm]	Intensity Em [a.u.]									Time [ns]
	1 ns	4 ns	7 ns	10 ns	19 ns	28 ns	49 ns	100 ns		Decay at 575 nm	ExpFit	Decay at 625 nm	ExpFit			1 ns	4 ns	7 ns	10 ns	14 ns	16 ns	32 ns	64 ns	100 ns		Decay at 650 nm	ExpFit			1 ns	4 ns	7 ns	10 ns	14 ns	16 ns	32 ns	64 ns	100 ns		Decay at 650 nm	ExpFit
508.076	20.9333	31.1333	24.7333	9	4.53333	4.93333	3.06667	2.53333	-5	-1.93333	46248.4	-2.73333	48857.5		532.78	-6.6	2607.7	852.3	20.8	14.6	9.1	-3.1	-3.8	-5.4	1	-2	40770.5		532.78	-1.8	452.9	149.6	19.5	3.6	-4.4	-1.5	-1.3	-1.3	1	-3.1	31059.8
508.354	19.6667	18.8667	21.6667	5.33333	7.2	-0.26667	-3.33333	-2.93333	-2	1.8	31321.9	-1	35655		533.059	-1.5	2535.3	863.6	24.4	13.4	7	-2.7	-2.5	-7.6	2	493.2	36091.4		533.059	-2.2	442.5	150.4	16.4	-1.3	-4.8	-8.4	3.3	-5.8	2	618	27382.1
508.633	26.8	20.2	17.0667	11.4	1.73333	-1.53333	-1.2	0.26667	1	43143.7	21214.6	33002.6	26025.6		533.338	-1.1	2484.5	851.6	30.6	10.5	9.3	1	3.1	-5.2	3	6923.5	31950		533.338	-0.5	434	159.9	26.1	8.5	4.3	0.1	-1.4	0.6	3	6530	24139.6
508.912	27.4667	19.2667	17.7333	16.0667	2.2	1.33333	2	8.13333	4	37766.4	19546.6	47508.1	24352.2		533.618	4.9	2464.1	830.5	31.2	22.3	13.6	6.5	3.1	2.4	4	17970.4	28284.4		533.618	6.2	459.8	166	22.9	12.6	9.2	3.2	4.9	1.5	4	15443.1	21280.8
509.191	23.2	23.5333	21.3333	14.0667	3.13333	1	-2.2	2.86667	7	21205.1	19184.2	38958.6	23994.4		533.897	-4.5	2379.5	801.7	19.5	16.9	5.2	-4.5	-7.1	-8.1	5	32434.5	25039.9		533.897	-3.5	444	167.7	7.1	0.9	-1.9	-4.4	-2.6	-3.3	5	26831.8	18760.3
509.469	26.0667	24.8	17.8	12.5333	5.73333	5.33333	3.8	2.66667	10	12448.2	18828.4	25945.1	23641.9		534.176	-2.4	2333.2	795.1	17.2	15.7	3.5	-0.6	-3.6	-0.8	6	36263.4	22168.3		534.176	1.7	440.7	173.2	11.3	4.9	1.9	-2.3	-7.2	3.9	6	28683.8	16538
509.748	25	21.6	12.1333	11.1333	0.26667	3.46667	-1	-1.93333	13	6979.13	18479.3	15978.2	23294.6		534.456	2.6	2344.1	786.4	27.4	16.7	12.7	0.5	-0.4	3.9	7	38647.9	19626.6		534.456	6.2	457.3	169.1	14.4	6.7	6	4.3	1.6	1.9	7	28184.2	14578.7
510.027	37.8667	18.8	10.6667	6.86667	2.53333	3.93333	-0.73333	0.33333	16	6099	18136.7	14282.5	22952.4		534.735	-1.7	2309.2	771.7	16.6	10.6	-1	-3.4	-4.6	-3.1	8	40744	17376.9		534.735	-3.3	475.8	164.6	7.2	0.4	4.6	-3.6	-5.6	-2.2	8	29163.4	12851.3
510.305	35.8	22.2	16.8667	9.8	6.6	6.8	3.73333	6.13333	19	3795.27	17800.4	9165.8	22615.2		535.014	-5.9	2276.2	758.5	19.7	12.1	-2.9	-6.6	-9	-6.9	9	37340.8	15385.7		535.014	-16.5	487.4	176.1	3.7	-4.9	2	-11.3	-11	-8.9	9	25780.8	11328.2
510.584	37.2667	27.1333	15.3333	10.3333	2.06667	1.33333	0.06667	-2.06667	22	3455.4	17470.4	8504.6	22283		535.293	-6.3	2256.1	766.3	23.4	6.7	3.8	-7	-4.9	-4.5	10	33602.6	14526.2		535.293	-7.6	490.9	190.1	10.4	-1.3	2.5	-12.2	-4.7	-9.9	10	23672.7	10674
510.863	35.6667	28.8	13.8	17.3333	0.26667	3.86667	0	3.06667	25	2287.73	17146.5	5714.67	21955.7		535.573	-5.8	2155.3	725.6	16.8	7.6	0.6	-8.3	-9.8	-9.3	11	25978.1	14364.3		535.573	-10.1	516.4	170.5	9.4	-4	0.9	-12	-12	-14.9	11	17053.8	10549.4
511.141	45.5333	30.1333	27.0667	18.6	3.73333	3.73333	2.53333	1	28	1505.53	16828.6	3793.47	21633.2		535.852	1.8	2114.5	724.4	21.5	12.4	6.8	0.5	-2	-3.1	12	22449.9	14204.3		535.852	-0.8	506.7	174.5	6.6	4.5	2.4	0.4	-2.5	3	12	15161.4	10426.2
511.42	49.4667	23.1333	17.2	21.5333	2.53333	2.8	-0.6	-2	31	1315.67	16516.6	3399.6	21315.5		536.131	-4.7	2077.9	692.3	10.9	10	8.8	0.7	-5.2	-4.6	13	22139.4	14046.1		536.131	-7.1	489.4	170.1	6.9	-2.7	-6	-3.3	-5.3	-6.8	13	14857.5	10304.4
511.699	54.6667	31.6667	21.7333	29.2667	-0.8	2.6	1.8	3	34	870.933	16210.4	2328.4	21002.4		536.41	5.2	2007.6	712.6	29.1	16.6	7.7	-1	-1.5	-0.5	14	20755	13889.6		536.41	-2.8	493.6	177.4	14.9	6.7	2.2	1.6	1	0.7	14	13672.7	10184.1
511.977	52.5333	36.7333	20.2667	16.6	-1.53333	-0.46667	2.6	1.86667	37	838.267	15909.8	2073.6	20694		536.69	6.6	2003.8	713.6	26.1	13.2	8	2.3	3.6	-0.1	15	18894.9	13734.9		536.69	3.8	510	174.6	19.2	6.4	7.1	0.9	4.3	2.9	15	12280.1	10065.2
512.256	52	22.8667	15.2667	5.2	1.06667	-1.8	-2.6	-5.66667	40	606.467	15614.9	1506.27	20390.1		536.969	3.5	1956.4	710	15.5	18.4	7.1	-0.3	-0.1	1.9	16	13901.8	13623.3		536.969	1.3	532.5	173.5	13.8	5.7	12.7	2.1	4.6	-2.2	16	8895.6	9985.38
512.535	62.7333	28.3333	16.8667	6.53333	4.86667	1.46667	-3.4	1.66667	43	394	15325.4	991.067	20090.7		537.248	2	1919.6	678.8	20.2	14.5	10	2.3	3.4	-1.9	17	12726.4	13581.9		537.248	0.1	493.4	174.5	10.6	4.7	7.3	-0.2	6.1	0	17	8032.7	9947.62
512.813	61.4667	28.0667	15.6	11.1333	12.3333	2.93333	2.86667	4.2	46	327.667	15041.3	845.8	19795.7		537.527	0.6	1861.4	654	28.8	14.2	7.8	1.3	0.4	1.9	18	12510	13430.6		537.527	1.1	470.9	158.9	13.9	3.5	4.7	0.3	4.6	0.7	18	8078.5	9831.44
513.092	59.3333	26.4667	25.4667	19.6667	11.8	5.4	6.06667	4.46667	49	211.933	14762.5	546.933	19505.1		537.807	1.4	1787.7	627.6	35	13.8	8.9	4.6	-1.6	-0.4	19	11288	13281		537.807	1.2	445.5	151.5	11.6	6.7	5.7	1	-1.1	-1	19	6852.4	9716.62
513.371	61.7333	24.2667	29.2667	17.3333	3.26667	3.46667	1.73333	7.06667	52	192.533	14488.8	567.8	19218.7		538.086	-6	1729.5	599.4	24.4	11	2.6	-3	-3.9	-3.1	20	10216.1	13133.1		538.086	-6	417.4	150.2	3.3	9.3	0.4	-2.2	0.1	-1.4	20	6254.7	9603.14
513.649	66.4	23.5333	32.0667	24.8667	5.66667	1	1.93333	1.13333	55	167.8	14370.7	411.8	19002.2		538.365	-4.2	1688.7	593.5	10.2	13.3	2.3	-1	-3.4	-0.2	21	7688.9	12986.8		538.365	-3.4	415.5	144.3	3.3	4.4	-4.1	0.4	-0.2	-2.3	21	4732.3	9490.97
513.928	71.5333	31.8	28.7333	16.6667	4.6	3.26667	-2.13333	-0.53333	58	91.0667	14220.2	251.2	18936.6		538.644	-3.6	1655.2	563.4	12.8	11	1.9	0.4	-2.6	1.6	22	7069.5	12842.2		538.644	-1.2	406.7	131.1	12	5.2	-0.5	-3.2	-0.7	-4.3	22	4054.2	9380.12
514.207	65.8	33.5333	23.3333	12.8667	-1.06667	-3.46667	-6.13333	-4.2	61	78.9333	13956.6	275.933	18658.6		538.924	-4.7	1579.2	529	14.7	10.2	-0.1	-0.1	-4.8	-0.5	23	7030.6	12699.2		538.924	0.3	398.5	122.1	11	6.5	0.7	-4.3	-8	-4.5	23	4171.8	9270.56
514.485	65.4	35.3333	18.4	11.4667	-3.8	-4.06667	-4.13333	-3.93333	64	48.2	13697.9	166.267	18384.7		539.203	0	1523.6	514.3	18.9	8.9	3.6	-0.9	-2.9	-1.8	24	6117.8	12557.8		539.203	3	361.8	121.9	16.5	2.1	4.3	3.4	-1	-0.6	24	3688.6	9162.27
514.764	75.8	43.2	26.7333	13.4	1.93333	3.6	0.53333	0.06667	67	53.4667	13444.1	163.467	18114.8		539.482	-3.2	1455.1	495.5	15.3	6.4	4.5	-2.5	-6.4	-4.5	25	5517	12417.9		539.482	-2.6	334.8	127.3	8.8	2.7	-1.2	-1.2	-8.4	-7.4	25	3255.9	9055.25
515.043	71.8	47.4	30.6667	19.8667	12.1333	10.6	1.46667	2.13333	70	35.8	13194.9	104.533	17849		539.761	-10.3	1382.8	482	14.3	8.1	0.8	-6.2	-10.5	-11.5	26	4277.5	12279.7		539.761	-6.5	301.6	120.8	6	-2.4	-5.6	-5.9	-9.5	-10.6	26	2409.9	8949.48
515.321	84.3333	45.0667	27.4667	15.8667	5.33333	0.2	0.6	0.4	73	31	12950.3	75.2667	17587		540.041	-5.1	1303.7	445.1	25.2	12.6	5.9	-3.8	-6.5	-7.3	27	3968.6	12142.9		540.041	-2.8	292.3	120	8.2	1.9	-2	-6.7	-0.3	-4.6	27	2183.1	8844.93
515.6	85.4667	45.5333	26.8667	11.4667	5.2	1.73333	1.53333	2.66667	76	29.3333	12710.3	56.1333	17328.9		540.32	-5.1	1253.4	417.8	18.9	20.4	11.2	2.5	0.1	-1.2	28	4080.9	12063.4		540.32	1.3	285.8	105.1	11.3	5.1	1.1	0	-2.9	-1.8	28	2267.9	8801.46
515.879	80.6667	35.6667	19.6667	11.4	0.4	1.86667	-4.26667	-4.2	79	17.0667	12474.7	33.1333	17074.6		540.599	2.2	1183.9	392.4	22.4	23.4	11.3	7.3	6.3	5.2	29	3508.2	12007.7		540.599	5.5	259.9	103.9	19.4	11.1	6.7	3.9	-0.5	1.6	29	2135.4	8741.61
516.157	95.9333	40.6667	12.6	20.3333	1.86667	3.26667	0.2	2.2	82	13.1333	12243.5	25.5333	16824.1		540.878	-1.5	1098.9	370.1	24.1	19.7	8.2	2	-1.3	-0.1	30	3293.4	11874		540.878	-1.2	251.9	94.8	14.2	7.4	-2.1	-1	-1.6	-0.3	30	1648.8	8639.49
516.436	101.4	44.2667	10.6	21.4	-0.26667	-0.66667	-2.73333	-3.2	85	3.06667	12016.6	34.8667	16577.2		541.157	-0.7	1017.5	356.9	32.5	13.5	6.5	-2.8	-0.2	-4.3	31	2439.5	11741.8		541.157	0.1	229.9	86.8	10.3	11.6	-0.2	-2.4	-3.1	-3.4	31	1365.5	8538.56
516.714	111.267	41.5333	16.4	15	3.93333	1.66667	-0.33333	-1.73333	88	6.53333	11793.9	9.33333	16334		541.437	-5.1	911.5	332	20.9	8.2	8.5	-2.9	-0.4	-0.9	32	2071.5	11611.1		541.437	-5.4	194	78.5	8.9	3.5	1.6	-5.2	-9	-1.3	32	1177.3	8438.81
516.993	112.467	30	22.0667	10.3333	2.93333	-3.93333	-1.8	-4.53333	91	3.6	11575.4	15.4	16094.4		541.716	1.2	835.2	318	22.8	15.9	17.6	0.7	0.8	-2.8	33	2137.3	11481.9		541.716	0.1	178.6	75.3	11.3	3.2	2.1	-2.5	-1.2	0.6	33	1282.3	8340.22
517.272	121.467	46.4	29.3333	12.5333	13.8667	3.86667	2.86667	-1.8	94	4.06667	11360.8	10.4	15858.3		541.995	4.9	753.3	271.8	25.5	15.9	20.7	3.3	2	1.5	34	2012.1	11354.1		541.995	1.5	177.9	70.9	11.5	11.8	9.4	2.3	0.1	-0.9	34	1082	8242.78
517.55	111.8	37.1333	28.6667	12.3333	5.6	0.33333	-1.06667	-6.46667	97	2.8	11150.3	15.5333	15625.6		542.274	-8.2	673.2	239.1	15.2	5.7	14.1	-5.7	-9.6	-2.4	35	1779.3	11227.7		542.274	-4	154.9	60.1	12.1	-1.8	0.9	-3.5	-8.5	-5.9	35	937.7	8146.47
517.829	109.667	36.1333	27.9333	14.9333	9.26667	2.73333	1	2.13333	100	1.8	10943.7	5	15396.5		542.553	1.6	593.9	220.5	18.8	12.6	13.1	3.5	-2.5	-1.9	36	1317.4	11102.7		542.553	2.4	152.9	65.1	11.8	6.5	9.4	1.6	-2.2	-5.2	36	742.6	8051.29
518.107	110.867	42.5333	20.4	18.0667	7.26667	-2.6	-2.2	-2.8	103	2.53333	10740.9	8.86667	15170.6		542.833	2.3	523.5	197.4	25.3	13.5	19.3	4.5	-1.4	1	37	1178.7	10979.1		542.833	5.6	158.4	65.2	17.2	11.1	8.9	2.8	0.6	-1.3	37	619.8	7957.22
518.386	115.467	51.9333	21.9333	16.8667	5.8	1.6	2.4	1.4	106	1.66667	10541.9	7.66667	14948.2		543.112	-2.6	454.5	184.7	23.4	11.1	11.9	-1.3	-2.3	3.7	38	1256.6	10856.9		543.112	2.8	144.8	53.7	9.6	11.8	3.6	-0.5	-1.4	-2.4	38	673	7864.24
518.665	131.467	64.0667	23.4667	18.6	11	5.33333	6.66667	5.6	109	4.26667	10346.6	6.86667	14728.9		543.391	-2.6	393.6	155.9	22.3	17.4	8	-2.8	-3.4	0.3	39	1114.4	10736.1		543.391	-1.4	137.7	47.6	8.7	9.7	-2.9	-3.1	-0.3	-3.7	39	602.9	7772.35
518.943	130.267	57.7333	28.6	18.3333	10.5333	7.26667	0.26667	0.26667	112	-3	10154.9	3.86667	14513		543.67	-6.7	366.7	139.9	17.2	9.5	7.2	-4.9	-7.8	-4.5	40	995.2	10682.7		543.67	-7.3	115.5	42.3	7.6	-2.7	-6.6	-2.7	-3.3	-7.1	40	500	7757.63
519.222	125.533	49.6	35.4667	21.0667	11.4	6.13333	4.46667	2.13333	115	0.93333	9966.74	7.73333	14300.2		543.949	3	347.6	134.4	19.7	18.4	10.1	0.6	-2.5	-0.4	41	780.5	10616.6		543.949	1.4	108.9	46.7	17.9	5	8.8	-2.4	2	-1.5	41	387.7	7681.52
519.5	126.667	52.7333	31.5333	23.7333	7.6	0.8	-3.6	1.26667	118	-0.13333	9782.09	1.46667	14090.5		544.228	-3.7	314.1	139.3	16.8	16.6	6.2	-5.3	-6.1	-7.9	42	646.6	10498.5		544.228	-4.6	88.2	42.9	6.9	-4	-4.2	-6.7	-4.8	-7.7	42	310.5	7591.76
519.779	149.067	66.3333	34.5333	38.1333	14.7333	7.4	7.53333	5.86667	121	-1	9736.46	2.73333	13883.9		544.508	-4.8	286.9	121.1	20	14.4	15.9	-2.6	-3.3	-3.4	43	664	10381.7		544.508	0.7	84.2	41.6	8.4	5.3	-0.4	-4.6	0.2	-1.8	43	352.7	7503.04
520.058	134.4	48.5333	30.5333	15.8667	1.93333	-5.13333	-6.13333	-2.33333	124	-1.46667	9600.86	1.46667	13879.6		544.787	-2	254.3	107.2	16.9	17.1	14.2	-1.7	-2	-6.7	44	630.3	10266.2		544.787	-1.7	65.2	39.9	14	5.3	2.2	-8.1	-1.7	-0.8	44	318.1	7415.36
520.336	130	74	49	18.3333	5.4	-0.2	-1	-4.86667	127	-0.73333	9423	3.2	13680.4		545.066	-6.4	229.1	90.9	9.9	10.5	7.7	-8.8	-7	-10.3	45	563.3	10151.9		545.066	-10.8	60.4	30.9	4.9	-2.4	-0.7	-9.1	-11.2	-4.1	45	314.1	7328.7
520.615	135.933	96.9333	42.6667	24.5333	4.93333	-1	1.46667	-0.6	130	2.46667	9248.44	-4.26667	13479.9		545.345	-10.3	217.4	90.1	17	12.1	6.4	-3.8	-9.4	-2.7	46	417	10039		545.345	-6.2	58	22.5	5.2	1.7	1.3	-11.8	-10.4	-6.2	46	176.6	7243.05
520.893	143.2	78.6	38.4667	31.8667	10.5333	3.06667	3.86667	2.53333	133	2.4	9077.12	-3	13282.3		545.624	-4.8	205.3	90.7	28	16.6	10.4	-0.6	-7	-8.8	47	397.3	9927.32		545.624	-5.5	58.7	32	0.7	-0.8	-7.5	-5	-2.5	-3	47	154.6	7158.4
521.172	149.867	70.9333	43.0667	22.5333	13.9333	-1.33333	0.53333	-1.2	136	-0.26667	8908.98	0.53333	13087.7		545.903	8.1	223.1	105.3	39.7	22.8	18.1	9.3	8.8	2.9	48	361.2	9816.88		545.903	4.3	61.4	41	13	8.1	0.9	4.3	3.7	5.1	48	183	7074.73
521.45	151.333	77.8667	39.9333	23.8	7.73333	4.6	0.86667	0.26667	139	-0.66667	8743.96	-0.53333	12895.9		546.182	2.7	227.5	107.5	38.6	26.3	20.4	6.6	0.3	-0.6	49	334.6	9707.68		546.182	2.8	62.3	48	13.2	12.8	2.5	2.6	3.5	4.4	49	158.2	6992.04
521.729	164.867	75.3333	38.3333	24.4	4.6	1.53333	3.26667	-2.73333	142	-1.2	8582.01	0	12706.9		546.462	2.1	217	94.4	28.1	23.5	11	3.4	-1.6	-1.5	50	312.1	9599.7		546.462	-3.7	45.1	31.7	13	13	-0.7	-1.9	-1.5	-2.2	50	120.5	6910.31
522.007	160.667	68.2667	45.2667	29.1333	6.33333	0.8	-0.73333	0.33333	145	3.86667	8423.05	-1.2	12520.7		546.741	-5.9	198	101.4	33.2	25.2	9.2	-1	0	-8.4	51	264.4	9492.93		546.741	-3	45.5	27.9	8	6.2	0	-3	-1.9	-4.9	51	106.4	6837.31
522.286	177.4	81.5333	49.4667	28.5333	8.66667	1.33333	0	1.66667			8267.05		12337.3		547.02	-4.9	173.3	95	33.1	20.9	2.8	-4.1	-8.2	-4.4	52	214.6	9460.67		547.02	-4.7	43.5	27.1	9.4	1.6	-3.2	-4.4	-7.6	-9.4	52	87.3	6829.54
522.564	190.933	77.0667	61	26.6	9.06667	9.66667	2.86667	-1.46667			8113.95		12156.6		547.299	5.9	190.3	98.5	35.5	20.9	16	7.4	-0.1	-0.6	53	216.2	9387.35		547.299	-1.7	49.7	33.5	17.2	9.4	5.2	4.1	0.4	0.2	53	92	6749.7
522.843	185.867	80.6667	51.7333	28	7.33333	7.46667	-1.13333	1			7963.68		11978.5		547.578	-2.6	188.9	95.6	33.9	17.1	14.4	1.1	-1.9	-3.2	54	203.2	9282.95		547.578	-0.9	35.7	22.8	18.6	5.3	-1.3	-1.4	-3.4	-5.6	54	88.3	6670.8
523.122	197	87.2667	45.9333	37	14.2667	11.8667	3.46667	1.53333			7816.21		11803.1		547.857	0.5	203.7	97.5	29.7	21	12.8	5.2	-2.8	-0.9	55	167.3	9179.71		547.857	2.5	43.8	35.4	17.8	7.5	0.1	-3.5	-2	-2.8	55	68.3	6592.82
523.4	187.733	83.6	60.8	20.2667	4.26667	3.26667	-8.26667	-2.13333			7671.47		11630.2		548.136	1.8	206.9	107.9	37.8	29.3	15.3	6.4	1.2	-4.5	56	132.8	9077.63		548.136	1.3	53.3	28.8	21	9.1	4.3	0.4	-1.9	-1.3	56	53.7	6515.74
523.679	194.333	97.2	63.4	34.6	13.3333	8	-3.2	-0.33333			7529.41		11459.9		548.415	-1.2	195.6	110.8	42.8	16.7	14.2	-0.8	-2.4	-5.9	57	130.9	8976.7		548.415	-3.7	48.7	15.3	8.1	2.8	-2.6	-1.7	-6.9	-7.4	57	56	6439.57
523.957	227.133	102.267	57.4667	39.0667	11.7333	4.46667	2.4	-0.8			7390		11292.1		548.694	-4.9	178.8	116.5	32.7	20.2	10.9	-1	-3.9	-6.6	58	141.2	8876.89		548.694	-4.2	50.1	24.7	8.7	-1	-1	-5.8	-2.3	-2.8	58	67.3	6364.28
524.236	242.4	104.067	49.9333	41.4667	14.1333	12.7333	5.53333	4.6			7253.17		11126.8		548.974	-2.5	184.1	119.3	36.5	25.1	10.7	0.7	-3.4	3.6	59	112.4	8778.19		548.974	2	46.8	30.6	11.2	3.6	0	-1.4	-1.3	1.5	59	52.4	6289.87
524.514	227.2	100.8	44.9333	38.2667	5.66667	-1.46667	-2.53333	-4.26667			7118.88		10963.9		549.253	1.7	181.3	131.7	57.5	38.5	17.9	1	-1.2	-2.2	60	89.4	8680.6		549.253	1.5	48.7	30.5	11.9	2.7	7.4	2.8	1.4	0.6	60	36.8	6216.33
524.793	229.333	110.8	57.3333	39.8667	5.4	7.53333	-3.06667	-3.4			6987.08		10803.4		549.532	-5.4	181.1	130.9	53.7	32	14.5	-0.4	-4.1	-5.9	61	64.5	8584.1		549.532	-1	36.9	25.5	4.3	5.6	-1.2	-4.5	-3.8	-4.7	61	26.9	6143.64
525.071	258.8	113.067	76.9333	42.3333	13.1333	9.33333	5.13333	-0.8			6857.73		10645.3		549.811	-0.9	178	128.9	47.5	28.6	16.2	-4	-5.7	-5.2	62	59.2	8488.68		549.811	-3.4	39.5	22.4	5.2	5.1	-2.4	-6.9	-7.3	-7.9	62	17.4	6071.8
525.35	263.867	127.6	84.0667	41.8	16.8667	3.4	0.86667	-1			6730.78		10489.5		550.09	-3.9	160.1	122.6	53.4	30	19.2	0.3	-2.4	-2	63	62.5	8394.32		550.09	-2.2	36.9	32.1	12.2	4	0.5	-0.2	-4.1	-4.6	63	21.4	6025.9
525.628	280	130.867	98.4667	47.0667	11.2	-1.2	-3.2	-2.2			6606.19		10336		550.369	-2.1	167.1	113.6	66.8	26.5	15.7	4.4	0.5	-1.4	64	65.8	8379.04		550.369	-0.3	38.1	24.5	10.2	7.1	2.8	-0.4	-0.2	0.2	64	12.9	6000.8
525.907	325.467	107.933	91.4	34.4	8.2	2.26667	1.73333	-2.73333			6598.48		10184.7		550.648	0.3	160.7	113	62.8	20.8	11.8	-0.5	2.3	-3.9	65	35.8	8301.02		550.648	1.2	41.3	21.6	9.1	4.6	4.7	-1.6	-4	-6.1	65	27.4	5930.63
526.185	370	120.2	83.8	31.6667	10.5333	1.6	-0.93333	-2.26667			6483.91		10143.3		550.927	-0.7	158.2	123.4	60.6	25.6	10.7	0.3	-10.9	-3.2	66	45.3	8208.76		550.927	-2.6	42.4	22.5	8.5	4.6	0.5	-2.4	-4.2	-0.3	66	9.8	5861.27
526.464	405.733	157.2	84.5333	34.7333	10.5333	6.86667	-1.8	-1.06667			6363.89		10035.7		551.206	1.4	174.5	141.9	58.4	34.6	23.2	6.6	1.5	6.3	67	31.3	8117.54		551.206	6.3	46.6	32.6	22.6	9	4.8	-1	2.3	5.2	67	13.1	5792.72
526.742	456.467	158.8	99.8	41.5333	9.13333	11.6	3.46667	4			6246.11		9888.91		551.485	-1	152.7	122.4	63.1	25.3	12.6	-3.1	-9.2	-5.1	68	35.6	8027.33		551.485	-2.2	44	22.3	13.7	3.4	1.5	0.2	-3.6	-0.1	68	12.8	5724.97
527.021	533.6	165.4	95.9333	48.6667	4.46667	2.2	-2.33333	-2.13333			6130.51		9744.26		551.764	-4.5	150.8	115.2	75	26	2.7	-0.8	-10.4	-6.7	69	42.7	7938.13		551.764	-4.4	38.5	16.8	9.5	2	-2.1	-9.2	-8.1	-3.7	69	14.8	5658.01
527.299	592.467	163.067	97.8	58.8	14.2667	-0.26667	0.53333	2.13333			6017.05		9601.75		552.043	3.4	159.2	123	73.3	29.4	12.5	0.6	-1	-3.2	70	28.5	7849.93		552.043	3.6	43	30.6	10.6	14.1	9.1	-1.9	-4.1	1	70	7	5591.84
527.578	666.6	174.4	93.9333	59.9333	14.9333	1.33333	-3.2	-1.33333			5905.71		9461.33		552.322	3.6	166.8	139.5	58.8	28.6	20.5	9.2	-5.7	2.2	71	16.6	7762.71		552.322	-1.6	56.7	29.9	11.8	10.1	1.6	1.8	-1.4	-2	71	3.1	5526.43
527.856	749.467	186.933	99.3333	70.8667	10.0667	8.86667	-0.53333	-0.33333			5796.42		9322.98		552.602	1.6	157.3	133.8	64.2	32.6	24.6	1.8	-5.9	1.4	72	26.6	7676.47		552.602	-5.2	42.5	25.7	9.7	16.6	2.8	-0.5	-7.3	-2.9	72	3.8	5461.78
528.134	862.333	194.933	119.933	77.5333	10.4	5.66667	1.86667	2.13333			5689.17		9186.68		552.881	-9.8	161.9	139	59.4	28.4	14.6	-6.5	-7.6	-5.3	73	23.2	7591.19		552.881	-5.9	35.1	31.6	12	6.9	2.3	-4.3	-4.1	-4.4	73	2.3	5397.89
528.413	1012.53	213.667	123.867	75.8667	11.9333	-0.2	-4.33333	-2.8			5583.91		9052.38		553.16	-6.7	147.7	134.8	62.5	30.8	14.4	-5.3	-11.3	-6.9	74	7.9	7506.87		553.16	-8.6	29	32.8	10.4	5.9	2.6	-5.5	-9.3	-6.6	74	3	5334.75
528.691	1198.73	221.6	137.067	79.8	22.1333	7.8	1.53333	0.46667			5480.6		8920.06		553.439	-6.5	146.6	128.6	70.2	31	19.2	-7.9	-5.9	-3.6	75	17.8	7423.49		553.439	-4.3	39.8	29.9	9.4	4.7	2.8	-7.4	-5.5	-4.4	75	7.5	5310.5
528.97	1370.07	228.133	142.6	76.5333	26.0667	11.6	0.13333	3.93333			5379.21		8789.69		553.718	-5.4	161.9	132.7	81.7	38	17.5	-3.4	-7.1	-5.2	76	11.3	7421.69		553.718	-4.5	42.4	20.2	9.7	-0.2	-2.3	-5.1	-7.1	-2	76	-2.2	5272.34
529.248	1588.13	222.2	154.733	83.8667	13.9333	3.93333	-2.66667	-1.8			5279.7		8661.24		553.997	-5.4	175.9	136.9	83	35.3	14.6	-1	-7.6	-6.3	77	10.7	7341.04		553.997	-4.3	31	28.2	14	2.4	-1.6	-3.7	-6.4	-6.4	77	-1.7	5210.65
529.527	1786.07	245.933	163.733	75.1333	15.1333	7.2	-5.53333	0			5182.03		8534.68		554.276	2.9	181.4	144.6	91.9	36.6	24.6	1.7	0.2	3.2	78	6.6	7259.51		554.276	0.4	40.1	29.7	17.5	10.3	2.4	1.7	-1.2	2.8	78	5.3	5149.69
529.805	2080.73	259.733	160.6	72.8	16.5333	0.06667	-8.6	-2.66667			5086.18		8409.99		554.555	6.2	177.3	159.2	87.9	42.5	23.1	3.1	2.3	4.2	79	-1.6	7178.89		554.555	0.3	53.4	33.9	14.9	11.6	4.7	0.2	5.6	3.5	79	-0.6	5089.43
530.084	2386.87	251.2	167.867	71.6667	10.4667	3.4	-8.8	-8.33333			4992.11		8287.14		554.834	0.6	175.6	142	89.6	38.6	25	3.8	-0.6	0.1	80	13.1	7099.18		554.834	-1.4	50.3	32	16	13.7	6.8	-1.6	-2.6	-1	80	-2	5029.88
530.362	2761.53	284.467	182.533	93.6667	24.9333	11.6	0.86667	0.8			4899.78		8166.1		555.113	-0.2	163.9	151.4	99.1	40.5	28.6	0.7	-0.6	2.2	81	-1.5	7020.35		555.113	0.5	54.4	31.2	15.5	12.7	5.7	-0.9	-0.4	-0.7	81	-1.8	4971.03
530.64	3177.2	274.4	168	99.2667	19.8667	4.93333	-2.8	-8.2			4809.17		8046.84		555.392	-4.2	165.5	155.7	108.8	42.8	25.6	0.9	-6.4	-5.7	82	0.8	6942.41		555.392	-2.1	49.5	33.1	13.5	12.5	2.2	-5.8	-4	-3	82	-1.6	4912.85
530.919	3514.13	284.267	152.4	97.6	25.2667	2.46667	1.06667	-5.53333			4720.24		7929.34		555.671	-8	174.6	153.7	101.9	31.5	20	-5.8	-6.4	-4.4	83	-0.1	6865.34		555.671	-5	42	30.7	12.4	8.8	0.5	-9.2	-7.8	-5.7	83	-1.5	4855.36
531.197	3970.07	295.133	150.733	107.8	21.1333	1.86667	-1.33333	-6.46667			4632.96		7813.57		555.95	-0.6	175.6	176.8	125.5	39.2	30.5	2.8	-3.2	-2.4	84	5.5	6789.13		555.95	-1.3	42.3	41	24.3	11.6	3.9	-2.3	-4.5	-0.4	84	1.1	4798.54
531.476	4699.87	319.133	176.867	122	27.3333	7.06667	0.53333	-3			4547.3		7699.5		556.229	1.8	206	186.2	125.5	50.1	31.7	7.5	-2.3	-0.2	85	2	6713.77		556.229	4.1	37.8	39.8	22.1	9.4	12.7	1.2	4.3	1.7	85	-3.2	4742.38
531.754	5436.27	330.6	191.6	136.867	29.6667	8.4	0.2	-4.13333			4473.65		7587.12		556.508	-2.8	199	189	114.2	42.7	27.4	2.2	-7.1	-7.6	86	-1.8	6639.25		556.508	-4.5	36.6	34.5	12.1	3.8	9.7	-3.4	-3.4	-7.7	86	0	4686.87
532.033	6058.8	351.933	217.333	154.2	26.9333	10	1.26667	-1.66667			4463.23		7476.39		556.787	1.6	186.5	197.7	119.7	48.3	38.7	1.9	-4.7	-4.7	87	1.3	6574.33		556.787	-1.3	45.4	34.3	21.5	9.5	7	-1.6	-0.5	-1.2	87	-3.9	4679.76
532.311	6554.67	378.6	227.733	163.4	28.6	4.8	0.86667	0.26667			4380.72		7418.16		557.066	-8.3	182.9	194.4	110.7	47.5	30.6	-4.5	-12.2	-7.5	88	-0.3	6565.57		557.066	-5.5	40	26.8	14.4	1.7	3.7	-5.7	-7	-5.1	88	-6.1	4632.01
532.589	6973.4	408	237.933	168.333	31.4	11.4667	1.2	2.86667			4299.74		7367.3		557.345	2.3	203.2	208.6	126.6	59.5	34.7	7.4	-3.3	4.3	89	-2.6	6492.71		557.345	3.1	46.1	40.5	21	22.6	20.6	3.5	-0.2	3.2	89	-1.1	4577.79
532.868	7623.6	410.6	243.467	142.867	39.1333	16.0667	0.2	1.26667			4220.26		7259.81		557.624	2.7	220.4	216.5	146.4	71.8	34.6	9	3.1	2.7	90	3.7	6420.66		557.624	4.2	57.2	45.8	30	17.2	12.8	7.9	-0.2	6.9	90	-3.3	4524.2
533.146	8126.47	410.667	253.333	138.733	43.4667	22.0667	3.33333	6.26667			4142.26		7153.91		557.903	3.6	230.3	216.7	158.8	69.6	31.2	9.4	3.7	3.9	91	-0.6	6349.42		557.903	5.9	53.7	36.4	28.7	10.7	14.6	4.5	4.1	3.3	91	-3.6	4471.24
533.425	8772.6	440.467	274.333	146.8	42.2	23.8667	9.33333	8.6			4065.71		7049.57		558.182	-1	224.9	229.7	146	65	26.4	4.5	-2.7	-0.1	92	5	6278.97		558.182	-2.3	52.1	41.6	19	6.5	5.7	-2.5	-4.2	-3.8	92	-8.3	4418.89
533.703	9346.73	495.933	293.067	150	40.2667	17	6.4	1.8			3990.57		6946.76		558.461	1.4	227.4	240.5	157.2	79.6	40.5	7.1	4	2.9	93	-3.3	6209.32		558.461	3.7	56.2	49.2	24	10.1	9.5	7.7	-3.7	2.1	93	-1.5	4367.16
533.981	9814.73	501	285.8	154.2	45.8	20.7333	1.4	0.8			3916.83		6845.47		558.74	0.5	230.4	258.6	150.9	67.7	50.8	6.4	-2.9	-0.9	94	1.8	6140.44		558.74	-2.6	58.9	42.4	17.5	13.2	6	2.6	-0.7	-3	94	-1	4316.02
534.26	10240.7	492.667	299.933	170	50.0667	23.0667	4.4	5.33333			3844.46		6745.68		559.019	-8.3	213.6	253.8	156.7	58.8	41.2	-4.7	-8.4	-9.7	95	-0.2	6072.33		559.019	-7.9	42.1	35.4	12.4	2.8	-2	-11.8	-7.8	-8.8	95	0.5	4265.49
534.538	10429.5	526.333	331.333	181.533	48.0667	16.3333	5.06667	3.66667			3773.44		6647.35		559.298	-5.6	227.1	290	156.1	59.6	48.7	4.3	-6.4	-8.9	96	2.3	6004.98		559.298	-4.4	48.9	43.2	19.2	10.1	-0.5	-5.5	-5.7	-4.1	96	-2.7	4215.54
534.816	10681.9	542.733	387.933	212.4	65.2667	19.7333	4.53333	0.46667			3703.73		6550.48		559.577	-13.5	241.3	294	142.9	57.6	54.8	1	-7.7	-4.9	97	-1	5938.39		559.577	-5.7	47	41.2	12.7	3.9	3.2	-5.2	-6.4	-3.4	97	-3.2	4166.17
535.095	10836.9	571	399.867	219	68.2667	14.3333	2.13333	0.4			3635.31		6455.03		559.856	0.6	247.2	307.9	167	72	58.4	9.2	1.6	2.2	98	-2.2	5872.54		559.856	-0.8	45.8	51.1	26.5	15.5	6.7	1.4	0.9	-0.5	98	-6.1	4123.65
535.373	10843.8	632.533	382.333	209.133	54.3333	9.13333	-0.8	3.86667			3568.17		6360.98		560.135	0.8	253.4	315.2	175.3	82	56.1	5.2	-6.5	-4.5	99	-0.3	5824.34		560.135	-3.9	41.1	46	24.4	8.8	-0.6	-6.4	-9.3	-3	99	-4.4	4117.38
535.652	10702.2	671.6	412.933	240.467	56.2	21.6	10.3333	7.06667			3502.27		6268.33		560.413	-2.4	239.6	319.8	190.9	84.8	49.7	1.8	-4.9	-1.4	100	-6.5	5807.42		560.413	-0.2	42.3	53.9	18.6	8.9	1.3	0.1	-3.3	-3.5	100	-4.4	4069.16
535.93	10553.7	691.533	435.8	243.467	64.3333	18.4667	9.66667	0.66667			3437.59		6177.04		560.692	-3.8	220.9	301.8	219.7	84	43.4	5.2	-5	-5.7			5743.03		560.692	-2	49.1	50.3	21.8	7.4	1	-6.1	-7.5	-5.1			4021.5
536.208	10336.3	673.6	461.333	245.133	60.3333	23.5333	10.2	0.86667			3374.12		6087.09		560.971	0.6	236.9	302.2	212.7	99.8	56.4	12.2	3.9	5.8			5679.37		560.971	1	59.9	57.1	23.3	13.6	5.5	2.7	1.5	1.1			3974.4
536.487	10216.4	729.467	466.4	257.2	57.8	27.2	5.4	2			3311.82		5998.47		561.25	-6.7	254.6	291.7	199.4	90.4	53.2	1.3	-3	-4.9			5616.41		561.25	-4.7	46.5	49.8	15.4	1.3	-3.3	-3.5	-3	-10.1			3927.84
536.765	9941.6	810.133	455.533	253.867	61.4667	25.9333	7.13333	3.4			3250.68		5911.16		561.529	-2.1	256.1	319.4	210.7	94	70.1	5.1	-5.6	-2			5554.16		561.529	-1.9	42.3	46.1	24.6	12.3	4.2	-0.1	0.9	-2.9			3881.83
537.043	9750.6	857	472.4	247.333	68.4	25	2.8	-3.8			3190.67		5825.13		561.808	1.9	281.4	344	205.9	103.3	77.4	11.1	4.3	1.5			5492.6		561.808	4.8	51	56.2	32	18	11.9	4.5	1.8	2.4			3836.35
537.322	9573.27	838.533	509.533	275.267	62.6667	18.7333	2.4	-2.53333			3131.78		5740.37		562.087	-3	273.3	375.6	208.2	104.5	84.2	3.7	-4.1	-2			5431.74		562.087	-3.7	54.5	58.1	36	16.4	9.7	2.3	-1.6	2.6			3791.41
537.6	9479.73	859.933	548.4	291.2	56.0667	24.9333	6.86667	-1.2			3073.98		5656.86		562.366	-1.2	268.6	386.4	216.7	108.7	94.5	6.7	-2.5	-0.6			5371.55		562.366	-4	59.3	47.4	32.5	17.3	15.9	-1	-2.3	-0.9			3746.99
537.878	9352.8	921.133	577.067	322.667	62.0667	29.4	1.2	-1			3034.86		5574.58		562.645	-7.9	279.5	395.1	219.1	108.5	77.8	1.4	-10.9	-12.5			5312.03		562.645	-5.4	52.9	48.1	26.5	8.1	9	-3.7	-7.4	-6.6			3703.08
538.157	9250.87	960.333	596.333	330.733	70.1333	28.1333	1.4	-2.8			3017.25		5493.52		562.924	-0.5	338.6	419.6	230.6	125.8	83	6.6	-3.3	0.6			5253.19		562.924	-5.3	57.3	61.5	28.5	9.4	13.2	-0.8	2.2	2.9			3659.69
538.435	8991.13	1003.53	564.533	353.8	89.3333	27.4667	-0.66667	-1.93333			2961.57		5430.54		563.203	-3	342.7	415.8	232	120.5	77.4	0.6	-6.7	-6.7			5194.99		563.203	-8.6	44.2	47.5	30.6	13.2	11.1	-2.3	-4.3	-6.7			3633.34
538.713	8901.07	1058.33	551.467	342.667	77.2	22	-0.13333	-2.86667			2906.93		5413.64		563.482	-1.9	322.1	410.7	230.3	122.1	84.1	3.5	0.7	-0.6			5160.52		563.482	-5.4	42.8	50.6	43.8	20.7	6.4	-1.5	-1	-6.9			3616.8
538.992	8613.53	1128.33	606.2	350.6	79.4667	27.8667	6.6	4			2853.31		5334.95		563.761	-6.2	342.9	426.7	244.2	125.1	96.5	6.5	0.7	-4.1			5137.45		563.761	-1.3	39.5	44.8	35.9	22.3	6	0.8	-0.1	1.1			3574.41
539.27	8349.67	1117.67	698.533	348.733	81.2	34.0667	3.66667	-0.46667			2800.67		5257.41		564.039	-2.9	360	420.5	283.9	138.2	93.7	11.7	-1.7	-3.3			5080.55		564.039	-5.3	50.5	49.7	26.6	18.2	0.2	-0.5	-3.1	-0.3			3532.52
539.548	8208	1169.73	737.867	358.8	90.5333	35.5333	-0.33333	1.53333			2749.02		5181.02		564.318	-0.5	374.3	444.9	280.8	144.7	94.6	9.3	-1.4	-4			5024.29		564.318	-6.3	56.1	57.8	22.5	13.1	10.1	2.5	-3.5	-2			3491.12
539.827	8087.53	1233.27	740.8	409.4	91.3333	39.4667	-0.33333	-1.06667			2698.32		5105.75		564.597	-2.7	380	466.4	284.2	143.9	98.8	7.1	0.2	-4			4968.66		564.597	0.3	61.4	57.7	28	12.1	13.8	0.8	-0.6	-2.9			3450.19
540.105	7706.6	1358.13	808.267	441.8	119	46.1333	2.26667	-0.8			2648.57		5031.6		564.876	-1.5	365.2	465.6	273.8	135.7	89.7	10.1	-4.5	-7.4			4913.65		564.876	-1.3	72.2	66.1	29.4	19	8.4	-4.9	-6.1	-7.2			3409.75
540.383	7615.27	1391.73	830.933	445.333	104.6	48.3333	2.13333	0.2			2599.73		4958.53		565.155	0	394.3	495.2	303.2	145.9	101	15	1.7	5.4			4859.25		565.155	5	71.5	76.6	37.6	29.4	10.7	3.3	2.6	5.8			3369.77
540.661	7600.13	1397.33	841.067	426.533	104.2	49.8	2.8	-1.66667			2551.81		4886.54		565.434	-1	424.6	521.3	333.2	143.2	97.7	6.3	-3.4	0.2			4805.46		565.434	1.6	59.7	65.2	43.9	21	8.5	2.6	3.2	0.2			3330.27
540.94	7476.73	1461.47	839.333	451.533	138.533	48	5.46667	-0.46667			2504.77		4815.62		565.713	3.2	406	542.3	322.3	155.8	101.9	10.4	-2.3	-5.6			4752.27		565.713	-2.4	56.6	62.1	49	23.7	6.9	4.4	-1.5	1.2			3291.22
541.218	7347.93	1525.33	886.333	500.533	130.8	49	5.73333	-0.6			2458.61		4745.73		565.992	4.2	413.2	560.2	332.5	139.1	108.1	9.3	-3.8	-0.4			4699.68		565.992	3.6	61.5	60.8	39.6	19.9	12.2	2.9	-3.4	-3.8			3252.63
541.496	7268.93	1597.33	978.733	506.067	134.267	44.8	6.4	-1.73333			2413.3		4676.88		566.27	-1.7	438.7	580.9	344.2	165.6	100.8	11.6	1.1	-1.5			4647.67		566.27	1.2	61.8	63.6	43.6	23.6	15.7	4.5	-0.8	-2.4			3214.48
541.775	7029.93	1644.27	1044.93	537.467	154.2	54.2667	8.2	5.73333			2368.84		4609.04		566.549	-0.8	452.4	580.6	333.6	184	92.4	10.8	-2	-5.5			4596.25		566.549	0	69	62.3	36.7	17.6	10	1	-3.7	-0.5			3201.06
542.053	6738.73	1722.13	1092.6	535.533	158.133	49.0667	2.33333	-0.13333			2325.2		4542.21		566.828	3.8	436.4	617.4	340.5	180.6	111.7	27	-5.6	2.4			4572.97		566.828	5	93.2	66.8	42.9	27.4	24.3	3.7	2.3	2.5			3176.79
542.331	6452.27	1825.27	1074.47	557.867	165.2	55.4	8.2	-1.2			2282.36		4476.35		567.107	2.9	495.9	659.4	370.1	181	123.7	24.9	-1.3	2.6			4545.4		567.107	0.3	103	60.9	51.9	21.6	19	2.6	-3.4	-0.6			3139.53
542.609	6187	1899.27	1091.8	586.733	164	64.8	15.8	3.33333			2240.33		4411.47		567.386	5.2	515	650	389.9	188.9	141.4	24.9	1.9	1.7			4495.12		567.386	5.8	92.4	66.5	46.2	30.9	18	4.2	0.1	3.4			3102.7
542.888	5984.67	1935.8	1126.73	590.133	165.467	57.6	17.3333	-1.46667			2199.07		4347.55		567.665	0.6	507.3	648.6	414.2	192.3	122	24.8	-3	0.3			4445.4		567.665	1.2	95.2	80.5	40.1	24.7	20.5	1.3	-3.1	-2.6			3066.31
543.166	5667.07	1998.53	1131.2	630.467	180.8	55.2	11.4	-4.33333			2158.58		4284.56		567.944	2	513.4	687.4	419.5	200	132.4	22.1	1	1.8			4396.24		567.944	3.9	96.6	71.8	47.3	29.9	21	5.6	1.2	0.5			3030.34
543.444	5585.93	2090.8	1211.73	689.533	208.867	54.9333	12.1333	3.13333			2118.84		4222.51		568.222	-0.3	524.3	697.6	435	211.4	154.6	19.2	-8.7	-3.2			4347.62		568.222	-2.6	89.2	74.4	47.2	18.3	13.4	-2.4	-4.1	-7.4			2994.79
543.722	5358.07	2151.53	1329.47	711.067	193.267	64.7333	12.9333	0.86667			2079.84		4161.37		568.501	4.5	522.2	688.6	466	222.2	163.2	15.3	-1.5	1.9			4299.55		568.501	-2.3	94.7	89.1	44	28	18	-3.9	-1.1	-3.3			2959.65
544.001	5108.73	2250.73	1368.33	762	198.067	71.1333	13.4	7.4			2060.61		4101.13		568.78	1.2	540.7	733.3	464.8	225	178.1	16.4	-1.5	-4.3			4252.02		568.78	0.9	90.3	91.7	43.5	38.4	23.4	2	0.7	0.6			2924.92
544.279	4889.33	2442.47	1419.27	794.667	212.933	68	16.1333	-0.4			2041.57		4041.77		569.059	-3.7	578	810.6	484.3	207.5	165	16.1	-0.9	-2.9			4205.02		569.059	-2.6	85.9	88.1	58.5	25.6	16.1	2.1	0.2	-2.1			2890.6
544.557	4677	2597.27	1452.53	822.733	220.533	72.7333	11.9333	2.86667			2004		3983.3		569.338	-5.4	590.8	813.1	461.9	207.3	144.7	12.6	-4.7	-4.8			4158.54		569.338	-5	90.2	73.4	65.8	28.9	16.2	1.4	-5	-1			2856.68
544.835	4503.47	2606	1506.93	825.6	235.8	61.8667	15.7333	2.86667			1967.13		3980.83		569.617	-4.1	608	816	494.8	229	153	20.2	0.9	-6.2			4112.59		569.617	-1.2	98.8	76.5	57.2	22.9	19.2	3.2	1.9	1.4			2823.15
545.114	4464.27	2725.73	1542.87	885.133	254	68.6667	17.2	6.06667			1930.94		3925.68		569.895	-7.7	602.8	849.5	504.8	267.4	149.3	17.4	-1	-5.4			4067.14		569.895	-1.6	97.7	71.6	62.6	20	19.1	2.4	-6.3	-1.6			2819.92
545.392	4397.2	2874.67	1585.2	935.4	257.8	73	14.6667	-0.73333			1895.43		3868.91		570.174	1.1	621.2	857.5	518.1	265.7	150.7	14.7	-4.9	-5.3			4052.92		570.174	-6.9	90.8	76.8	50.3	23.1	19.5	-1.6	-0.9	-1.2			2790.01
545.67	4347.53	2969	1649.6	960	278.667	72.8	12.9333	-3.46667			1860.58		3812.98		570.453	1.6	650.2	870.6	559.9	269.5	155.2	26.4	-0.2	3			4022.21		570.453	0.4	104.8	84.6	54.8	33.2	18.2	4.5	1.2	0			2757.26
545.948	4260.67	3017.53	1720.33	971.533	275.667	81.2667	6.6	-3.66667			1826.37		3757.88		570.732	-3.3	649.1	887.3	570.5	253.9	147.2	20.9	-7.5	-8.2			3977.78		570.732	-0.8	94.1	88.7	54.9	27.1	18.3	-0.3	-7.4	-7.3			2724.89
546.227	4272.6	3100.07	1831.07	1015.73	268.333	94.2667	4.4	-2.26667			1792.79		3703.59		571.011	5.4	735.9	923.7	560	307.9	168.1	24.7	10.2	0.5			3933.84		571.011	6.4	96.7	111	58.7	43.8	23.4	5.8	-0.7	3.9			2692.9
546.505	4333.73	3353.87	1951.07	1029.67	273.933	106.467	12.1333	-0.6			1759.84		3650.09		571.289	-0.8	723.6	915.7	545.4	320.1	172.3	19.5	1.8	6.4			3890.39		571.289	0.2	103	111.7	67	51.4	24.1	5.7	0.1	5			2661.28
546.783	4416.4	3520.53	2042.13	1054.07	300.133	102.8	14.2667	-2.86667			1727.51		3597.39		571.568	3.8	717.8	998.3	607.9	310.7	175.2	29.3	5.2	3.4			3847.43		571.568	5.4	123.3	106.9	68.8	49.3	28.5	5	2.4	7.4			2630.03
547.061	4430.8	3601.53	2120.47	1083.53	345.933	121.133	25	2.66667			1695.77		3545.46		571.847	3.9	708.1	1025.2	632.9	295.8	180.5	27.4	7.3	5.7			3804.95		571.847	1.7	140.6	119.9	74.3	55.2	39.2	8.8	2.2	3.4			2599.15
547.339	4532	3669.87	2160.13	1146.4	385.467	110.733	20.3333	-3.6			1664.62		3494.3		572.126	2.9	717.9	1052.2	648.4	317	197.3	22.3	-2.1	4.1			3762.95		572.126	2.5	123.6	126.9	65.4	35.3	30	4	1.2	1			2568.62
547.618	4739.27	3761	2280.47	1212.87	394.6	126.4	19.7333	1.73333			1634.05		3443.89		572.405	4.8	724.7	1029.8	654	358.3	203.5	24.2	4.3	-1.1			3721.41		572.405	-0.9	121.8	111.2	57.1	30.9	20.8	2	-2.6	0.5			2538.45
547.896	4855.67	3917.13	2429.53	1275.27	385.267	143.667	17.6667	5.33333			1604.04		3394.22		572.683	-5.3	751.3	1110.4	698.7	362.4	225.1	23.9	2.2	-0.8			3680.34		572.683	-0.3	124.6	123.2	66.2	30.8	33.4	-2.2	1.8	-2.4			2508.63
548.174	4978.93	4118.67	2572.73	1302.8	371.267	148.867	15.3333	2.33333			1574.6		3345.29		572.962	-7.1	796.2	1174.8	685.6	377.1	226.4	22.7	-4.6	-4.1			3639.73		572.962	-3.1	121.4	120.7	62.7	42.7	32.8	1.5	-4.4	-6.4			2483.89
548.452	5137.67	4333.2	2599.27	1347.27	399.733	149.267	25.8	2.06667			1545.7		3297.07		573.241	-11.6	815.9	1167.5	690.8	360.3	221.6	21.7	-6.5	-8.2			3599.57		573.241	-6.3	145.8	116.7	68.9	54.1	29.1	-0.5	-5.5	-0.2			2479.16
548.73	5304.4	4558.73	2638.2	1413.13	402.933	135.933	27.4667	-1.8			1517.33		3249.57		573.52	-0.7	845.2	1184.8	726.2	348.6	219.9	29.6	-4.5	-4.3			3592.63		573.52	3.8	153.8	130.9	70.7	56.2	23.8	2.4	-6.8	-0.5			2450.03
549.009	5406.93	4739.33	2732	1505.2	395.733	146.8	24.6667	-4.4			1489.5		3202.77		573.798	-9.3	837.3	1229.1	781.2	354.1	246.3	25.8	-6	-10.2			3559.86		573.798	-6.6	126.5	130.2	73	38.2	16.9	-4.1	-9.4	-5.5			2421.25
549.287	5500.4	4762.13	2808.53	1513.87	426.067	152	22.8	-2.33333			1462.17		3156.65		574.077	-4.1	892	1258.6	818.7	366.1	248.4	24.3	-1.1	-2.3			3520.6		574.077	1.5	134.5	147.8	82.4	42.9	19.2	3.1	1.1	-0.1			2392.79
549.565	5661.87	4901.53	2940.53	1568.4	452.267	154.667	23.8667	-5.8			1435.36		3111.22		574.356	-3.1	932.1	1267.7	821.3	405.4	241.1	27.3	-1.6	-5			3481.77		574.356	-2.3	136.4	147.5	87.8	30.6	21	-1	-2.7	-0.9			2364.67
549.843	5823	5054.47	3017.33	1620.67	465.6	168.733	23.7333	-0.93333			1409.04		3066.46		574.635	-4.8	941.5	1297.1	791.5	427.2	245	32.1	-0.7	-6.3			3443.38		574.635	-3	136.4	161.4	87.7	46.3	27	1.6	-5.3	-5			2336.88
550.121	6148	5289.67	3057.47	1642.27	474.8	206.667	27.2	6.33333			1400.92		3022.35		574.913	-3.5	975.9	1332	781	428.4	254.7	35.6	-6.3	-7.2			3405.42		574.913	-5.4	141	149.9	91.2	49.5	25	-4.2	-4	-2.1			2309.41
550.399	6399.07	5450.8	3136.87	1733.33	502.6	230.267	22.8667	5.93333			1383.22		2978.9		575.192	-2.9	1018.1	1408.1	762.6	415.7	257.8	36.3	-7.9	-11.5			3367.88		575.192	-1.9	143.2	149.5	101.5	36.7	32.8	-1	-4.7	-3.4			2282.26
550.678	6546.53	5634.13	3236	1784.4	515.6	210	23.8667	2.66667			1357.87		2936.09		575.471	-8	1011.4	1444.7	810.5	405.2	258.5	38.3	-3.5	-13.2			3330.76		575.471	-6.7	144.1	154.7	85.6	42.3	27.7	-3.1	-4.7	-10.2			2255.43
550.956	6580.8	5792.47	3291.13	1838.4	517.2	192.2	27.3333	-0.26667			1332.99		2923.46		575.75	-3.2	1033.9	1457.2	882.2	415	268.5	46.7	-3.7	-3.8			3294.05		575.75	-5	157.9	157.2	94.4	58.9	30.4	0.4	-4.3	-2.3			2228.91
551.234	6787.33	6050.47	3394.93	1973.13	543.8	176.067	28.3333	-0.13333			1308.57		2893.9		576.028	16.1	1053.1	1492.9	923.2	453.5	296	54.2	13.8	10.2			3257.76		576.028	14.4	194	188	110.5	68	53.4	16.6	12.6	14.8			2202.7
551.512	7044.2	6283.33	3565.33	2066.53	520.133	190.667	31.4667	-2.53333			1284.61		2852.34		576.307	-0.2	1047.1	1529.1	912.2	475.1	300	39.1	1.1	1.1			3221.87		576.307	8	191	187.3	107.2	59.8	52.2	0.8	0.3	5.9			2187.62
551.79	7289	6316.27	3717.4	2155.67	561.8	188.2	26.6667	1.86667			1261.09		2811.39		576.586	5.1	1100.4	1599.6	919.8	496.7	309	32.9	7.5	-0.4			3186.38		576.586	2.1	159.5	206.3	113	57.1	47	3	4.6	0.4			2176.79
552.068	7445	6498.2	3850.27	2180.6	580.067	205.267	27.1333	11.1333			1238.01		2771.05		576.865	2.6	1152.5	1580.6	982.4	505.3	338.9	37	5	-0.8			3185.23		576.865	4.7	152.9	175.8	110.4	68.2	46.8	9.3	0.5	1.5			2151.19
552.346	7755.13	6716.4	4106.53	2292.8	596.2	217.867	38.1333	3.53333			1215.36		2731.3		577.143	4.1	1140.7	1586.9	1027.4	502.9	322.4	36.5	0	-4			3151.29		577.143	0	167.8	185.9	115.3	63.8	41.3	6	-3.4	-1.5			2125.89
552.625	8091.47	7000.13	4305.4	2353.73	643.733	225.6	43.6667	-3.33333			1193.12		2692.13		577.422	0.2	1146.3	1606.6	1057.3	462.9	299.1	34.2	-3.7	0			3116.59		577.422	1.6	178.4	188.4	133.9	63.3	45.4	5.3	-2.8	2.8			2100.88
552.903	8526.93	7447.53	4465.13	2448.8	687.933	233.267	46.9333	-0.46667			1171.3		2653.55		577.701	1.5	1147.6	1666.9	1053	490.4	309.4	33.9	0	-0.9			3082.28		577.701	3.4	182.1	184.1	137.1	77.9	40.5	9.4	-3.1	-0.9			2076.16
553.181	8972.27	7586.73	4573.53	2492.4	703.733	253.8	43.4	-1.6			1149.89		2615.53		577.979	7.5	1131.4	1701.8	1071.6	520.9	305.6	49	10.4	6.6			3048.35		577.979	4.9	182.1	195.4	151	81	53.1	16	7.1	6.7			2051.73
553.459	9181.13	7800	4779	2574.33	734.333	278	42.6667	3.06667			1128.87		2578.07		578.258	2.3	1171.4	1799.5	1096.2	549.9	303.5	49.7	3.6	2.3			3014.81		578.258	0.4	192.8	200.8	130	82.7	44.5	11.5	2.9	7.7			2027.58
553.737	9335.67	8101.73	4947.07	2662.53	778	284.667	39.0667	-1.2			1108.24		2541.16		578.537	2.1	1226.4	1835.2	1159.3	568.7	310.6	59.6	5	3.3			2981.63		578.537	2	217.3	211.4	127.1	81.7	51.3	9.3	4.1	0.7			2003.72
554.015	9607.93	8436	4984.07	2696.8	808	293	39.8667	-2.6			1088		2504.8		578.816	-5	1233	1861	1190.1	534.5	341.1	50.6	-3.8	-6.4			2948.83		578.816	-3.8	216.7	234.2	126.8	74.2	47.3	2.2	-2.3	-5			1980.13
554.293	9741.33	8779.27	5108.53	2780.47	832.733	308.6	40.5333	-0.53333			1068.13		2468.97		579.094	1.4	1292.5	1856.1	1143.8	526.9	353.7	64.7	0.3	-1.6			2916.39		579.094	2.2	237.3	240.2	138.8	85.9	46.4	2.2	5.5	2.9			1956.82
554.571	10144.8	8979	5232.53	2932	879.067	336.6	47	5.6			1048.63		2433.67		579.373	0.5	1350.3	1870	1201.6	570.1	369.5	62.1	2.2	-1.3			2884.32		579.373	-0.3	253.7	235.1	150.6	76.9	48.4	1.4	0.1	-2.6			1933.78
554.85	10534	9142.27	5445.73	3022.33	896.333	349.8	45.0667	8.2			1029.49		2398.9		579.652	-3.4	1367.6	1934.1	1208.9	598.4	363.6	60.4	-2.2	0.6			2852.61		579.652	-3	238	234.7	158.4	78.9	48.2	1	-2	-5.8			1926.41
555.128	10753.6	9504.93	5607.87	2988.87	938.933	339.4	33.5333	1.66667			1010.7		2364.63		579.93	0.6	1371.9	1969.1	1254.2	597.1	363.3	66.6	5.2	3.8			2824.64		579.93	2.4	219.8	254.4	163.9	82.3	45.2	8.9	0.7	-1.3			1911.01
555.406	11033.6	9840	5630.4	3043.8	910.533	317.8	47.9333	-5.8			992.268		2330.87		580.209	3	1405.3	2031.1	1305.8	609.1	401.6	57.8	1.4	3.7			2821.25		580.209	-3.2	221.8	244.1	170.3	80.8	51.5	14.5	2.2	0.7			1888.51
555.684	11536.7	10285.5	5674.6	3172.2	925.8	370.6	55.6667	0.6			974.176		2297.61		580.488	1.4	1483.6	2054.8	1304.7	620.4	436.4	52.5	2.2	1.5			2790.24		580.488	1.9	236	236.2	175.9	89.7	58.1	10.5	2	5.8			1866.26
555.962	12067.8	10530.7	5868.87	3246.6	962.133	410.333	52.3333	6.6			956.418		2264.83		580.766	-0.3	1470.7	2129.4	1327.2	637.9	422	63.7	6	-0.7			2759.57		580.766	1.5	237.2	243.7	171.8	96.8	56.9	12.6	-0.8	2.6			1844.28
556.24	12357.2	10816.3	6182.4	3499.67	973.067	389.933	51.1333	0.86667			954.222		2232.54		581.045	-2.8	1484.7	2230.7	1380.2	647.6	418.2	73.9	-0.1	-1.6			2729.25		581.045	-4.8	243.4	245.1	153.2	101.4	53.9	8.8	-5.3	-2.5			1822.55
556.518	12617.7	11172.6	6397.8	3698.2	978.733	408.333	48.3333	-4.73333			938.991		2200.73		581.324	-0.6	1501.5	2271.9	1431.4	678	435.2	79.2	4.8	2.6			2699.27		581.324	4	257.3	278.9	149.1	106.3	66.9	10.6	2.3	-4.9			1801.08
556.796	12788.3	11483.3	6535.8	3703.73	1056.93	407.867	51.4667	1.66667			921.887		2169.38		581.602	0.5	1552.9	2309.4	1443.1	663.9	423.9	81.3	-0.9	-1.3			2669.63		581.602	-0.4	264.6	282.9	169	101.4	73.8	9.5	-3.1	-4.3			1779.85
557.074	13106.7	11737.3	6695.33	3834.2	1151.13	396.2	63.6	4.13333			905.1		2152.24		581.881	3.7	1588.1	2369.9	1459.6	703.3	435.2	74.4	3	-3			2640.31		581.881	-0.1	274.6	280.5	178.4	104.9	75.2	12.9	-5.2	-3.1			1758.88
557.352	13745.8	12045.6	6813.47	3932.07	1198.2	422.6	60.4	-3.6			888.625		2138.5		582.16	-0.3	1610.6	2393.5	1476.9	750.7	446.7	84	8	-2.9			2611.32		582.16	0.9	289.7	281	197.2	113.3	75.9	17.4	3	1			1738.14
557.63	14323.9	12483.2	6925.27	4066.67	1170.6	431.2	58	-3.4			872.456		2108.07		582.438	-0.5	1615.4	2382.3	1487.6	725.6	433.9	76.2	2.5	-2			2582.66		582.438	1.3	269.9	264.8	214.5	109.8	74.8	5.5	-1.4	0.4			1717.65
557.908	14713	12880.1	7293.93	4193.93	1196.27	441.667	68.7333	-5.33333			856.587		2078.09		582.717	1.3	1640.1	2464.1	1502.8	705.2	467.1	72.5	9.6	0.7			2554.32		582.717	2.1	279.7	296.6	222.1	93.5	79.3	12.6	7.2	6.7			1697.4
558.186	15260.9	13446.5	7620	4174.4	1252.6	467.533	74.6667	-0.13333			841.012		2048.55		582.995	-0.7	1700.8	2515.4	1541.4	755.6	466.3	60.9	6.8	1.6			2526.29		582.995	2	277.8	306.9	221.9	100.5	77.8	7.9	-1.7	2.4			1696.1
558.464	15626.6	13643.5	7777.8	4285.27	1301.87	493	77.3333	5.2			825.726		2019.45		583.274	-3.5	1751.2	2540.7	1578.6	814	511.4	67.6	2.1	-4			2505.48		583.274	-1.8	283.7	326.7	215.6	113.2	82.4	5.9	1	0.4			1677.39
558.743	15877.2	13765.2	8094.93	4436.13	1371	496.267	69.6	1.46667			810.724		1990.78		583.553	-0.2	1768.2	2617.5	1642.4	821.9	562.9	72.2	4.1	4.5			2498.58		583.553	2.8	273.3	352.1	217.5	132.7	90.1	9.4	3	-2.4			1657.6
559.021	16579.6	14244.4	8304.73	4624.87	1422	507.4	77.4667	1.8			796.001		1962.52		583.831	-3	1742.1	2602.4	1661.3	789.8	545.8	63.2	-2.5	-1.3			2471.17		583.831	-2	288.2	370	215.8	143	82.7	1.3	1.7	-6.9			1638.05
559.299	16998.3	14547.8	8509.93	4660.8	1470.33	506.6	86.3333	3.26667			781.55		1934.69		584.11	-1.6	1780.2	2580.8	1711.1	782.1	515	66.6	-0.7	-4.6			2444.08		584.11	-7.2	314.2	364.9	236.9	141.8	80.2	-1.4	-4.4	-9.1			1618.73
559.577	17315.3	14952.6	8692.87	4725.33	1480.8	556.467	74.8	-2.8			767.368		1907.26		584.389	-2.2	1884.5	2595.6	1702	804.4	511.5	74.8	3.1	-0.5			2417.28		584.389	0.3	303.7	368.2	256	150	97.3	13	-4.2	-1.7			1599.63
559.855	17766	15480.8	8872.2	4811.93	1525.47	588.667	78.3333	-2.6			753.449		1880.24		584.667	4	1924.5	2676.3	1700.3	809.5	520.2	75.1	2.3	3.5			2390.79		584.667	2.4	299.9	392	277.1	148.5	97.7	13.6	1.8	-1			1580.75
560.133	18443.8	15765	9070.87	5015.07	1538.53	572.467	104.733	2.73333			739.789		1853.62		584.946	-1.7	1941.3	2718.4	1687.7	821.3	544.3	83.4	-5.2	-1.2			2364.59		584.946	-0.7	307.8	414.9	266.6	132.1	87.4	9	-2.4	-2.4			1562.1
560.411	18682.7	16261	9282.93	5229.87	1550.8	587.267	97.6667	1.26667			726.382		1827.39		585.224	4	1983.5	2871.5	1744.3	846.1	533.2	85.3	0.5	-0.9			2338.68		585.224	2	322.6	427.5	251.5	140.1	86.4	5.6	0.5	-0.9			1543.66
560.689	19308.2	16772.2	9414.47	5513.13	1616.07	620.067	86.8	5.2			713.223		1801.55		585.503	0.2	1963.5	2919	1784.5	908.6	527.2	93.7	2.1	1.4			2313.07		585.503	0.8	317	415.6	245.1	129.8	102.6	14.2	3.6	-2			1525.44
560.967	20109.8	17249.1	9618.8	5653.2	1696.73	632	75.3333	4.46667			700.309		1776.09		585.782	-9.8	1942.7	2888.2	1795.9	917.8	542	80.8	0	-8			2287.74		585.782	-5.2	331.7	408.4	252.7	137.1	107.4	6.8	-6.2	-8.5			1507.43
561.245	20599.9	17596.1	10003.1	5755.2	1715.93	640.267	88.2667	3.33333			687.635		1751		586.06	6.6	1950.9	2926.4	1849.1	909.1	578.9	77.7	8.1	4			2262.69		586.06	5.4	349.3	408.4	283	153.5	126.9	16.5	7.2	5.8			1493.05
561.523	21157.4	18294	10294.1	5783.6	1761.6	642.6	76.5333	-1.26667			675.196		1726.28		586.339	4.1	1967.5	2918.8	1839.3	905.2	585.9	94.2	8.2	1.4			2237.93		586.339	5.6	361.5	391.8	283	168.1	127.3	17	6.9	3.3			1489.62
561.801	21506.9	18694.5	10595.3	5868.73	1812.13	672.4	70.2	0.73333			662.988		1701.93		586.617	-0.8	2061.5	2981.6	1900	874.6	566	88.3	8.1	1.2			2222.99		586.617	-1.7	366.6	404.4	290.5	178	124.5	11.3	-2.6	-0.5			1472.03
562.079	21761.3	18925.9	10738.7	6030.2	1828.87	677.467	93.8	5.06667			651.748		1677.93		586.896	-11.7	2200.2	3030.2	1922.6	935.3	566.9	89.1	-1.7	-7.6			2213.44		586.896	-5.3	355.5	440.4	303.6	172.6	115.7	10.6	-3.6	-3.7			1454.64
562.357	22219	19356.3	11070.6	6234.53	1845.13	705.267	93.6667	1.4			651.006		1654.29		587.175	3.7	2191.8	3041.3	1958.4	1001.6	613.1	96.4	10.3	0.2			2189.22		587.175	2	386.6	456.9	329.4	175.2	124	19.8	-0.6	3.6			1437.46
562.635	22845.8	20059.9	11448.9	6412.73	1897.93	719.867	99.5333	3.13333			639.247		1631		587.453	-1.2	2140.6	3135.9	1989.1	1033.8	665.1	101.8	-0.8	-2.3			2165.27		587.453	0.9	390.2	491.7	320.8	169.3	118.8	11.5	-5.8	-1.4			1420.47
562.913	23519.6	20464.9	11617.8	6679.4	1955.53	758.267	103.2	4.86667			627.705		1608.05		587.732	-2.7	2126.3	3173.8	2039.1	1051.3	653.7	106.7	-3	-1.1			2141.6		587.732	-4	398.6	505.3	341	191.5	119.8	10.1	-3	-1.7			1403.68
563.191	24193.3	21146.7	11805.7	6848.27	1972.8	756.067	110.267	3.93333			616.379		1589.74		588.01	-0.5	2148.1	3301.1	2097.1	1024	680.7	100.7	1.4	3			2118.18		588.01	0.3	431.1	485.6	350.6	202.8	123	13.2	1.7	0.3			1387.09
563.469	24483.6	21357.6	11988.5	7063.6	1954.33	772.333	113.067	-1.53333			605.262		1585.44		588.289	-6.1	2157.2	3257.8	2070.7	1032.8	708.4	94.5	-5.9	-6.7			2095.03		588.289	-2.9	460.3	473.6	363.1	198.5	116.7	12.8	-7.1	-4.3			1370.69
563.747	24836.1	21602.7	12111.9	7121.2	2000.07	772.533	115	-2.6			594.351		1563.16		588.567	-3.7	2212.1	3336.5	2102.7	1070.2	745.6	96.6	-6.7	-1.4			2072.14		588.567	-2.4	442.2	486	393.7	210.4	133	19.5	-2.1	4.4			1354.48
564.025	25358.1	21823.9	12392.5	7144.6	2113.27	795.133	113.2	-3.2			583.644		1541.21		588.846	0.8	2238.2	3467.5	2170.5	1100.4	767.6	99.6	2.3	-0.1			2049.5		588.846	1.9	427.5	529.9	385.6	219.7	141	16.4	-0.2	3.3			1338.46
564.303	26291.4	22604.8	12815.6	7279	2201	864.933	111.4	-3.8			573.134		1519.59		589.124	5	2237.1	3460.6	2192.5	1112.9	746.7	103.1	10.8	8.4			2027.12		589.124	1.7	458.3	518.3	396.8	219.2	141.1	21.9	1.6	4.9			1322.63
564.581	27079.5	23535.4	13150.7	7545.8	2294.27	878.867	113.667	0.2			562.82		1498.28		589.403	1.4	2370.1	3483.4	2242	1109.5	765	102.4	3.3	-6.1			2004.98		589.403	-3.5	458.4	519.9	389.6	234.6	145.6	14.9	-8.4	-2.7			1314.03
564.859	27598.3	23824.2	13466.5	7737.47	2269.6	881.2	115.4	-3.93333			552.698		1477.29		589.682	0.8	2295.1	3486.1	2266.3	1142.3	800.9	112.8	3.8	0.4			1983.1		589.682	-0.5	465.1	569.2	430.1	240	160.4	16.3	1.3	-2.6			1306.99
565.137	27908.7	24135.3	13748.4	7775.87	2222.07	901.4	132.467	-3.4			542.763		1456.6		589.96	-2.1	2282.1	3526.9	2213.3	1165.6	784.8	105.2	-0.4	1.5			1972.95		589.96	-0.3	475.7	599.3	415.1	235	162.6	19.2	2.5	-1			1291.52
565.414	28445.1	24690.6	13961.8	7855.07	2288.13	898.6	135.733	3.93333			533.012		1436.22		590.239	1.2	2347.2	3648	2239.3	1160.2	779.7	118.1	4.1	2.6			1961.46		590.239	1.8	513.4	654	446.4	256.6	162.1	26.1	5	2.3			1276.24
565.692	28588.6	25120.8	14166.9	7996.47	2343.07	935.6	146.667	7.4			523.443		1416.14		590.517	2.3	2375.9	3683.3	2293.6	1180.7	763.3	136.4	2.2	-1.3			1940.06		590.517	-0.7	533.4	674.5	464.9	256	141.7	23.4	-0.9	0.5			1261.13
565.97	29221.4	25467.6	14642.3	8194.47	2424.93	950.533	159.133	1.8			514.051		1396.36		590.796	1.9	2473.8	3649.9	2316.6	1252.3	779.8	133.3	1.5	0.4			1918.9		590.796	1.9	517.3	697.8	462.4	273.8	167.7	14.9	5.4	4.6			1246.2
566.248	29894.3	25942.4	14868.2	8264.67	2553.8	935	163.533	0.86667			504.833		1376.87		591.074	9.7	2477	3722.4	2413.7	1339.7	802.9	140.7	13.6	8			1897.97		591.074	10	515.6	719.7	476.5	275.7	181.6	20.5	10.2	9.9			1231.44
566.526	30431	26635	14804.1	8315.8	2585.93	945.133	171.533	2.13333			495.787		1357.67		591.353	4	2414	3871.9	2435.6	1299	825.9	131.9	11.7	1.3			1877.28		591.353	7.1	528.8	697	492	269.1	164.1	19.3	7.2	4.8			1216.86
566.804	30982.4	27057.8	14925.7	8504.6	2687.93	960.867	167.133	5.73333			486.908		1338.74		591.631	-0.4	2435.1	3843	2405.8	1297.5	838.5	124.3	3.1	1.1			1856.82		591.631	-0.8	583.9	718.3	499.8	245.7	166.7	13.1	4.4	0.7			1202.44
567.082	31417.1	27671.3	15218.9	8762.4	2791.87	953	149.067	2.26667			478.194		1320.1		591.91	-0.1	2486.2	3869.7	2459.5	1286.3	879.6	132	4.3	-4.5			1836.59		591.91	-1.5	620.2	738.3	530.2	259.5	180.1	12.4	7	-0.3			1188.2
567.36	32085.9	28310.4	15570.8	8975.67	2794.6	967.467	147.2	4.46667			469.642		1301.73		592.188	-0.4	2490.1	3936.8	2578.9	1306.8	892.3	127.6	3.9	2.2			1816.59		592.188	0.9	620.2	714.3	561.1	276.7	193.1	19.5	0.1	1.7			1174.12
567.638	32691.3	28906.7	15935.7	9270.07	2822.87	1027.53	146.4	2.2			461.249		1283.64		592.467	0.6	2525.9	3914.2	2692.1	1328.8	888.8	128.1	4.1	-4			1796.81		592.467	1.5	596.7	752.6	551.5	287.9	197.2	21.2	-0.7	-10.3			1160.2
567.916	33203.5	29317.9	16179.2	9347.2	2932.87	1041.27	163.333	-2.66667			453.011		1265.81		592.745	-2	2518.3	3968.8	2679	1392.2	924.6	127.8	13.5	0.1			1777.25		592.745	1.6	582.7	800.9	561.8	298.3	216.4	27.1	-1.2	0.1			1156.19
568.194	33786.9	29659.3	16477	9456	3027.53	1098.73	156.933	3.33333			446.934		1248.24		593.024	-0.1	2586.4	4048.4	2636.4	1403.5	924.2	129.3	10.2	-1.2			1757.91		593.024	1.1	627.4	829.1	580.8	315.8	210.6	29.7	-3.3	-1.2			1146.44
568.472	34083.3	29998.8	16682	9420.13	3032.07	1138.4	159.6	2.86667			444.927		1230.93		593.302	-0.3	2686.9	4102.9	2705.5	1421.7	947.4	124.4	3.8	-4.7			1751.65		593.302	3.5	634.7	839.2	580.3	313.9	218.6	20.3	1.1	-6.8			1132.85
568.75	34367.5	30075.3	16992.3	9608	3078.73	1147.53	155.933	0.6			436.992		1213.88		593.581	-0.3	2642	4169.5	2785.1	1408.3	947.2	124.9	6.3	0.2			1738.78		593.581	-5.3	637.4	854.5	574.3	315.7	215.3	19.7	2.6	-4			1119.42
569.028	34837.7	30427.5	17239.1	9699.27	3036.47	1128.73	157.067	2.6			429.204		1197.08		593.859	-0.3	2638.7	4247.6	2747	1437.6	946.5	129.1	1.4	-8.5			1719.87		593.859	-2.3	633.3	900	599.9	317.3	194.9	21.3	-2.3	-4.6			1106.14
569.305	35497.5	30870.5	17620.4	9824.67	3024.67	1191.4	176.933	12.4			421.562		1180.52		594.138	1.5	2723.8	4297.7	2776.9	1500.9	961.3	135.9	-0.1	-5			1701.17		594.138	0.2	663.7	886	576.3	357	207.8	31.9	1.3	-3.5			1093.01
569.583	36393.6	31640.1	18037.3	10143	3069	1292.4	206.867	8.13333			414.06		1179.47		594.416	-4.3	2807.8	4385.8	2881.7	1549.8	995.9	144	9.2	-3.5			1682.68		594.416	5.3	686.4	879.5	593.8	384.1	221.6	28	1.4	-0.7			1080.04
569.861	37096.7	32205.6	18222.2	10343.7	3075.87	1275	205.2	1.53333			406.699		1164.21		594.695	-6	2815.4	4458.9	2942.9	1543.2	989	158.2	12	-5.6			1664.4		594.695	-0.4	680.7	922.4	632.9	368.2	220.8	24.3	-7.7	-0.5			1067.22
570.139	37516.5	32259.5	18581.7	10401.1	3145.87	1247.2	198	6.86667			399.473		1148.14		594.973	1.8	2840.7	4443.5	2983.1	1586.6	1020.7	165.4	9.6	0.7			1646.32		594.973	0.7	737.4	958.8	668.1	379.9	251.8	33.4	3.7	3.6			1054.55
570.417	37751.3	32851.1	18792.3	10561	3210.6	1262	182.667	8.66667			392.382		1132.31		595.252	10.1	2829.2	4391.9	3077.4	1601.1	1053	141.6	12.2	6.2			1628.44		595.252	9.7	737.5	984.4	711.7	370.4	293.4	35.2	5.9	8.3			1042.03
570.695	38156.7	33290.1	19178.7	10792.6	3367.47	1314.73	179.6	1.2			385.423		1116.71		595.53	5.2	2852.2	4560.2	3095.1	1638.8	1089.8	144.8	9.8	1.3			1610.76		595.53	2.6	783.6	1032.6	748.1	400.3	272.5	31.9	1.7	0.8			1029.65
570.973	38691.6	33560.1	19302.2	11071.1	3475.6	1375.8	187.6	3.86667			378.592		1101.34		595.808	-0.6	2969	4716.1	3121	1717.2	1062.5	151.5	4.8	1.4			1593.28		595.808	-1.6	768.6	1029.3	763.5	428	272.6	20.9	-2.4	3			1017.42
571.251	39218.9	33891.7	19318	11142.9	3459.4	1363.53	191.2	-0.6			371.889		1086.2		596.087	-0.8	2965.1	4694.5	3185.9	1701.8	1101.6	152.5	5	-2.4			1576		596.087	-2.6	774.7	1049.5	772.8	437.3	297.7	39.8	-2.6	-1.8			1017.03
571.528	39507.6	34506	19506.2	11118.9	3497.53	1358.67	202.8	6.66667			365.31		1071.27		596.365	5.4	2918.7	4788.2	3269	1723.2	1159.9	150.1	8.9	0			1558.91		596.365	7.3	802.2	1112.1	804.1	440.7	302	47	2	-0.5			1005.33
571.806	39528.5	34599	19579.3	11206.1	3463.67	1402.47	203.6	2.13333			358.853		1056.57		596.644	1.8	3004.2	4796.5	3338.4	1786.5	1181	137.9	5.8	0.6			1555.77		596.644	2.7	836.6	1153.9	837.7	452.1	288.1	39.7	-0.1	0.2			993.379
572.084	39833.5	34959.2	19508.6	11197.4	3419.07	1378.87	198.6	2.33333			352.515		1042.09		596.922	0.5	3020	4897.1	3414.2	1785.9	1149.5	139.5	5.5	-3.8			1542.01		596.922	1.4	850.9	1190.8	843.3	455.8	294.5	36.1	-1.2	-4.3			981.569
572.362	40243.5	35014.8	19871.7	11210.5	3518.67	1388.33	184.733	-2.66667			346.296		1027.82		597.201	4.1	3101.5	4967	3447.5	1855.3	1190.3	153.1	6.7	-1.2			1525.3		597.201	0.2	857.6	1208.1	903.3	461	338.9	45.8	-0.2	-1.8			969.897
572.64	40581.6	35375.9	19971.1	11395.5	3492.73	1389.33	198.4	2.53333			340.191		1013.76		597.479	-2.8	3125.7	4997.5	3429.1	1918	1253.9	186.5	7.8	2.3			1508.77		597.479	4.4	873.6	1250.6	918.2	487.9	351.8	49.2	1.3	1.7			958.361
572.918	40869.8	35940.3	20350.1	11446.5	3473.8	1427.87	240.2	2			334.201		999.908		597.758	2.2	3142.7	5055.6	3515.5	1993.7	1308	198.7	9.9	-0.3			1492.43		597.758	1.3	897.4	1290.6	911	532.6	341.6	48.1	2.6	-1			946.959
573.196	41052.9	36192.2	20499.5	11479.6	3453.6	1479.33	227.933	3.53333			328.321		986.259		598.036	-2.7	3128.6	5150.1	3592.4	2051.2	1339	185	8.8	3.2			1476.27		598.036	0.3	946.2	1291.6	971.8	568.8	332	46.7	2.5	4.6			935.691
573.473	41265.5	36103.8	20631.3	11529.9	3551.73	1487.07	231.2	5.53333			322.55		972.811		598.314	6.3	3132.6	5229.4	3683.9	2070.3	1304.9	194.5	11.7	3.4			1460.3		598.314	0.2	961.8	1336	987.9	591.6	334	57.8	-1.3	0.7			924.553
573.751	41729.5	36102.1	20945.1	11540.5	3522.27	1406.87	226	1.66667			316.887		959.562		598.593	1.2	3114.8	5309.3	3720.7	2031.7	1369.4	224.5	3.8	-1.6			1444.5		598.593	-0.8	989.2	1363.4	1013.1	624	351.5	62.6	1.5	-0.2			913.545
574.029	42210.9	36620.4	21268.7	11787.3	3530.33	1389.87	220.2	2.73333			311.328		946.508		598.871	-6.1	3229.6	5310.2	3747.3	2043.5	1396.5	230.5	6	-7.2			1428.88		598.871	-3.6	986.5	1378.8	1033.9	611.5	369.4	54.6	-3.7	-7.9			902.666
574.307	42626.6	37066.6	21419.6	12067.9	3554.8	1428.8	214.933	0			308.247		933.646		599.15	-1.4	3364.9	5308.2	3824.4	2128.7	1368	230.5	8.4	-1.8			1413.43		599.15	0.4	1011.7	1403	1090.8	596.5	374.5	56.7	0.8	-1			894.331
574.585	43009.4	37376.7	21460.1	12134.1	3630.87	1447.27	231.133	-1.2			305.873		920.974		599.428	-1.8	3347.3	5450.5	3940.4	2146.3	1384.9	224.6	11.9	0.5			1398.16		599.428	3	1038.2	1464.1	1145.3	600.9	354.1	57	-3.9	-6.4			891.914
574.863	42910.1	37415.1	21181.5	12161.4	3719	1428.93	217.467	7.66667			300.519		908.489		599.706	1.3	3349.9	5560.1	3980.8	2193.5	1421.6	213.1	2	-3.5			1383.05		599.706	5	1044.4	1552.8	1152.5	610.6	379.2	57.7	-0.1	-1.8			881.286
575.14	43143.7	37766.4	21205.1	12448.2	3795.27	1505.53	211.933	1.8			295.265		896.187		599.985	-3.3	3327.1	5671.5	4136	2244.5	1448.1	224.6	9	-4.4			1382.4		599.985	-1.1	1060.2	1570.9	1132.1	629.1	399.7	59	-1.1	-0.7			870.783
575.418	43561.3	38223.1	21304.3	12410.7	3853.87	1495.87	223.667	-8.46667			290.107		884.067		600.263	-1.3	3414.4	5829	4266.1	2338.5	1450.2	224.5	11.7	-4.1			1368.12		600.263	-1.7	1109.9	1617.8	1174.6	634.7	427	54.7	0.1	1.6			860.402
575.696	43901.8	38354.7	21875.1	12653.2	3846.13	1556.8	245.133	3.46667			285.046		880.237		600.542	-3.5	3506.6	5902.1	4344.3	2407.3	1545.1	230.8	8.7	-2.9			1353.35		600.542	-0.6	1134.2	1643.8	1256.7	658.9	444.4	56	-1.6	-6.3			850.142
575.974	44270.3	38800.7	22190.1	12661.1	3889.13	1572.4	276.4	2.53333			280.079		872.126		600.82	-6.9	3481.8	5853.7	4315	2488.5	1553.3	217	1.4	-12			1338.75		600.82	-7.2	1146.9	1634.5	1274	693.7	431.2	48.1	-8.9	-9.4			840.002
576.252	44372.9	38515.6	22194.8	12629.5	3841.93	1573.27	254.6	-4.06667			275.203		860.36		601.098	0.9	3646	5818	4374.4	2540.4	1555.5	236.5	8.1	-3.4			1324.31		601.098	2.4	1224.6	1692.8	1320.7	721.6	463	56.4	1.6	-0.6			829.98
576.529	44126	38373.5	22186	12823.3	3864.47	1619	228.333	-0.66667			270.419		848.768		601.377	4.2	3651.8	5940.4	4443.7	2549.9	1588.9	251.7	3.4	-1.2			1310.03		601.377	0.5	1213.7	1720.9	1334.4	755	482.3	66.1	0	-0.1			820.074
576.807	44248.3	39031.5	22493	12827.1	3938.8	1620.53	240.133	-1.53333			265.723		837.347		601.655	0.2	3657	6141.7	4495.1	2545.8	1599	258.8	5.6	-5.1			1295.91		601.655	-3.3	1216.6	1655.1	1368.8	731.7	481.9	60.7	-2.3	-5			810.284
577.085	44141.3	39373.7	22712.4	12965.5	3992.93	1608.07	241.667	3.06667			261.114		826.094		601.933	-1.6	3723.2	6333	4682.7	2624.4	1649	264.9	15.2	-5.4			1281.95		601.933	-3.6	1256.6	1753	1370.6	735.6	506.9	61	-1.2	1.6			800.609
577.363	43991.4	39068.9	22764.3	12785.7	4050.47	1542.2	237	-0.53333			256.59		815.007		602.212	-2.8	3736.8	6400.2	4725	2723.3	1695.5	273.3	3.7	-2.5			1268.15		602.212	-4	1324.2	1873	1388.2	789.2	534.9	58	-7.3	0.6			791.046
577.641	44354.9	39325.7	22553.3	12836.5	4014.13	1484	245.267	0.6			252.151		804.083		602.49	-3.9	3787.3	6514	4710.6	2756	1780.5	285.6	9.2	1.1			1254.49		602.49	-0.5	1390.7	1913.2	1454.1	839.1	558.6	72.4	-0.2	2.5			786.154
577.918	44863	39785.5	22513.1	12933.4	4011.07	1522.67	229.6	0.6			247.794		793.32		602.769	-6.9	3836.4	6545.1	4768.9	2737.5	1854	288.5	9.1	-7.1			1241		602.769	-8.9	1423.8	1994.9	1564.1	901.4	592.7	68.2	-5.1	-8			781.594
578.196	45271.1	39703.9	22800	13224	4177.67	1589.87	232.6	-1.26667			243.518		782.716		603.047	-5.6	3895.1	6587.1	4927.2	2784.8	1905.1	288.1	14.7	-5.8			1228.95		603.047	-3.4	1488.8	2075.6	1573.3	941.9	590.4	87.9	-0.4	-1.4			772.253
578.474	45147.9	39614.3	22611.4	13351.3	4155.4	1631.2	244	7.26667			239.321		772.268		603.325	-3.5	3903.3	6703.1	5073.2	2827.4	1936.7	265.9	12.3	1.3			1227.65		603.325	-2.3	1493.7	2174.1	1654.5	928.7	579.7	99	-0.8	-3.1			763.02
578.752	44941.2	39541.9	22909.3	13348.2	4190.13	1661.93	226.6	4.46667			235.202		761.975		603.604	-3.8	3957.7	6721.6	5032.6	2867.8	1958.3	256.8	12.9	-5.5			1214.45		603.604	-0.7	1431.5	2214.7	1661.4	924.4	607.7	100.2	1.1	-0.9			753.895
579.029	45201.9	39862.5	23263.7	13207.4	4233.27	1629.2	253.667	8.53333			231.16		751.832		603.882	-3	3971.5	6911.3	5128.7	2947.5	1957.5	260.4	6.5	1.6			1201.4		603.882	-1.1	1453.4	2223.1	1664.7	975.1	614.6	88.7	3	-0.5			744.877
579.307	45450.8	39633.5	23403.2	13228.9	4294.93	1629.13	274	5.73333			227.193		741.84		604.16	2.3	4150.9	6998.5	5260.5	2954.8	2018.5	283.5	10.3	2.2			1188.5		604.16	2.7	1523	2316.7	1695.9	1015.2	636.4	76.8	6.2	-0.5			735.963
579.585	45269.9	39625.9	23164.7	13333.5	4385.2	1574	269.667	5.8			223.299		731.994		604.439	-7.4	4231.7	7079.9	5345.5	2980.3	2045.2	301.4	10.4	-5.5			1175.74		604.439	-1.6	1566.4	2391.2	1726.6	1008.4	652.8	66	-3.9	-3.4			727.154
579.863	44850.3	39920.1	23087.1	13317.7	4358.6	1578.67	270.667	3.13333			219.477		722.294		604.717	-2	4310.1	7101.3	5412.9	3033.2	2066.3	308.3	9.9	3.9			1163.12		604.717	-0.9	1611.5	2451.5	1817.3	1045.5	738.4	83.3	-0.4	0			718.447
580.14	44941.6	39892.3	23088.3	13256	4260.4	1552.2	231.2	1.66667			215.727		712.737		604.995	1.4	4325.2	7230.2	5591.6	3104.5	2122	290.8	10.4	-1.8			1150.64		604.995	-1.9	1663.7	2493	1877.6	1087.9	722.9	76.8	-0.8	-4			709.842
580.418	45084.9	39897.1	23063.9	13247.7	4178.67	1552	237.467	-2.73333			214.338		703.32		605.274	-6	4317.5	7346.3	5709.1	3213.2	2206.7	310.6	10.5	-3.5			1138.31		605.274	-4.3	1684.9	2519.8	1917.9	1124.9	722	69.6	-4.8	-5.8			701.337
580.696	45196.4	40097.2	23127.1	13371.3	4211.67	1591.8	239.6	3.4			212.046		694.042		605.552	9.7	4352.9	7621.9	5838.8	3336.4	2163.7	337	13.7	3.1			1126.11		605.552	2.9	1712.3	2537.1	2026.5	1111.3	748.3	80.5	7.2	5.4			692.931
580.974	45184.5	39827	23297.3	13407	4254.53	1687.93	233.067	0			208.433		684.901		605.83	9.2	4326.9	7705.2	5911.6	3333.3	2245.6	331	15.1	6			1114.04		605.83	10.2	1725.6	2613.6	2038.7	1170.4	753.9	89.5	7.9	4.1			690.777
581.251	44896.9	39803.5	23405.3	13587.3	4334.8	1693.93	252.333	-2.4			204.888		675.895		606.108	-2.8	4414.6	7890.7	5954.1	3421.4	2333	333.5	5.2	-2.6			1102.12		606.108	-4.2	1765.8	2706.3	2088	1165	764.4	104	-1.4	-3.7			684.623
581.529	44786.5	39875.7	23251	13650.9	4389.8	1632.13	272.867	1.33333			201.408		667.021		606.387	-2.7	4636.2	8012.1	6043.8	3535.6	2408.4	353.5	12.4	-1.9			1093.13		606.387	1.3	1845.1	2821.1	2158.3	1206.9	815	90.3	-0.7	2.7			676.412
581.807	44713.3	39812.8	23041.1	13742.5	4418.33	1618.93	263.467	0.26667			197.993		661.983		606.665	-4	4676.7	8088.9	6059.8	3591.7	2438.3	360.7	19.7	-4			1090.32		606.665	-4.1	1851.6	2883.5	2195.1	1249.4	850.3	93	-0.2	-2.1			668.296
582.084	44881.6	39839.3	23367.5	13807.7	4448.73	1626.13	247.733	0.4			194.641		658.279		606.943	0.4	4773.4	8189.8	6262.1	3687.6	2471.8	374.3	18.9	2			1078.66		606.943	-2.1	1921.6	2967.5	2317	1292.1	880.3	108.3	0	-5			660.275
582.362	44489.2	39694.7	23404.3	13595.3	4341	1667.47	271.933	9.2			191.351		649.665		607.222	1	4757.9	8319.6	6459.7	3736.8	2544.4	386.7	21.1	4.6			1067.12		607.222	2.4	1951	3041.7	2339.4	1359	901.9	116.7	2.6	-1.4			652.348
582.64	44403.7	39516.5	23506.9	13753.9	4432.8	1707.13	272.733	1.8			188.123		641.178		607.5	-4.3	4847.5	8472.4	6636.6	3766.4	2612	386.7	14.7	-3.7			1055.72		607.5	-6.2	2054	3027.2	2427.3	1407.3	880.4	108.6	-1.2	-6.6			644.513
582.918	44692.3	39763	23610.2	13885.3	4509.27	1716.73	273.067	5.26667			184.954		632.816		607.778	-5.6	4920.7	8571.9	6740.5	3862.4	2599.2	386.7	11.3	-0.5			1044.45		607.778	-5.8	2200.3	3129.8	2514.7	1439.9	881.4	110.8	3.4	-1.2			636.769
583.195	44411.3	39964.9	23416.5	13611.8	4436.67	1690.27	249.533	-2.13333			181.844		624.577		608.057	2	4955.7	8745	6813.7	3906	2644.7	408.3	11.4	-0.7			1033.29		608.057	-0.2	2193.4	3331	2617.4	1440.8	903.1	112.5	4.3	-1.7			629.116
583.473	44685.1	40382.2	23697.5	13673.7	4448.8	1698.6	237.667	-2.86667			178.792		616.46		608.335	-6.4	5068.8	9066	6943.6	3965.7	2626.9	408.3	3.9	-6.8			1022.27		608.335	-6.6	2217.4	3305.8	2588.4	1455.6	943.9	114.7	-0.5	-4.6			621.552
583.751	44439.3	40129.8	23869.1	13792.9	4520.47	1715	247.067	2.06667			175.797		608.462		608.613	-5.4	5123.8	9291.3	7102.5	4134.1	2710.1	411.9	4.7	-9.9			1011.37		608.613	-9.8	2254.8	3368.6	2646.7	1521.3	1030.4	108.3	-2	-9.6			614.076
584.028	43950.7	39603.1	23848.4	13844.7	4486.27	1727.27	270.867	1.6			172.857		600.582		608.891	1.9	5114.3	9345.2	7054.9	4109	2848.7	402.5	16.4	0.1			1000.59		608.891	0.4	2300.8	3508.3	2710.2	1611.9	1048.1	116.4	1.4	1.8			606.687
584.306	44252.1	39973.7	23813.1	13803.4	4538.27	1746.27	273.267	2.86667			169.971		592.818		609.17	-3.2	5247.4	9519.8	7279.4	4234.9	2935.5	448.2	14	-2.8			989.927		609.17	0.9	2357.6	3639.3	2832	1665.5	1067.9	118.3	0	-1.1			599.384
584.584	44126.9	40185.5	23785.7	13951.5	4595	1772.07	277.6	15.3333			167.14		585.169		609.448	4.2	5402.7	9784.3	7582.5	4388.9	2953	436.4	9.8	0.9			979.386		609.448	-1	2416.5	3657.7	2950.2	1685	1097.4	143.1	-1.9	-3.6			592.167
584.861	43649.1	39718.4	23355.5	13930.3	4419.8	1734.13	264.067	1.86667			164.36		577.633		609.726	0.8	5461.9	10043.8	7747	4395.6	3047.2	431.1	19.5	1.4			972.914		609.726	-0.2	2521.6	3693.5	3000.6	1734	1124.4	149.2	-3.9	-2.9			585.033
585.139	43612.2	39743.2	23377.7	14172.6	4375.73	1745.47	284.4	2.8			161.633		570.207		610.004	5.6	5559.9	10241	8101.4	4448.8	3082.5	443.9	25.8	5.3			968.963		610.004	-0.9	2617.2	3887.4	3087.5	1769	1135.6	158.3	6.6	-0.3			577.983
585.417	43588.1	39784.6	23348.9	14217	4436.07	1809.93	277.4	4.53333			158.956		562.891		610.283	1.5	5457.2	10259.6	8169.2	4594.6	3080.8	450.2	10.4	0.4			958.656		610.283	-0.8	2646.8	3945.6	3116.1	1802.8	1191.1	145.2	2.3	-1.8			571.015
585.694	43586.7	39578.1	23425.1	14224.6	4540.87	1890.27	278.333	-1.4			156.328		555.683		610.561	-1.8	5619.6	10456	8268.2	4708.5	3250	472.8	18.2	-0.3			948.465		610.561	-6.5	2653	4011.7	3168.5	1879.3	1245.5	160	-3.5	-0.9			564.128
585.972	43561.6	39701.2	23756.5	14397.1	4577.6	1909.8	294.067	5			153.75		548.581		610.839	-3.5	5822.4	10597	8506.7	4851.8	3406.5	493.3	14.1	-5.6			938.388		610.839	-2.8	2779.5	4162.8	3284.6	1902.8	1219.8	157.9	-5.4	-2.9			557.321
586.25	43452.4	39348.5	23554.2	14288.5	4607.4	1865.53	288.333	2.86667			151.219		541.584		611.117	-6.1	5944.5	10790.7	8634.2	4864.2	3386.4	485.2	15.5	-0.4			928.423		611.117	-6.5	2815.6	4216.3	3369.7	1924.6	1244.2	159.2	-4	-4.8			550.593
586.527	43007.6	39788.1	23835.1	14388.4	4615.13	1831.47	296.867	1.06667			150.75		534.689		611.396	-3	6073.1	10938.5	8799.6	4990.9	3369.9	505.4	9.3	-3.1			918.57		611.396	-6	2820.5	4390.6	3451.3	2016.8	1263.4	161.5	2.4	1.4			543.945
586.805	42367.3	39865.2	23899	14361.5	4624.47	1849.6	307.267	6.86667			148.735		527.897		611.674	-2.1	6166.9	11244.2	8962	5118.7	3443.2	527.6	15.2	7.2			908.826		611.674	-0.4	2908.9	4527.4	3582.8	2110.7	1324.2	176.6	2.6	-2.5			537.373
587.083	41809.5	39474.6	23838.6	14264.7	4634.73	1880.2	301.467	2.33333			146.298		521.204		611.952	-0.4	6194.7	11306.4	9078.5	5094.7	3424.5	565.4	21.9	0.7			899.192		611.952	-2.4	3037.1	4648.3	3651.1	2107.1	1360	186.8	1.4	0			532.547
587.36	41717.3	39436.8	23721.1	14451.9	4653	1902.8	293.533	3.4			143.905		514.61		612.23	1.6	6273.5	11594.5	9181.4	5175.6	3557.5	563.6	26.4	-3			889.665		612.23	1.9	3059.4	4738.7	3813.2	2160.3	1380.8	186.6	1.3	1			530.878
587.638	41797.8	38852.1	23648	14306.7	4599.33	1872.27	275.733	0.8			141.557		508.114		612.508	0.7	6268.3	11627.5	9240.8	5348.5	3681.4	561.3	29.4	1.4			880.245		612.508	-0.1	3075.4	4887.6	3928.3	2187	1416.6	175.1	4.1	0.7			524.459
587.916	41564.7	38519.5	23576.9	14157.6	4549.87	1818.53	291.133	0.26667			139.253		502.796		612.787	-4.8	6379	11813.5	9400.3	5463.8	3783.3	545.7	17.4	-8			870.93		612.787	-5.4	3167	5048.4	4053.5	2220.8	1471.9	184.1	-5.3	-6.7			518.115
588.193	41318	38879.5	23783.1	14172.3	4637.47	1849.33	320.933	-0.06667			136.991		501.713		613.065	-1.6	6550	12057.9	9632.6	5648.3	3909.4	565	12.6	-1.9			866.512		613.065	-1.9	3309.1	5171.7	4121.5	2323.1	1551.5	209.2	-2.3	-0.4			511.844
588.471	41001.7	38722.9	23645.2	14308.2	4690.2	1877.53	288.267	1.66667			134.771		495.406		613.343	0.2	6655.8	12181.3	9831.2	5760.5	3999.2	593.5	17.9	1			861.72		613.343	2.7	3362	5195.6	4108.9	2333.7	1568.9	194.4	2.3	1.7			505.647
588.748	40858.8	38405.3	23789.8	14265.8	4756.4	1946.87	268.467	1.26667			132.593		489.192		613.621	2.7	6801.5	12348.6	9863.3	5905.7	4080.4	628.8	25.7	5.7			852.612		613.621	7	3479.2	5256.3	4308.3	2381.6	1553.8	220.1	5.9	3.6			499.522
589.026	40632.5	38256	23877.7	14264.5	4732.2	1983.4	285.933	5.13333			130.455		483.07		613.899	7.6	6911.2	12646	10114.8	6061	4137.4	627.6	40.2	3.9			843.606		613.899	0.5	3508.7	5442.6	4329.9	2451	1567.7	231.7	3.8	0.1			493.468
589.304	40255.3	38058.5	23757.1	14186.9	4691	1934.6	282.667	1.93333			128.356		477.038		614.178	-2.3	7032	12875.2	10361.5	6037.2	4204.5	626.7	22.9	2.6			834.7		614.178	4.1	3653.6	5574.6	4441.4	2524.5	1624.5	247	6.7	-0.2			487.485
589.581	39859.1	37841.3	23719.5	14432.7	4658.47	1927.73	274.133	2			126.297		471.095		614.456	3.7	7040.5	13067.2	10594.5	6179.1	4241.7	634	31.1	6.3			825.895		614.456	6.6	3743.8	5805.8	4539.4	2597.7	1674.9	256	13.6	0.8			481.572
589.859	39570.3	37883.8	23672.9	14457.3	4681.8	1871.8	273.6	4.2			124.276		465.24		614.734	-0.9	7170.4	13164.2	10760	6259.2	4318.8	649.1	14.5	-5.6			817.187		614.734	-1.3	3650.3	5911.7	4653.5	2679.9	1733.4	217.3	6.4	-5.9			475.727
590.136	39515.5	37815.6	23763.7	14337.1	4671.67	1859.13	276.2	3.13333			122.292		459.471		615.012	7.1	7261.1	13461.1	10982.4	6361.2	4432.6	682.4	20.3	1.8			808.577		615.012	4.3	3643.2	5974.8	4783.9	2813.3	1810.3	216.9	10.5	4.4			469.951
590.414	39386.7	37586.8	23437.5	14258.7	4702.07	1818.53	302.867	5.06667			120.345		453.787		615.29	-5	7314.2	13647.1	11262	6437.4	4531.8	698.9	14.1	-4.9			800.063		615.29	-0.1	3773	6066.7	4804.8	2895.6	1867.4	234.8	-2.5	0.4			467.18
590.692	39203.5	37820.3	23596.3	14456.8	4754.87	1790.4	312.267	0.26667			118.434		448.187		615.568	-3.4	7447.7	13920	11457.3	6574.3	4624.5	710.5	19.7	2.7			791.645		615.568	-3.7	3870.6	6259.3	4931.1	2940.8	1910.7	271.8	0.5	1.2			464.242
590.969	39267.6	37701.1	23874.6	14627.4	4741.27	1877.33	294.667	1.73333			116.559		442.669		615.847	4.2	7545.1	14229.8	11657	6797.8	4748.2	735.4	29.6	2.3			783.32		615.847	2	4043.1	6418.3	5071.1	2933.1	1922.1	294.7	2.8	1.4			458.599
591.247	38837.4	37612.1	23992.1	14476.4	4725.27	1905.2	289	0			114.719		437.232		616.125	1.1	7730.8	14483.2	11755.9	6907.7	4798.6	757.9	36	0.5			775.088		616.125	0.2	4128.6	6635.1	5188.4	2970.5	1931.2	273.1	3.3	1.9			453.023
591.524	38627.7	37756	23975.1	14469.8	4753.8	1901.73	293.4	-0.2			112.912		431.876		616.403	-10.5	7785.7	14652.5	12010.8	7180.6	4883.5	728.2	25.4	-8.1			772.336		616.403	-8.5	4178.1	6746.3	5471.6	3040.3	1970.4	252.1	-7.6	-6.6			447.511
591.802	37958.5	37676.9	23930.7	14423.1	4790.33	1864.13	296.333	-0.8			111.139		426.598		616.681	-1.9	7935.5	15039	12336.2	7306.9	4915.2	736.9	26.1	-1.6			766.949		616.681	-0.5	4220.5	6817.1	5562.2	3070.8	2053.1	263.2	-0.4	-8.7			442.064
592.08	37729.6	37507.3	23919.3	14377.3	4830.13	1821.27	309.267	2.26667			109.4		421.399		616.959	1.1	7987.5	15311.9	12372	7381.1	5075.6	786.4	27.9	4.9			758.9		616.959	0.4	4337	6928.2	5577.9	3108.5	2081.3	269.5	11.7	3.9			436.68
592.357	37696.1	37387.9	23803	14458.1	5031.13	1861	299.6	-0.2			107.692		416.276		617.237	0.7	8196.4	15567.9	12500.1	7430.6	5097.7	801.1	28.7	3.1			750.942		617.237	-1.7	4530.9	7061.1	5702.1	3131.5	2210.1	272.6	6.8	-1.9			431.358
592.635	37633.4	37235.9	24125.7	14604.2	5136.93	1892.6	283.4	5.2			106.016		411.228		617.516	4.8	8345.6	15947.1	12834.3	7625.3	5136.9	814.2	26.5	0.4			743.072		617.516	-1	4548.5	7303.5	5841.1	3192	2231.2	255.8	2	0.2			426.099
592.912	37321.4	37323.5	24133.4	14742.1	5046.13	1912.27	290.667	1.46667			104.371		406.255		617.794	4.2	8518.2	16356.9	13217.8	7790.6	5267.3	815.2	29.7	7.6			735.291		617.794	1	4561.4	7431.7	5954.3	3353.1	2319	260.9	10.9	3.1			420.901
593.19	36944.3	37304.7	24016.3	14885.1	4983.2	1994.53	318.267	7.86667			102.757		401.355		618.072	-2.5	8691.4	16349.7	13311.2	7823.5	5291.7	850.9	32.7	1.4			727.596		618.072	-3	4683.8	7504.3	6033.3	3410.1	2373.6	281.9	3.9	2.2			415.764
593.467	36865.5	37321.9	24068.7	14870.5	4956.6	2075.8	328.533	3.66667			101.172		396.528		618.35	0.3	8924.1	16593	13630.3	8030.8	5371.6	850.8	24.7	1.6			719.987		618.35	0.6	4827.4	7704.9	6182.6	3440.7	2356.6	310.2	12.1	-1.1			410.686
593.745	36481.9	36995.5	23894.8	14803.5	4896.67	2070.6	357.8	6.46667			99.6176		391.771		618.628	0	8996.5	17051.4	13911.4	8191.1	5511.5	845.8	28.5	-0.4			712.463		618.628	-3.1	4941.7	7788.8	6193.2	3567.5	2347.4	310.7	3.2	-0.7			409.548
594.022	36477.1	36914.2	23923.4	14744.3	4983.6	2061.27	354.867	-1.26667			98.0915		387.085		618.906	-2.2	8937.8	17292.3	13911.8	8255.8	5626.1	823.4	33	-3.7			705.024		618.906	-2.9	5037.8	7977	6355.9	3723.2	2364.9	308	8.7	-2.9			405.668
594.3	36128.5	36959.1	24026.3	14807.5	5062.67	2067.6	337.933	-0.53333			96.5937		386.689		619.184	3.4	9164.6	17232.2	14208.2	8379.4	5739.8	805.4	40.6	2.1			697.668		619.184	2.6	5201.2	8094.1	6496.6	3750.9	2390.4	310.6	9.2	0.7			400.708
594.577	35959.4	37204.2	23959.8	14849.2	5006.27	2028.27	336.067	0.53333			95.1238		382.468		619.462	8.7	9291.8	17563.2	14524.3	8541.9	5803.2	840.9	50.2	6.7			690.393		619.462	9.2	5410.8	8437.4	6625.5	3854.7	2484.5	349.1	18.3	10.1			395.806
594.855	35907.6	37013.1	23960.3	15019	5022.33	2008.27	337.4	5.33333			93.6811		377.918		619.741	4.7	9330.9	17800.9	14607.2	8715.6	5862.5	905.7	50.4	4.7			688.98		619.741	5.7	5473.6	8786	6690.2	3883.6	2605.5	354.2	9.2	0			390.962
595.133	35790.9	36880.2	24138.2	15004.1	5031	2004.67	293.867	6.06667			92.2652		373.436		620.019	-5.8	9471.1	18139.4	14717.5	8784.8	5938.6	905.4	30	-7.3			683.2		620.019	-7.4	5454.2	8935.6	6890.2	4014.4	2701.6	351.6	1.6	-10			386.173
595.41	35810	36650.9	24282.8	14756.1	4991.73	2043.87	296.333	7.26667			90.8756		369.02		620.297	2.4	9592.2	18353	15021.5	8963.8	6038.1	940.9	38.4	0.7			676.088		620.297	1.1	5539.9	8917.7	7086.9	4186.8	2769.9	374.4	14.7	2.9			381.441
595.688	35721.3	36618.4	24305.5	14917.5	5123.8	2051.87	330.467	4.73333			89.5117		364.669		620.575	-1.1	9707.2	18653.9	15286.3	9239.7	6172.7	964.6	23.4	-3.2			669.055		620.575	-0.1	5723.3	9045.8	7243.4	4249.5	2763.5	372.2	1.8	0.9			376.763
595.965	35547.9	36522.5	24454	15182.9	5162.13	2074.87	343.933	19.4667			88.1732		360.382		620.853	-6.4	9752.4	18658.8	15422.1	9378.7	6274.2	975.2	19.6	-6.5			662.101		620.853	-7	5829	9179.5	7461.4	4234.6	2724.8	372	0.1	-4.2			372.14
596.243	35498.2	36580.9	24660.5	15388.6	5150.87	2080.2	324.267	11.3333			86.8595		356.158		621.131	5.6	9934.1	18972.2	15801.3	9483.9	6386.4	996.3	34.9	3.3			655.224		621.131	-5.6	5877.7	9481	7735.8	4329.8	2834.6	364.4	10.7	-0.6			367.572
596.52	35491.7	36551.7	25016.7	15487.7	5195.2	2153.73	329.733	8.66667			85.5702		351.997		621.409	-3.1	10103.2	19820.1	16252.8	9591.2	6452.5	1010.7	39.3	-1.1			648.424		621.409	-5.6	5914.4	9765	7855.8	4497.9	2930.8	351.8	4.9	-6.2			363.056
596.798	34654.7	36574.6	24914.6	15390.3	5217.33	2188.2	350.067	3.4			84.3049		347.896		621.687	5.5	10109.5	19927.6	16501.2	9866.7	6602.1	975.5	35.8	1.7			641.7		621.687	-5.3	6071.5	9830.7	7938.4	4608.1	3010.8	361.9	5.8	-4.7			358.736
597.075	34064.3	36661.1	24998.3	15599.5	5232.07	2183	346.933	6			83.063		343.857		621.965	8.5	10392.2	20007.4	16793.8	10048.1	6834.4	960.9	46.6	9.4			635.052		621.965	6.7	6202.7	10078.9	8063.2	4715.9	2975.5	404.1	15.5	3.5			358.593
597.353	33659.7	36212.1	24967.9	15712.3	5249.33	2166.93	339.467	-2.06667			81.8441		339.876		622.243	0.4	10564.9	20371.1	16850.6	10131.1	6928.8	1009.6	48.6	0.8			628.477		622.243	0.8	6315	10362.7	8334.9	4792.2	3028.6	411	6.2	-1.2			354.182
597.63	33397.7	36441.6	25005.5	15661	5286.6	2192.8	358.4	-3.8			80.6479		335.955		622.521	2	10610.6	20759.3	16946.4	10075.8	6969.8	1049.2	59.7	1			621.977		622.521	3.7	6389.4	10481.8	8402.8	4824.9	3218.7	445.1	3.1	1.7			349.822
597.908	33537.7	36376.4	25058.8	15508	5378.2	2237.87	339.067	1.2			79.4739		332.091		622.799	2.7	10635.9	20736.1	17396.7	10267.4	7218.1	1068.3	49.1	-0.3			615.548		622.799	2.8	6400.2	10671.7	8540.8	4955.4	3275.1	452	3	0.3			345.513
598.185	33766.1	35959.8	25101.1	15619.7	5337.47	2259.8	340.867	-3.13333			78.5361		328.284		623.077	-4.9	10578.9	20820.7	17397.3	10434.4	7176.5	1075.5	28.1	-9.2			615.201		623.077	-9.6	6416.4	10716.3	8693.1	4957.7	3174.7	444.5	-6.6	-9.8			341.254
598.463	33894	35879.9	25176.4	15690.5	5309.73	2192.13	338.2	2.26667			78.3217		324.533		623.356	-1	10934.2	21193.9	17561.3	10644.9	7247.6	1105.6	36.3	-3.4			609.192		623.356	-4	6632.6	10890.3	8876.8	5089.1	3316.9	449.7	1.2	-5.9			337.045
598.74	33672.8	36399.3	25272.4	15736.1	5372.67	2185.27	368.4	8.2			77.1908		320.838		623.634	-2.1	11110.9	21579.3	17810.2	10870.8	7329.1	1129.6	29.8	-8.7			602.907		623.634	-5	6766.2	11095.7	9123.8	5156.6	3557.1	455.5	12.2	-7.4			332.885
599.017	33465.4	36308.9	25347.5	15703.9	5413.47	2186	381.8	6.4			76.081		317.197		623.912	0.7	11009.8	21642.6	17904	11000.2	7237.9	1105.5	33.6	-9.2			596.692		623.912	-3.7	6820.7	11343.5	9394.1	5184	3546.4	454	4.8	-4			328.774
599.295	33524.7	36590.5	25601.7	15864.2	5365.47	2239	353.8	3			74.9917		313.609		624.19	-3.2	11289.2	22069.1	18406.1	11127.9	7451.7	1143.1	25.6	-0.2			590.546		624.19	-3.5	6976.8	11409.2	9529.3	5320.4	3559	465.6	9.7	-3.1			324.711
599.572	33097.2	36830.9	25606.2	15950	5484	2210.53	334.467	1.6			73.9227		310.075		624.468	-0.3	11547	22358.3	18669.4	11276.5	7565.3	1155.5	37.7	6.4			584.469		624.468	2.9	7054.4	11531.8	9638.7	5480.3	3498.4	472.4	12.5	4.4			320.694
599.85	32836.9	36610.8	25589.6	15792.1	5518.8	2245.73	351.933	-1.66667			72.8735		306.593		624.746	-0.2	11618.7	22685.5	18880.2	11326.9	7616.9	1178.1	40.5	3.8			578.46		624.746	1.3	7191.1	11667.7	9726.3	5641.3	3533.1	497.6	8.6	-1.1			316.725
600.127	32933.7	36859	25761.3	16219.9	5613.07	2316.73	359.533	2.53333			71.8437		303.161		625.024	0.9	11692	23091.4	19353	11619.3	7677	1231.5	43.6	3			572.519		625.024	10.4	7451.1	11919.7	9905.3	5827.8	3646.8	513.9	13.1	4			313.936
600.405	32873	36863.5	25961.8	16324.9	5614.33	2320.53	355	4.06667			70.8331		302.005		625.302	5.6	11823	23492.6	19679.3	11672.3	7731.3	1238.7	38.6	0.2			566.643		625.302	4.2	7419.1	12301.1	10153.1	5862.9	3822.1	502.8	16.5	-1.1			312.802
600.682	32703.6	36903.4	26278.1	16390.5	5684.27	2287.87	328	6.46667			69.8413		299.781		625.58	6.7	12085.4	23661	19763.8	11814.8	7811.1	1262.9	33.1	7.5			560.834		625.58	2	7527.2	12463.8	10429.9	5842.4	3887.8	489.8	9.7	0.1			308.925
600.96	32808.4	36981.1	26272.4	16432.3	5735.47	2291.87	303.4	5.4			68.8678		296.45		625.858	2.2	12233.5	23834.9	19934.7	12100.9	7999.6	1267.1	31.1	3.1			555.089		625.858	-1.6	7663	12560.5	10649.9	6032.9	3904	455.9	5.6	-0.1			305.092
601.237	32628.5	37024.7	26051.2	16665.2	5674.27	2243.33	371.467	10			67.9124		293.169		626.136	5.4	12269.1	24001	20351	12112.2	8030.5	1248	38.8	5.5			549.9		626.136	1.3	7714.6	12622.3	10664.3	6076.7	3998.6	463.6	13.2	2.6			301.305
601.514	32184.7	37159.8	25950.2	16775.7	5652.07	2275.13	365.267	10.4			66.9748		289.935		626.414	3.3	12427.5	24598.1	20683.4	12213.2	8221.2	1270.6	48.2	-2.1			549.408		626.414	1.2	7873.9	12882.6	10894.6	6177.6	4031.9	500.9	16.7	4.3			297.561
601.792	32247.1	37032.6	26314.8	16865.3	5780.8	2380.47	377.867	7.06667			66.0545		286.75		626.692	-1.5	12436.2	25123.1	20754.9	12307.9	8423.2	1298.4	47.2	-5.1			543.791		626.692	-3.8	7939.3	13310.3	11006.1	6329.2	4089.1	518.3	16.9	-2.9			293.862
602.069	32360.1	36800.3	26764.9	16684.9	5978.6	2392.6	380.867	5.26667			65.1513		283.611		626.97	-1.4	12574.9	24984.6	20679.9	12459.1	8471.5	1299.2	53.1	-1.7			538.237		626.97	-7.1	8116.3	13593.7	11142.7	6427.7	4142.3	533	12.1	-3.2			290.205
602.347	32507	36849.5	27000.9	16886.1	5996.33	2401.8	398.6	-1.46667			64.2649		280.519		627.248	0.5	12685.7	25278.6	20914.1	12528.4	8481.9	1307	46.6	-3.5			532.745		627.248	-5.3	8262.4	14017	11399	6548.3	4256.1	533.4	10.6	-6			286.591
602.624	32211.5	37176.7	26998.4	17173.1	5945.47	2488.8	386	1.93333			63.3949		277.472		627.526	-2.4	12955.5	25667.9	21287.4	12819.5	8475.1	1305.5	44.2	-4.2			527.314		627.526	-7.8	8319.9	14154.9	11595.5	6599	4344	556.4	14	-8			283.019
602.902	31878.5	37022	26872.5	17200.9	5884.47	2509.6	357.467	-1.13333			62.5411		274.47		627.804	-4.8	12901.5	25933.9	21422.5	12919.7	8545.4	1297.6	41.6	-3.8			521.944		627.804	-1.4	8415.8	14243.2	11661.8	6571.5	4307.9	583.8	15.6	-5.7			279.489
603.179	31780.3	36930.1	27128.5	17115.6	5979.93	2516.4	366.533	-0.4			61.7032		271.512		628.082	2.8	12927.9	25957.1	21898.3	13104.5	8866.8	1321.7	50.4	1			516.634		628.082	3.5	8628.8	14468.5	11877	6813.2	4407.7	589.4	10.3	-3.5			276
603.456	31814.9	37925	27053.8	17327.5	6151.73	2446.6	363.8	-1.66667			60.8807		268.598		628.36	4	13164.6	26416.8	22219.9	13292.3	8999.9	1353.6	49.4	2.6			511.383		628.36	0.4	8853.3	14817.9	12159.8	7110.1	4458.3	580.1	12.3	1			274.438
603.734	31478.3	38102.5	27070.6	17514.1	6087	2447.73	401.933	0.6			60.0736		265.727		628.638	2.2	13071.8	26601.9	22376.4	13472.6	8904.1	1405.9	52.6	-0.2			506.191		628.638	-0.7	8880	14728.3	12199.3	7171.3	4469.7	577.1	21.7	-1.3			272.552
604.011	31505.5	37904.3	27179.1	17626.9	6129.6	2590.67	428	6.53333			59.2814		262.898		628.916	4.1	13217.6	27030.4	22788.5	13512.5	9017.3	1441.9	54.3	-1.5			501.057		628.916	-0.6	8935.2	14909.9	12525	7090.9	4616.7	582.3	22.2	1.4			269.143
604.289	31638.2	37974.9	27175.8	17733.6	6322.4	2611.13	400.267	5.2			58.7938		260.111		629.194	0.1	13504.8	27670.9	23093.3	13787.4	9246	1384.6	44.7	-5.6			495.98		629.194	-4	9038.6	15207.8	12671.3	7161.9	4809.5	612.1	17.3	-1.1			265.775
604.566	31795.3	38384.9	27367.9	17601.6	6355.27	2556	395.467	2.53333			58.5039		257.365		629.472	0	13570.4	27529.9	23390.8	13816.3	9360.3	1435.9	44.7	-5.1			492.101		629.472	-0.6	9048.6	15619.5	12859.7	7262.4	4884.9	633.5	18.5	0.2			262.446
604.843	31603.5	38893.3	27967.8	17636.3	6528.8	2539.8	398.867	8.86667			57.7409		254.659		629.75	1.4	13689.8	27600.8	23566.4	13960.6	9479	1437.7	46.1	-2			490.96		629.75	3.5	9314.8	15945.8	12930.6	7371.7	4971	628.7	16.9	-3.1			259.155
605.121	31403.9	38850.9	28067.5	17895.7	6545.07	2563.47	372.133	3.4			56.992		251.994		630.028	-2.7	13836.9	28020.8	23726.7	14150.5	9547.5	1448.4	43.7	-2.8			485.997		630.028	2.4	9533.7	16196.5	13288.5	7476.7	4955.8	650.5	11.9	-2.3			255.903
605.398	31978.7	39003.5	28243.9	18271.3	6470.53	2572	377.133	3.66667			56.257		249.367		630.306	2.9	13857.8	28788.2	23971.6	14565.9	9553.6	1451.9	40.9	-1.8			481.088		630.306	-1	9624.2	16451.6	13491.1	7614.1	5065.5	654.3	10.4	-5.2			252.689
605.675	32239.9	39116.5	28316.1	18739.1	6476.27	2617.73	405.8	1.53333			55.5357		246.78		630.583	0.3	14213.3	29053.1	24038.4	14698.2	9727.2	1489.2	52.6	2.4			476.235		630.583	0.2	9632.8	16696.5	13683.9	7717.9	5136.4	705.6	14.8	3.1			249.512
605.953	32068.3	38734.3	28613	18580.9	6572.87	2689.2	412.467	4.8			54.8277		244.23		630.861	0.4	14330.9	29158.4	24249.7	14667.7	9916.4	1542.7	32	1.2			471.436		630.861	-2	9878.9	16728.2	13732.1	7854	5193.1	714.9	11.6	-2			246.372
606.23	31641.9	38552.1	28651.5	18539.7	6545.73	2710.07	425.467	5.73333			54.1329		241.718		631.139	-0.9	14201.3	29555.6	24574.7	14905.9	10027.7	1505.3	33.2	1.5			466.69		631.139	-2.9	10024.3	16979.3	13977.5	7976.8	5243.9	710.2	15.1	-0.2			243.269
606.508	31170.9	38458.7	28807.2	18453.5	6557.53	2632.93	393.333	-2.2			53.451		240.239		631.417	0.1	14159.6	29450.6	24718.9	14921.1	9831.2	1514.4	49.2	6.6			461.998		631.417	0	10032	17039.6	14222.4	8132.8	5238.5	666.3	19.6	2.8			240.202
606.785	31085.6	38862.3	28797.8	18601.5	6542.27	2648.73	397.8	1.06667			52.7817		239.243		631.695	-1.3	14349.9	29454.9	24768.6	14776.7	9936.3	1497.9	45.4	-0.6			457.358		631.695	-4.1	10055.1	17301.5	14426.6	8179.1	5287.3	667.4	15.8	-2.7			239.613
607.062	31390.7	39410.3	28989.5	19045.7	6551.8	2640.13	383.733	3.26667			52.1249		236.804		631.973	-1	14697.2	29742.1	24932.9	14744.1	10177.5	1510.4	42.3	-1.1			452.769		631.973	-7.2	10131	17493.4	14673.8	8249.1	5368.5	696.2	17.9	-5			237.171
607.34	31009.1	39146.9	29438.7	19066.5	6678.73	2664.33	360	2.06667			51.4802		234.402		632.251	-0.1	14868.2	29993.2	25298.7	15067.3	10267.2	1480	39.1	-0.6			448.232		632.251	-8.3	10180.4	17921.2	14711.7	8315.2	5530.7	683.5	12	-6.9			234.175
607.617	31483	39539	29975.1	19272.3	6819.27	2725.33	378.267	5.8			50.8475		232.035		632.529	3	15097.3	30225.5	25919.5	15471.9	10394	1452.8	46.6	2.3			443.746		632.529	-3.6	10320.8	18060.4	14941.7	8627.1	5668.9	703.1	12.4	3.2			231.214
607.894	31791.3	39651.8	30139	19334.8	6755.87	2729.53	434	-2.53333			50.2266		229.702		632.807	-1.2	15191.2	30680.2	26042.9	15856.7	10587.7	1531	29.5	-5.5			440.944		632.807	-1.2	10714	18163.2	15053	8672.1	5620.1	741.4	11.1	-4.2			228.288
608.172	31805.8	39519.1	30084.2	19298.1	6781	2751.6	440.667	3.46667			49.6171		227.404		633.085	5.3	15063.9	30638.1	26102	15984.2	10534.4	1620.8	41.1	1.3			439.31		633.085	-1.7	10930.4	18404.7	15290	8563.2	5534.2	731.9	11.7	-2			225.396
608.449	31770.3	40046	30454.5	19731.9	6866.93	2809.8	446.733	4.53333			49.019		225.14		633.363	4	15186.8	31196.8	26419.3	15937.2	10708.4	1623.1	37.7	2.8			434.924		633.363	2.2	10916.2	18485.1	15442.2	8770.2	5738.7	728.6	11.7	-1.9			222.537
608.726	31707.4	40619.7	30885.5	20057.5	6894.33	2861.4	448.6	-2.2			48.432		222.91		633.641	0.5	15365.2	31518.6	26942.4	16201.3	10830.9	1614.9	40.7	7.1			430.586		633.641	3.5	11199.2	18900.9	15679.8	8912.3	5870.1	763.2	13.4	0.4			219.712
609.004	31734.1	40736.3	31163.4	20078.2	6960.4	2895.47	477.333	-1.86667			47.8559		220.712		633.919	3.3	15463.6	31817	27154	16492.3	10949.8	1652.6	56.5	1.2			426.297		633.919	3	11261.8	18997.3	15950.1	9028.2	5853.9	775.9	11.5	1.8			216.919
609.281	32223.7	40921.5	31378.8	20139.8	7105.67	2891.6	473.2	-0.13333			47.2904		218.546		634.196	3.4	15470	32093.3	27310.5	16690.1	11103.4	1720.3	52.7	3.6			422.056		634.196	5.4	11346.3	19466	16337.7	9171.1	6039.3	784.8	14.9	4.7			214.16
609.558	32088.7	41516.4	31446.1	20170.7	7199.47	2972.8	474.933	3.6			46.7355		216.413		634.474	3.1	15715.3	32402.8	27388.5	16717.2	11200	1673.1	57.9	0.8			417.863		634.474	5.4	11503.8	19709.9	16409.3	9452.3	6219.7	788.5	16.2	-0.4			211.432
609.835	31800.2	41549.1	31421.2	20299.3	7236.2	2949.53	458.067	4.53333			46.1909		214.311		634.752	0.1	15916.7	32784.7	27747	16875.8	11182.8	1717.6	64	1.3			413.716		634.752	-1	11382	20067	16310	9607.1	6331.1	790.6	14.2	-1			208.909
610.113	31582.7	41255.3	31489.4	20288.2	7247.8	2932.07	498.867	8.33333			45.6564		212.24		635.03	1.8	15928.3	32725.8	28019.7	17046.9	11465.8	1728.9	61.6	5.7			409.615		635.03	-0.4	11438.3	20211.2	16501.7	9636.1	6417.8	792.8	14.9	4.4			208.736
610.39	31619.9	41480.7	32038.1	20383.7	7216.33	2926.93	532.933	6			45.4256		210.199		635.308	0	16025.9	32754.4	27944.5	17086	11257.9	1709.2	55.5	0.3			405.561		635.308	0.2	11677.9	20413	16717.6	9652.6	6377.7	801.2	16.7	8.3			206.072
610.667	31846.9	42130	32181.5	20567.1	7332.93	2992.4	485.133	5.73333			45.1317		208.189		635.586	-5.3	16339.5	33157.2	28187.2	17127.9	11294.5	1726.1	47.2	-1.2			401.552		635.586	-6.8	11902	21091.6	17110.1	9705.8	6513.6	816.5	12.8	-1.3			203.438
610.945	32111.7	42419.7	32246.4	20777.1	7626.53	3000.2	454.867	-4.13333			44.6169		206.208		635.864	3.9	16373.8	33659.6	28519.7	17382.1	11534	1803.1	61.8	2.9			397.587		635.864	2.8	12000.3	21229	17330.7	9771	6645.3	806	22.5	2.5			200.836
611.222	32377.2	42217.9	32365.8	21032.4	7552.4	2975.47	458.667	3.6			44.1116		204.256		636.142	-1.3	16411.1	33906.9	28739.9	17520.5	11719.5	1759.3	52	-1.3			395.664		636.142	-7.5	12034.9	21231.7	17358.4	9912.6	6609.8	839.9	22.5	-10.5			198.263
611.499	32706.4	41943.8	32642.9	21355.7	7468.27	2996.93	456.533	-2.86667			43.6156		202.333		636.419	2.4	16554.5	33877.4	28862.3	17578	11999.3	1764.6	54.9	-3.2			393.667		636.419	-5.1	12087.9	21240.8	17539.9	10089.3	6709.3	902.2	27.8	0.2			195.721
611.777	32845.8	41830.1	32616.2	21586.9	7423	3068.53	477.067	1.8			43.1289		200.439		636.697	2	16694.8	34053.1	29247.4	17794.3	12084.3	1805	60.7	-4.6			389.791		636.697	-3.9	12435.2	21795.3	17767.9	10205.8	6791.4	933.8	12.3	-3.4			193.208
612.054	32837.3	42215.3	32950.8	21733.3	7561.53	3105.6	475.333	9			42.6512		198.572		636.975	0.9	16650.8	34349.1	29245	17833.4	11926.2	1791.2	51.1	-0.7			385.958		636.975	0.8	12585.3	22047.2	17910.4	10390.3	6729.6	896.7	12.3	3.4			190.725
612.331	32899.3	42658.8	33304.1	21888.9	7775.2	3239.13	477.867	10.0667			42.1824		196.733		637.253	-3.2	16608.3	34350.4	29726.5	18017.9	12167.2	1797	51.4	0.4			382.167		637.253	-3.4	12615.2	22008.4	18237.8	10469.6	6807.3	875.2	18.3	1.1			188.27
612.608	32833.6	43352.3	33629.5	21863.1	7892.2	3160.67	501.467	10.5333			41.7222		195.189		637.531	-1.8	16728.4	34590.3	29888.1	18175.7	12314.8	1802	43	3.3			378.42		637.531	-1.7	12776.8	22066.2	18342.8	10656.7	7025.8	907.4	19.2	-0.1			185.844
612.886	32683.2	43360.9	33402.3	21668.5	7995	3161.47	476.4	8.93333			41.2706		194.921		637.809	4.9	16852.4	34973.3	30151.1	18210.5	12290.6	1787.2	42.8	10.1			374.714		637.809	3.1	12785.9	22134.7	18520.3	10807.3	7108.8	887.2	33.9	6.2			183.447
613.163	32882.7	43578.5	33368	22146.9	8042.87	3166.4	541.067	9.46667			40.8274		193.135		638.086	1.9	16982.4	35318	30416.3	18520.3	12463.8	1781.8	44.1	-6.5			371.049		638.086	-2.8	12971.3	22669.7	18742.1	10960.8	7104.5	933.3	27.6	0.4			181.838
613.44	33117.5	43941.7	33926.3	22531.8	8029.13	3213.67	542.733	2.73333			40.3924		191.376		638.364	0.9	16968	35486.8	30548.3	18533	12520.3	1819.3	64.1	-3.5			367.426		638.364	-3.5	13161.3	22873.1	18968.8	10947.1	7067.4	945	23.3	3.4			181.077
613.717	32832.7	44223.8	34085.7	22521.3	7873.67	3180.27	520.267	3			39.9655		189.643		638.642	0.8	16821.4	35530.2	30331.5	18411.8	12367.1	1827.7	58	-0.2			363.843		638.642	-2.3	13106.2	22816.8	18940.8	10863.6	7134.2	925.5	17.5	2.3			178.735
613.995	32662.3	43567.6	34100.9	22705.9	7820.87	3198.67	500.067	11.8			39.5465		187.936		638.92	0.1	16963.4	35599	30477.7	18578.7	12342.1	1867.4	40.5	2.5			360.3		638.92	0.7	13147.8	22760.6	19089.2	10963.1	7364.9	988.4	12.4	-1.4			176.42
614.272	32771.9	43561.5	34426.6	22841.7	7943.13	3332.93	498.267	9.26667			39.1353		186.253		639.198	1.5	17052.6	35973.9	30597.3	18702.1	12393.8	1895.2	57.4	2.3			356.796		639.198	2.4	13181.1	23145.6	18973.1	11091.7	7357.5	954.1	20.1	0			174.133
614.549	32902.1	43860	35148.7	23008.8	8151.87	3461.6	504.867	2			38.7317		184.596		639.476	1.3	17222.1	36115.2	30915.6	18872	12590.9	1910.5	53.7	-3.2			355.587		639.476	-2	13464.3	23578.1	19232.6	11395.9	7408.3	968.9	20.6	-3.4			171.871
614.826	32886.3	43895.7	35073.4	23064.3	8053.27	3446.13	517.867	9.46667			38.3357		182.963		639.753	10.2	17405.3	36294.3	31064.5	18783.5	12691.4	1927.5	52.3	0.9			353.332		639.753	-3.5	13697.2	23416.2	19575.4	11499.2	7357.9	999	18.2	-3.6			169.637
615.104	32884.1	44468.9	35095.8	23105.1	7964.8	3400	538.2	7.93333			37.9469		181.353		640.031	0.5	17414.2	36218.3	31070.7	18851.1	12762.2	1951.2	53.6	-3.7			349.907		640.031	-3.5	13704.2	23759	19733.4	11344.5	7427	994.2	12	-1.7			167.428
615.381	32921.9	45111.2	35359	23551.7	8013.93	3402.2	579.8	9.73333			37.5654		179.768		640.309	7.4	17677.1	36490.7	31179.6	19170.2	13035.4	1940.9	62	7.6			346.519		640.309	2.4	13847.1	24230.2	20057.7	11481.1	7563.9	1041.7	20.3	2.8			165.245
615.658	32706.6	44930.1	35422.1	23686.1	8075.67	3416.73	536.333	2.26667			37.1909		178.206		640.587	3.5	17664.8	36491.2	31454.7	19357.4	12984.9	1939.2	70.3	-0.3			343.17		640.587	-2.9	13961.7	24581.5	20303.8	11586.6	7625	1053.4	8.4	-3.7			163.087
615.935	32692.7	45645.3	35378.3	23765.5	8264.73	3398.33	516.2	5.26667			36.8234		176.667		640.865	0.1	17684.1	36679.6	31745.6	19448.4	13098.6	1959.9	53.9	2.9			339.858		640.865	-1.8	14162.8	24649.2	20434.6	11636.1	7641.4	1026.4	15	0			160.955
616.212	32950.8	45528.7	35739.7	23492.5	8368.07	3451.13	554.267	6.06667			36.4628		175.151		641.142	1.5	17573	37023.7	31861	19462.3	13102.1	1994.1	47.4	-1.8			336.583		641.142	0.7	14298.6	24782.9	20362.7	11722.6	7749.8	1009.4	12.5	2			158.848
616.49	32863.3	45320.1	36106.6	23778.9	8338.87	3446.67	567.933	7.6			36.3736		173.657		641.42	-3.1	17674.5	37330.4	31871.4	19393	13232.2	1972.7	46.4	-0.1			333.345		641.42	-2.1	14272.3	24638.8	20454.3	11927	7848.6	1041.2	21.3	-3.9			157.971
616.767	32748.1	45025.3	35983.9	23913.5	8375	3443.8	557.733	13			36.1088		172.185		641.698	-3.4	17693.2	36972.7	32018.6	19509.4	13405.8	2025.7	47.7	-0.1			330.143		641.698	-0.3	14212.5	24776.6	20677	11924.9	7699.1	1028.2	20	-4.9			156.765
617.044	32920.7	44844.5	36402.4	24330.7	8411.13	3466.73	555	5.86667			35.7614		170.734		641.976	-0.8	17773.9	37313.3	32274.8	19673.5	13373.7	2061.2	54.7	-2.1			326.977		641.976	-2.5	14393.1	25224.6	20902.8	12132.2	7688	989.2	17	2.6			154.706
617.321	33125.7	45449.9	36291.9	24453.3	8573.33	3486.47	557.933	0.6			35.4204		169.306		642.253	-4.9	17943.1	37510.9	32457.7	19782.3	13461.4	2116.1	60.8	-2.7			323.846		642.253	-7.1	14396.5	25371.2	20944	12211.5	7761.5	1004.3	12.6	-6.8			152.671
617.598	33593.4	46085.9	36543.9	24483	8622.8	3526.07	574.4	2			35.0858		167.898		642.531	-9.1	17959.8	37875	32628.7	20013.2	13640	2070.3	61.3	-6.7			320.75		642.531	-6	14469.4	25481	21031.7	12241.5	7959	998.6	8.1	-7.9			150.66
617.876	33587.3	45987.3	36725.7	24399.6	8695.13	3468.27	559.933	2.6			34.7573		166.511		642.809	-5	18003.4	37910.4	32622.1	19992.6	13529.5	2022	74	-2.9			320.115		642.809	-4.9	14503.5	25672.4	20950.8	12239.1	8104.9	1009.8	17.1	-3.8			148.673
618.153	33675.3	46060.8	36779.8	24607.9	8660.8	3462	536.933	9.73333			34.435		165.144		643.087	6	17776.3	37878.9	32811.6	19811.4	13324.3	2034	77.1	4.9			317.688		643.087	3.3	14579.6	25750.5	21154.1	12443.8	8108.1	1032.3	26.1	6.3			146.708
618.43	33513.7	46317.7	36921.3	24413.3	8611	3458.4	544.667	2.73333			34.1187		163.797		643.364	2	17821.5	38007.1	32928.7	20064.5	13466.7	2049.9	72.9	2.2			314.661		643.364	3.2	14595.1	25868.7	21850.8	12517.4	8144.2	1058.7	27.5	0.6			144.767
618.707	33081.7	46095.5	36728.5	24350.5	8659	3419.2	564.733	8.53333			33.8082		162.471		643.642	-2.9	17870.9	38014.9	32710.6	19902	13377.1	2079.9	70.2	-1.7			311.668		643.642	-0.9	14799.8	26273.5	22009.7	12403.3	8078.2	1047.6	23.9	0.6			142.848
618.984	33210.4	46052	36908.1	24602.4	8558.73	3522.07	587.8	9.4			33.5035		162.331		643.92	-1.9	18002.5	38096.2	32783.6	19956.3	13395.2	2113	67.5	1.1			308.708		643.92	-2.9	14925.6	26418.6	21734.4	12296.9	8082.7	1068.7	26.7	-3.3			140.952
619.261	33074.4	46092.3	36930	24679.4	8636.47	3560.47	581.933	8.4			33.2044		161.164		644.198	2.1	17897.7	38159.3	32915.9	20004	13469.2	2107.1	58.8	2.2			305.782		644.198	-0.5	14793.4	26035.2	21644.4	12237.7	8022.6	1123.2	31.3	0.1			139.077
619.539	33219.7	46230.4	37396	24794.7	8644.47	3630.93	562.667	4.26667			32.9109		159.876		644.475	-1.1	17838.4	37776.9	33049.3	20246.6	13507.5	2053	49.4	-1.2			302.888		644.475	-6.2	14735.2	26260	21882.4	12425.3	8205.6	1081.9	24.1	-3.5			137.225
619.816	33331.5	46648.9	37271.9	24866.1	8739.47	3628.87	571.867	9.33333			32.6228		158.607		644.753	-2	17838.3	37927.7	33083.9	20036.3	13720.4	2044.3	68.2	-4.9			300.026		644.753	-7	14708.9	26277.8	22040.7	12632.8	8323.5	1079	24	-3.2			136.928
620.093	33321.8	47323.9	37543.9	24860.5	8922.8	3650.27	548.933	9.93333			32.3401		157.357		645.031	-1.2	18020.2	38440.7	33128.9	20083.2	13718.5	2062.8	72.8	-1.9			297.196		645.031	-3.6	14858.9	26571.8	22262.7	12700.7	8391.6	1110.1	24.2	-5.5			135.394
620.37	33320	46703.7	37590.9	25150.4	8975.8	3605.6	538.867	10.2			32.0626		156.125		645.309	-7	18014.3	38395.6	33134.6	20202.9	13631.3	2053.1	57	-3.1			294.398		645.309	-7.9	14942.7	26389.4	22345.6	12752.9	8219.2	1077.6	18.5	-8.9			133.584
620.647	33256	46434.5	37670.7	25191.7	8983.73	3629	559.667	5.33333			31.7903		154.911		645.586	-7.5	18175.4	38235.8	33453.7	20223.3	13563.6	2042.5	62.2	-4.1			291.631		645.586	-5.2	15014.6	26419.8	22436.8	12786.4	8130.1	1087.2	20.5	-9			131.796
620.924	32894.3	46504.7	37387.4	25042.8	8917.53	3630.87	582.067	2.86667			31.5231		153.716		645.864	4.6	18271.7	38258.5	33281.6	20236.8	13639.6	2040.9	78.3	5.4			288.896		645.864	5.6	15038.7	26749.7	22460	12827.8	8300.9	1125.2	37.7	2.1			130.028
621.201	33225.6	46701.9	37627.9	24925.8	8883.47	3630.8	556.2	5.13333			31.2608		152.538		646.142	4.2	18362.5	38659.7	33342.3	20483.4	13727.6	2070.1	79.2	1.9			288.718		646.142	0.6	15136.3	27054.8	22495.4	12906.1	8487.8	1122	34.4	4.4			128.281
621.479	33537.3	47149.3	37841.3	25021.9	8915.8	3655.27	559.6	7.13333			31.0033		151.377		646.419	-1.2	18103.3	38804.8	33638.1	20441.7	13830	2072.1	64.1	-1.5			286.19		646.419	-6.8	15076.8	27159.4	22328.1	12925.7	8433.7	1100.7	17.4	-4			126.554
621.756	33451	47505.3	37732.4	24906.1	8926.27	3602.93	578.6	5.73333			30.7507		150.233		646.697	-1.4	18113.1	38670.7	33613.6	20203.3	13817.8	2035.9	62.1	-4.4			283.515		646.697	-2	15052.2	27216.2	22363.9	12847.6	8401.2	1110.6	17.8	-1.3			124.848
622.033	33200.6	47739.1	37616.8	25082.9	9009.33	3590.33	572.667	14			30.5027		149.106		646.975	3.7	18316.9	38846.1	33625.8	20371.5	14048.4	2108.5	56.8	3.3			280.87		646.975	6.5	15191.4	27541.3	22883.8	13025.8	8538.7	1094.3	26	4.1			123.161
622.31	33132.8	47449	37537.6	25138.3	9009.53	3649.27	572.067	11.0667			30.2593		147.996		647.253	-2.7	18267.1	38652.7	33625.8	20398.3	14024.5	2096.7	45.4	-0.2			278.255		647.253	-2	15124.9	27300.4	22962.7	12969.5	8641.8	1093.1	14.4	1.9			121.494
622.587	33387.7	47138.7	37824.7	25161.4	9047.07	3674.8	599.733	7.6			30.2443		146.903		647.53	3.5	18190	38752.9	33830	20579.9	14076.4	2031.2	49.1	-5.1			275.668		647.53	1.4	15102.3	27202.4	23423.2	13011.4	8665.3	1139.8	17.4	-0.8			119.847
622.864	33370.7	47466.9	38312.7	25531.7	9093.8	3626.27	604	8.86667			30.0205		145.825		647.808	1.2	18355.9	38731.9	33674.7	20708	14012	1947.9	55.8	-5.2			273.111		647.808	-0.7	15279.9	27620.4	23612.2	13180.5	8700.9	1147.6	20.4	-1.1			118.375
623.141	33107.1	47715	38282.9	25801.9	9074.6	3569.27	577.6	12.2667			29.7861		144.763		648.086	0	17983.2	38549.3	33601.9	20515.1	13841.5	1947.5	63.5	-8.2			270.582		648.086	-0.9	15314.6	27590.2	23424.1	13228.6	8654.8	1149	20.7	-5.7			118.218
623.418	32941.7	47938.5	38311.4	25816	9096.13	3642.33	562.6	12.6			29.556		143.717		648.363	-3.4	18080.8	38934.9	33641.2	20351.6	13911.6	2004.2	61.1	-10.4			268.081		648.363	-1.2	15542.9	27634.5	23507.9	13379.2	8830.2	1163.9	11.4	-7.2			116.609
623.695	33025.3	47639.9	38342.9	25608.8	9133.13	3705.8	564.333	10.3333			29.3302		142.686		648.641	-8	18116.9	39110.5	33499	20403.6	13900.9	2076.2	43.3	-9.8			265.609		648.641	-7.1	15694.5	27448.1	23391.7	13328.5	8924.6	1155.7	6.5	-11.1			115.018
623.973	32928.5	47240	38414.1	25607.7	9234.67	3742.13	573.067	8.4			29.1086		141.671		648.919	7.6	17933.4	38711.1	33735.3	20383.6	13914.5	2087.5	52.1	2.4			263.164		648.919	6.2	15716.2	27778.4	23074.6	13107	8811.8	1192.4	28.2	5.3			113.446
624.25	33014	47487.3	38504.3	25800.8	9072.2	3724.53	566.867	11.6667			28.8911		140.67		649.196	0.5	17976.1	38713.7	34001.1	20725.3	14134.6	2130.9	53.8	1.8			260.929		649.196	2.8	15856.8	27800.5	23340.6	13263.9	8990.3	1195.3	23.1	-1.8			111.892
624.527	33190.8	47484.5	38528.7	26012.4	9184.13	3857	569.4	4.86667			28.6776		139.684		649.474	-0.3	17833.2	38718.9	34097.6	21000.1	13949.3	2130.6	58.9	-4.6			260.746		649.474	0.1	15649	27973.4	23438.5	13390.5	9005.4	1187.7	17.6	-0.9			110.357
624.804	33038.6	47679.3	38628.7	25923.5	9269.87	3843.6	583.333	5.8			28.4681		138.713		649.752	-0.2	18055.7	38793.8	33886.1	20992.2	13953.8	2173.8	58.3	-4			258.355		649.752	2.3	15601.8	28008.2	23520.5	13531.6	8715.9	1166.5	26.8	-1.9			108.839
625.081	32864.6	47757.5	38629.4	25839.5	9280.8	3742.47	581.2	10.1333			28.2625		138.365		650.029	2.3	17966	38649.1	33705.7	20756.3	13851.7	2114.5	50.9	-0.2			255.991		650.029	1.3	15632.4	27705.2	23874.7	13558.5	8552.1	1128	28.8	1.2			107.339
625.358	32731	47676.5	38952.6	26088.4	9190.67	3773.47	588.667	7.8			28.0607		137.756		650.307	3.2	17791.6	38482.7	33794.6	20537.2	13768.7	2092.8	55.8	2.7			253.654		650.307	-1.3	15484.9	27558.5	23519.4	13442.1	8630.3	1129.8	18.5	-5.2			105.856
625.635	32706.2	47585.8	39183.8	26051.1	9163	3874.73	580.733	8.53333			27.8627		136.813		650.585	0	17974.7	38358.9	33476.5	20497.7	13648.4	2101.1	50.2	-2.8			251.343		650.585	-4.7	15591	27547.5	23755.3	13538.1	8759.4	1148.2	13.8	-2.4			104.391
625.912	33042.3	47428.1	39182.2	25965.5	9207.93	3824.47	575.867	10.6667			27.6683		135.884		650.862	-2.7	18005.1	38461.3	33677.5	20615.7	13826.8	2091.3	57.1	-5.5			249.057		650.862	-6.2	15671.8	28026.1	23772.7	13701.9	8825.6	1199.2	17.6	-5			102.943
626.189	33002.6	47508.1	38958.6	25945.1	9165.8	3793.47	546.933	5			27.4775		134.969		651.14	-2	17970.4	38647.9	33602.6	20755	13901.8	2071.5	65.8	-6.5			246.797		651.14	-3.1	15443.1	28184.2	23672.7	13672.7	8895.6	1177.3	12.9	-4.4			102.017
626.466	32729.9	47551.9	38855	25668.8	9228.47	3702.87	551.067	1.26667			27.2903		134.067		651.417	4.6	17808.2	38544.9	33498	20507.1	13920.1	2069.6	68.5	2.1			244.562		651.417	6.9	15513.5	27996.4	23540.8	13501.3	8864.5	1135.8	22.4	5.3			101.511
626.743	32620.3	47548	38879.3	25884.3	9321.4	3711.93	580.933	4			27.1066		133.178		651.695	5.3	17690.7	38139.2	33432.6	20388.2	13931.2	2017.6	67.5	3.3			242.353		651.695	-2.7	15516.9	27769.1	23738.5	13416.3	8886.6	1132.2	23	3.5			100.097
627.02	32519.4	47345.3	38655.1	25870.1	9406	3728	588.933	-2.66667			26.9262		132.303		651.973	3.4	17722.5	38145.8	33364	20382	13905	2035.7	65.4	-4.2			240.167		651.973	-2.9	15534.1	28035.1	23391	13498.3	8875	1185.3	17.2	-2			98.6985
627.297	32550.3	47411.1	38621.1	25702.9	9466.73	3722	600.333	5.66667			26.7492		131.44		652.25	1	17764.3	38245.1	33246.4	20366.6	13852.1	2079.1	66.7	-3.3			238.007		652.25	-1.3	15788.9	28122.4	23571.8	13543.4	8804.3	1225	28.9	0.2			97.3166
627.574	32304.7	47412.9	38386.5	25712.2	9514.8	3647.2	584.2	5.06667			26.5755		130.591		652.528	3.5	17599.8	37995.9	33278.5	20261.4	13902	2094.8	64.1	-4.3			236.333		652.528	3.8	15638.8	28113.7	23706.3	13517.4	8716	1229.7	23.9	4.9			95.9508
627.851	31757.1	46866.2	38561.1	25676.6	9494.87	3592.4	581.667	10.2667			26.405		129.753		652.806	1	17523.4	37680.6	32942	20309	13733.2	2077.7	54.3	-5.2			235.87		652.806	-2	15524.7	27912.6	23416.3	13540.5	8747	1167	24.4	-4.6			94.6009
628.128	31756.6	46375.1	39191.1	25854.9	9377.13	3614.2	583.467	9.13333			26.2377		128.928		653.083	2.6	17539.3	37385.2	32707.5	20315	13628.5	2050.8	49.7	1.3			233.758		653.083	3.9	15475.8	27728.4	23404.9	13411.5	8783.4	1176.8	31.4	0.9			93.2668
628.405	31861	46560.5	39050.7	25896.7	9342.2	3711.93	574.4	14.2			26.0939		128.116		653.361	4.2	17559.3	37625.3	32686.7	20471.7	13736.6	2067.5	60.3	3.3			231.669		653.361	-3.4	15588.2	27876.9	23737.8	13403.1	8878	1147.9	28.7	-3.7			91.9482
628.682	31513.3	46487.8	38486.3	25779.2	9223.87	3838.8	585.933	10.1333			26.0735		127.315		653.638	4.2	17526.3	37604.8	32826.4	20687.3	13845.7	2072.3	62.1	1.7			229.603		653.638	-3.1	15588.9	27979.9	23820.7	13464	8914.5	1133.7	22.3	-3.6			90.645
628.959	31909.2	46578.1	38463	25984.9	9226.67	3773.13	607.6	-1.2			25.9123		126.526		653.916	-0.2	17652.1	37531.6	33268	20629.7	13750.2	2098	58.2	-3.7			227.561		653.916	-5.1	15652.3	28039.2	23780.9	13514	9021.8	1161.3	21.8	-3.3			89.357
629.236	31804.6	46357.6	38510.9	25814.9	9252.73	3752	594.133	5.66667			25.7542		125.748		654.193	4	17675.4	37693	33282.9	20362.7	13736.8	2080.9	65.4	-3.5			225.541		654.193	2.1	15398	28211.3	23460.3	13568.3	8996	1204.4	24.1	-3.8			88.084
629.514	31888.6	46744.7	38961	25848.5	9345.73	3739.47	599.933	2.4			25.5989		124.982		654.471	3.7	17587.4	37909.6	33101.7	20341.6	13730.2	2069.2	62.5	-4.9			223.544		654.471	2	15456.9	28066.2	23545	13595.5	8949.8	1201.3	31.1	0.4			87.5952
629.79	31776.8	46854.4	38910	26143.3	9292.33	3856.6	603.867	7.4			25.4466		124.228		654.749	2.7	17451.4	37425.7	32930.4	20214.6	13596.7	2074.7	45.5	-2.9			221.569		654.749	-0.2	15368.4	27881	23309.4	13442.9	8909.5	1109.5	25.8	-2.5			86.8259
630.067	31551.5	46456.5	38791.9	25961.9	9303.53	3852.6	583.267	5.26667			25.297		123.484		655.026	2.9	17231.9	37118	32783.3	20026.3	13531.5	2028.2	44.8	5			219.616		655.026	1.2	15132.9	27892.8	23281.2	13300.2	8791.2	1083.7	26.1	1.5			85.5823
630.344	31406.9	46359.1	38692.2	25722	9382	3787.87	530.2	2.2			25.1503		122.752		655.304	-1	17283.6	37345.5	32842.3	20085.8	13565.2	2011.2	54	-3.3			217.685		655.304	-2.7	15227.1	27993.7	23484.1	13324.7	8829.7	1099.2	19.1	-3.5			84.3533
630.621	31213.6	46742.2	38308.6	25827.9	9454.27	3718.13	559	4.33333			25.0063		122.03		655.581	-4.7	17109	37155.9	32629.8	20003	13280	1936.8	47.8	-8.3			215.776		655.581	-2.6	15279.2	27861.2	23212.6	13306	8922.9	1153.3	15.7	-10.7			83.1386
630.898	31042.9	46709.1	38344.3	25948.5	9315.33	3698.87	578.8	13.4667			24.8649		121.319		655.859	2.2	17166.9	37503	32501.2	20041.7	13337.9	1931.1	52.5	-4.4			214.563		655.859	0.7	15320.6	27878.3	23062.8	13454.6	9020.4	1155	23.3	-5.3			81.9381
631.175	30976	46297	38225.9	26085.6	9397.67	3664.6	574.733	14.4667			24.7262		120.885		656.136	4.8	17127.8	37329.2	32502.2	20078.6	13390.3	1989.8	55.6	-0.2			213.888		656.136	7.8	15305.3	27805	22903.1	13525.9	8814.9	1137.9	27.5	3			80.7516
631.452	30779.9	46287.8	38222	25872.7	9385.4	3740.13	583.4	10.0667			24.59		120.618		656.414	1.3	17008.2	36966.8	32220.1	20046.4	13200.7	2029.4	46.8	-7.2			212.021		656.414	2.9	15127.5	27954.7	22741.7	13410.7	8775.5	1137.8	23.7	-3.5			79.5789
631.729	30527.1	46104.8	38302.1	25835.6	9233.93	3851.73	608.467	11.5333			24.4564		119.928		656.692	2.9	17121.2	36894.4	32478	19948.3	13088.9	2055.5	50.2	-1.6			210.175		656.692	6.6	15195.6	28162.5	22841.1	13284.2	8738.4	1119.3	26	2.2			78.4198
632.006	30288.8	45724.1	38252.5	25950.6	9125.73	3823.93	609.067	8			24.3252		119.248		656.969	-1.9	17121.2	36776.2	32227.1	19695	13293.1	2021.7	54.5	-1.1			208.349		656.969	-0.9	15268.7	28000.3	23103.4	13194.7	8650.9	1178.8	24.8	-5.2			77.2743
632.283	29725.9	45276.6	37727	25599.5	9172.73	3722.6	575.6	7.8			24.1965		118.578		657.247	5.9	16893.6	36444	31755.4	19451.5	13279.7	2018.3	61	2.9			206.544		657.247	2	15416.3	27809.9	23295.1	13227.9	8759	1162.2	30.4	4.7			76.1422
632.56	29599.5	45425.1	37595.5	25421.7	9116.4	3726.47	574.067	10.2667			24.0702		117.917		657.524	-0.4	16940.3	36178.4	31866.2	19612.2	13300.5	1974.7	59.5	-2.9			204.76		657.524	-7.1	15396.6	27568	23339.2	13312.9	8688.8	1144.1	24.3	-4.3			75.0232
632.837	29830.7	45214.7	37876.2	25451.6	9014.47	3709.6	576.2	9.6			23.9462		117.267		657.802	-1.8	16760.5	36117.6	31597.5	19606.5	13115.9	1998.3	64.6	-1.4			202.995		657.802	-2.3	15152.2	27443.5	23172.9	13303.9	8631.5	1133.6	40.5	4.6			74.8797
633.114	29629.5	45105.2	37803.9	25215.2	9273	3736.67	617.2	14			23.8245		116.626		658.079	-2.3	16535.3	35843.2	31198.4	19377.9	13026.9	2035.2	51.2	-9.4			201.25		658.079	-6.4	14925.3	27302.2	22978.5	13142	8618.7	1116.1	29.3	-8.4			73.9172
633.391	29299.9	44963.3	37434.6	25085.5	9150.67	3644.27	595.2	12.7333			23.7051		115.994		658.357	6.2	16557.2	35884.3	31184.9	19349.8	12934.5	2017.5	73.8	3.2			199.524		658.357	2.4	15010.5	27281.7	22980.1	13217.2	8817.7	1138.6	27	5			72.8242
633.668	29209.8	44642.2	37443.1	25131	8851.67	3618.53	600.467	12.6667			23.5878		115.372		658.634	0	16241.8	35420.8	31205.2	19155.9	12867.6	1977.6	68.2	-0.1			197.818		658.634	-2.7	14810.1	26923.7	22713.3	13171.5	8726	1151.4	21.5	-0.2			71.7439
633.945	29020.6	44870.9	37572.2	25495.7	8929.2	3689.27	611.333	4.86667			23.4728		114.759		658.912	4.2	16406.4	35325.5	31028.6	19255.7	12811.8	1975.5	54.5	-1.3			196.13		658.912	0.8	14814.2	26984.6	22588.7	13158.1	8719.6	1158.5	25.6	-2.7			70.6762
634.222	28677	44452.9	37193.8	25181.9	8906.67	3676.73	610.667	15.6			23.3599		114.155		659.189	-0.1	16336.2	35040	30902.7	19068	12616.5	2031.9	58.9	0.3			195.294		659.189	-2.5	14670.3	27032.3	22552	13065.4	8552.8	1156.8	34.8	3.3			69.6209
634.499	28864.5	44138.1	36913.7	25085.5	8910.73	3740.73	626.067	20.8			23.2835		113.56		659.467	2.4	16361.8	35164.5	30959.1	19010	12669.5	2019.7	54	-7.2			194.462		659.467	-6.8	14723.5	26886.3	22586.6	13123.4	8464.5	1145.8	20.5	-1.3			68.5779
634.776	29036.1	44274.1	37128.7	25297.5	9060.93	3758.33	593.2	15.9333			23.2491		112.974		659.744	10.1	16449.5	35024.4	30936.4	18945.3	12865	1970.5	74.2	4.3			192.812		659.744	4.3	14908.9	26856	22785.1	13098.1	8540.2	1124.6	29.2	3.6			67.5471
635.053	28440.6	43908.9	36824.7	24968.1	8974	3648.8	550.067	12.6			23.1404		112.396		660.022	-6.1	16204.9	34461.6	30444.5	18821.9	12768.9	1971	65.8	-8.1			191.181		660.022	-5.6	14661.6	26749.2	22408.5	12917	8618	1136.2	19.4	-9.8			66.5283
635.33	28414.6	43892.9	36583	24547.5	8992.07	3647	530.733	2.53333			23.0336		111.827		660.299	-7.8	16044	34486.1	30143.5	18714.1	12555.6	1960.5	59.3	-7.8			189.568		660.299	-6.1	14694.8	26694.7	22373.3	12937.8	8672.8	1152.9	27.5	-3.8			65.5214
635.607	28255.9	43783.1	36845.9	24880.7	9028.67	3577.73	549.133	3.8			22.9289		111.266		660.577	-7.3	15957.7	34361.2	29798.4	18555.5	12609.8	1960.1	63.5	-13.1			187.973		660.577	-10.6	14506.6	26711.9	22281.8	12840.1	8561.1	1143.2	24.7	-12.6			64.5262
635.883	27954.5	43474.4	37135.6	24893.5	9029.2	3601.33	567.4	5.13333			22.8261		110.714		660.854	2.5	16213.6	34300.3	29769.5	18432.4	12638.1	1930.4	68.5	1.2			186.395		660.854	-2.9	14362.9	26731.7	22152	12930.2	8401.3	1094.3	29.9	-1.5			63.6689
636.16	28114.9	43316.9	36958.1	24989.1	8976.93	3585.53	605.733	10.0667			22.7252		110.169		661.132	2.9	16112.5	34062.1	29760.1	18601.7	12518.5	1947	58.8	0.3			184.836		661.132	-6.2	14461.6	26459.5	22006.4	12890.1	8460.4	1110	16.2	1.7			63.5426
636.437	28273.9	43017.7	36715.3	24613.1	9057.67	3653.73	588.4	6.86667			22.6261		109.633		661.409	-0.9	15876.6	33855	29816.1	18429.1	12727.8	1961.8	58.4	-4.1			183.294		661.409	-5.3	14439.6	26112.4	22098	12747.5	8432.6	1091	16.8	-3.3			62.5705
636.714	28262.8	43003.1	36758.7	24487.1	9065.67	3652.47	561.267	2.8			22.529		109.105		661.687	3.3	15710.7	33939	29929.3	18376.6	12617.7	1910.5	61.8	-1.6			181.769		661.687	0.8	14191.3	26146.3	22112.8	12666.7	8367.3	1094.5	23.1	0.7			61.6097
636.991	27696.3	42824.4	36415.7	24519.3	8992.67	3657.53	558.133	6.66667			22.4336		108.584		661.964	0	15595	33544.4	29440.3	18226.1	12455.5	1909.6	61.4	-2.4			180.261		661.964	1	14194.8	25864.7	21816.8	12682.1	8343.4	1082.4	21.8	-1			60.6601
637.268	27818.9	43232.2	36352.9	24803	8993.07	3635.27	543.933	1.8			22.34		108.136		662.242	0.8	15829.4	33751.4	29730.9	18280.5	12640.4	1934.3	63.8	2.9			178.77		662.242	1.1	14327.9	25644.8	21996.1	12706.1	8350.3	1087.7	34.8	-0.2			59.7216
637.545	27843.7	43296.8	35729.9	24515	8940.87	3603.73	553.067	6.73333			22.2481		108.071		662.519	-8.1	15515	33785.6	29347	18092.4	12460.5	1892.7	53	-10.7			178.239		662.519	-6	14079.4	25647.2	21801.8	12525.5	8279.7	1071.8	32.1	-8.8			58.794
637.822	27549.1	43038.6	35371.8	24056	8876.13	3599.6	541.467	10.7333			22.1579		107.566		662.796	-4.1	15184.2	33120.4	29127.2	17801.9	12204.5	1900.6	56.9	-4.1			177.295		662.796	-8.7	14072.6	25666.6	21388.7	12523.7	8173.5	1088.7	16.4	-7.2			57.8772
638.099	26725.9	42597.9	34982.8	24085.1	8674.53	3552.2	532	8.4			22.0694		107.068		663.074	-0.4	15063.7	32651.1	28769.3	17597.7	12083.8	1897.7	50.6	-5.4			175.837		663.074	-4.6	13938.2	25405.2	21416.9	12442.1	8009.9	1044.7	13.2	-2.5			56.9711
638.375	26695.3	42679.7	34921.7	24095.5	8612.2	3597.13	548.267	6			21.9826		106.577		663.351	-5.1	15226.4	32782.7	28789.3	17743.6	12069.2	1913.8	58.4	-0.5			174.396		663.351	-4.6	13964.5	25318.4	21336.7	12389	7920.8	1024.1	19.1	-0.2			56.0756
638.652	26633.4	42274.8	35205.3	23841.2	8630.6	3561.47	592.4	5.26667			21.8973		106.094		663.629	3.6	15165	32530.9	28386.8	17676.6	12053	1868.3	62.4	6.1			172.97		663.629	5	13779.2	24880.5	21045.8	12117.4	7917.4	1033.3	24.9	5.3			55.1905
638.929	26203.2	41803.3	35211.1	23774.1	8628.07	3488.13	590.6	4.33333			21.8137		105.617		663.906	0.9	14972.3	32053	28159.6	17584.9	11948.1	1770.5	61.6	-2.3			171.561		663.906	-2.3	13593.8	24654.9	21050.8	12092	7840	1030.1	19.7	1.6			54.3157
639.206	26139.6	41999.7	35142.9	23805.7	8677.33	3515.2	551.467	-1.53333			21.7316		105.148		664.184	-1.1	15026.3	31808.2	28228.5	17697.2	12074.6	1749.8	53.5	-0.9			170.167		664.184	1.3	13408.5	24720.2	21023.3	12167	7920.4	1017	11.8	3.7			53.7846
639.483	26085.5	41637.5	34970.1	23660	8602.2	3579.07	575.133	1.2			21.651		104.686		664.461	-5.6	15043.3	31748.4	27969.3	17403.4	12065.5	1756.2	43.7	-3.8			168.789		664.461	-7.5	13464.5	24553.5	20820.3	12124.7	7823.5	990.6	6.8	-4.2			53.4511
639.76	26183.5	41844.6	35436.3	23787.5	8557.27	3612.67	568.267	2.8			21.5719		104.23		664.739	-4.4	14731.1	31856.9	27715.9	17347.7	11952.2	1724.6	47	-9.4			167.426		664.739	-0.9	13284.3	24651.4	20832.2	12214.1	7741.6	1029.3	11.5	-5.4			52.5966
640.037	25842.9	41497.5	35303.6	23827.9	8523	3541.93	570.733	5.93333			21.4943		103.781		665.016	-9.5	14508.3	31822	27744.8	17304.7	11826.8	1689.8	53.7	-4.7			166.078		665.016	-4.5	13348.3	24555.8	20839.8	12170.8	7752.8	1040.4	17.1	-2.9			51.7521
640.313	25499.9	41053.7	35222.4	23732	8551	3559.87	545.4	3.13333			21.4181		103.339		665.293	1	14442	31355.5	27878.3	17173	11769.9	1723.4	54.5	-1.8			164.746		665.293	-0.2	13413	24366	20663.2	12082.3	7616.6	1040.2	17.5	-2.5			50.9174
640.59	25392.9	41026.9	35084.1	23492.8	8482.8	3663.8	562.467	1.2			21.3805		102.904		665.571	-0.1	14621.3	31314.1	27519.9	17154.7	11672.9	1720.6	49.8	3.5			163.428		665.571	2.2	13515.9	24247.5	20428.8	12067.1	7826.9	1006.9	20.2	-1			50.0924
640.867	25007.1	40371.1	34565.4	23267.7	8497.87	3640.2	550.133	5.46667			21.3433		102.474		665.848	-1.4	14587.7	31105.1	27208.9	16886	11489.7	1719.6	45.7	-5.7			163.144		665.848	-5.6	13382.1	24002.2	20182.6	11844.3	7691.2	992.2	13.5	-4.9			49.2771
641.144	24787.3	40072.5	34215.1	23005.9	8527	3511	524.4	10.6667			21.2699		102.051		666.126	5.1	14265.5	30887.2	27070	16592.7	11283	1760.9	52.5	-1.3			162.125		666.126	1.5	13121.5	23700.9	20312.5	11670.8	7718.5	1009.4	26.7	3			48.4712
641.421	24947.3	40125.9	33859.7	23025.3	8646	3404.73	527.333	0.73333			21.1979		101.635		666.403	2.9	14188.4	30989.9	26789.4	16768	11435.4	1799.3	60.6	2.1			160.837		666.403	6.8	13044.2	23605.2	20360.7	11695.5	7728.6	1001.4	25.2	2.9			47.6748
641.698	25011.5	39541.9	33929.5	22981.6	8637	3370.67	522.933	5.06667			21.1272		101.224		666.68	0.6	14319.8	30649.9	26353.1	16932.6	11435.4	1807.6	71	6.4			159.563		666.68	-1.1	13118.2	23558.1	20361.9	11839.2	7641.6	1041.7	28.1	6.2			46.8876
641.974	24688.6	39118.3	34020.5	23050.7	8585.6	3483.2	526.067	9.86667			21.0579		100.82		666.958	-0.6	14171.2	30410.6	26564.7	16685.8	11269.4	1704.6	60.1	-2.6			158.303		666.958	-0.8	13070.9	23311.4	20242.3	11749.9	7548.2	1004.2	15.9	-1.7			46.1096
642.251	24368.1	39066.3	33786.6	23010.7	8442	3409.53	498.267	1.93333			20.9898		100.421		667.235	2.6	13990.2	30374	26772.7	16560.7	11199.1	1719	52.2	-3.7			157.058		667.235	3.7	12921.2	23327.5	19995.4	11489.4	7554.8	989.4	20	0.5			45.3406
642.528	24260.3	39019.9	33549.5	23070.2	8480.67	3412.67	487.733	-0.46667			20.923		100.028		667.512	11.3	13966.3	30383.6	26466.5	16488.7	11155.2	1719.8	59.8	6.2			155.826		667.512	4.5	12982.5	23475.8	19788.9	11461	7532.4	972.4	27.6	4			45.07
642.805	24138.7	38739.9	33130.3	22867.5	8382.33	3391.67	498.667	-3.33333			20.8574		99.6415		667.79	-2.3	13752.2	30348.8	26532.3	16374.5	11127.3	1707.7	51.9	-0.8			154.608		667.79	-4.2	12872.1	23382.5	19730.4	11547.8	7449.1	1011.3	15.7	-0.1			44.5807
643.082	23996.4	38811.3	33285.6	22433.1	8307.87	3307.93	511	7.26667			20.793		99.2603		668.067	-6.3	13747.3	30274.4	26181.6	16275.2	10953.1	1690.7	52.7	-0.1			153.404		668.067	-6.5	12925	23036.9	19730.3	11518.6	7427.3	1012.4	20.9	3.8			43.8296
643.358	23714.7	38705	33276.3	22235.5	8117.87	3349.6	524	6.6			20.7299		98.8847		668.345	-3	13762.8	29965.8	26266.3	16379.9	10975.2	1740.4	49.2	0.7			152.213		668.345	-6.9	12866.2	23298.2	19571.4	11347.2	7438.2	995.3	20.1	-1.7			43.0872
643.635	23363.5	38448.3	32749.4	22023.5	8053.47	3311.47	525.333	-0.4			20.6679		98.8372		668.622	-6.4	13455.8	29599.9	26095	16309.5	10787	1704.7	55.9	3.3			151.035		668.622	-8	12803.5	23014.8	19287.8	11083.8	7471.6	1031.5	11.6	-4.4			42.3535
643.912	23460.5	38136.1	32432.3	21819.3	8097.8	3391.87	540.2	6.33333			20.607		98.5147		668.899	5	13380.3	29304.5	25792.1	16043.9	10674.7	1703.1	54.5	10.2			149.871		668.899	6.8	12719.5	22797.9	18960.4	11028.2	7267.7	1029.3	28.7	7.9			41.6283
644.189	23195	37886.8	32030.6	21694.9	7974.07	3451.87	529.867	6.13333			20.5473		98.1501		669.177	1.1	13411.6	29122.4	25563.4	15934.3	10762.8	1672.3	46.2	0.3			149.783		669.177	-1.8	12739.8	22869.3	18933	11187.9	7133.7	1019.5	22.5	-2.7			40.9116
644.465	22887.4	37757.2	31765.2	21683.9	7982.13	3432.53	500.467	10.7333			20.4887		97.7909		669.454	-1.9	13432.9	28685.1	25399.4	15860.6	10672.8	1696.4	40	-0.4			148.719		669.454	-1.6	12653.6	22594	18868.2	11095.9	7017.5	1008.7	21.1	-0.5			40.2033
644.742	22673.1	37090.4	31710.1	21412.4	8124	3308.87	505.467	3.13333			20.4312		97.437		669.731	3.7	13371.6	28418.2	24754.5	15522.5	10415	1652.1	44.3	-0.7			147.581		669.731	-2	12284.5	22474.2	18715.7	10895.7	6993.5	980.1	23	-0.3			39.5032
645.019	22745.5	37194.9	31670.8	21684.3	8258.27	3295.6	526.133	9.86667			20.3747		97.0883		670.009	4.5	13444.3	28791.3	25011.6	15592.3	10290.6	1618.9	49.6	3.8			146.455		670.009	1.5	12201.9	22301.7	18801.5	10942.5	7013.5	986.1	21	3.3			38.8113
645.296	22506.5	37006	31432.7	21706.1	8001.67	3159.73	509.133	5.73333			20.3193		96.7448		670.286	8.2	13314.4	28538.6	24756.7	15500.8	10385.4	1608.1	58.5	-1.2			145.342		670.286	1.2	12187.1	22009.9	18692.7	10804.9	7013.1	949.2	26.7	0.7			38.1274
645.572	22583.8	36332	31555.4	21561.9	7803.67	3173.67	507.067	-1.06667			20.265		96.4063		670.563	0.6	13264	28173.7	24701.9	15363.2	10540.3	1599	47.7	-4			144.241		670.563	-0.3	12144.4	22058.6	18381.9	10835.2	7045.6	944.2	18.8	-2.2			37.4515
645.849	22388	36200.1	31713.9	21591.9	7673.93	3222.8	503.267	-1.66667			20.2116		96.0728		670.841	2.4	13209.8	27885.9	24689.8	15305.4	10442.8	1578.4	40	-6			143.153		670.841	-7.6	12077.1	21946.1	18232	10676	7034.3	892.6	21.3	-2.3			37.3865
646.126	21993.4	35897.8	31534.4	21388.6	7765.8	3262.6	521.133	-0.86667			20.1592		95.7442		671.118	1.8	13158.3	27868.9	24364.2	15178.4	10326.8	1590.8	48.7	-1.3			142.076		671.118	3.7	11903.1	21643.6	18290.1	10402.3	6906.8	878.6	22.8	-1.6			36.7835
646.403	21919.8	35696.1	31386.9	21399.7	7874.73	3339.27	532.067	1.66667			20.1078		95.4204		671.395	-1.5	13065.1	27927	24355	15347.9	10309.7	1598.8	55.6	0.1			141.012		671.395	-4.3	12030.5	21628	18270.7	10508.5	6991.5	899.9	17.8	-3.9			36.1232
646.679	22049.3	35909.6	31262.1	21532.2	7884.4	3236.27	555.133	3.06667			20.092		95.1014		671.673	2.5	12871	27850.9	24367.5	15339.6	10275.3	1598.1	69	0.4			139.96		671.673	3.8	11866.1	21302.5	18222.8	10473	7060.9	967.6	15.3	-1.1			35.4707
646.956	21798.7	35837.4	31167.1	21280.8	7742.07	3081.67	540.533	5.8			20.0574		94.7872		671.95	-2.6	12770.6	27579.1	24006.4	15313.4	10112.3	1510.1	50.9	-4.7			138.919		671.95	-6.4	11603.3	21230.1	18078.4	10358.4	6979.7	956.9	13.3	-9.7			34.8258
647.233	21699.6	35564.6	31001	20825.9	7571.2	3032.4	515.067	7.66667			20.0079		94.4775		672.227	-3.7	12590.5	27236.5	23739	15178.9	10122.4	1512.5	43	-9.5			137.957		672.227	-7.2	11493.2	21134.4	17820.5	10302.8	6906.8	932	10.7	-2.1			34.1884
647.51	21412.3	35083.2	30308.8	20652.1	7622.73	3142.4	497.267	5.66667			19.9593		94.1724		672.505	-2	12651.6	26767.4	23565	15064.4	10137.7	1525.9	40.8	-7.1			137.89		672.505	-5.8	11613.7	20945.6	17741.4	10240.2	6871.9	902.1	15.4	-1.8			33.5584
647.786	20982.5	34981.2	30026	20880.3	7553.53	3129.87	474.733	6.46667			19.9116		93.8719		672.782	-5.1	12660.2	26648.3	23451.3	14934.3	9922.7	1539.8	33.4	-5.6			136.873		672.782	-2.6	11531.7	20832	17706.3	10202.2	6720.7	870.2	19.4	-3.9			32.9357
648.063	20754.7	35019.9	30353.1	20836.8	7551.53	3122.6	453.933	8.26667			19.8648		93.5757		673.059	2.3	12548.1	26708	23489.4	14800	9912.4	1584.8	44.9	2.2			135.867		673.059	-1.4	11422.3	20520.2	17554.9	10179.3	6752.7	896	16.5	-0.2			32.3203
648.34	20468.1	34702.7	30076.4	20686.6	7454.73	3054.47	462.867	1.4			19.8188		93.2839		673.336	-2.9	12405	26585.7	23330.1	14715	9775.9	1529.6	40	-2.8			134.872		673.336	-2.7	11416	20479	17266.5	10178.1	6723.6	845.2	21.7	-4.2			31.7121
648.617	20470.9	34465.1	30094.7	20812.1	7577.73	3037.13	479.2	0.93333			19.7737		92.9964		673.614	1.8	12241.4	26479.2	22975.8	14572.2	9721.3	1468.4	46	1.8			133.888		673.614	-0.6	11284.3	20397.1	17296	9860.8	6498	841.2	17.7	-3.8			31.111
648.893	20625.3	34254.9	29788.9	20607.4	7548.53	3016.53	446.133	-0.53333			19.7295		92.7132		673.891	-1.2	12153.5	26119.8	22929.4	14149.2	9721.5	1453.9	32.9	-1.5			132.915		673.891	4.3	11154.2	20096.2	17100.3	9763	6469.3	842.7	11.1	0.4			30.6122
649.17	20480.6	34165.7	29098.9	20242.5	7400.2	2972.47	468.933	-5.13333			19.6861		92.4341		674.168	-1	11944.5	25961.6	22695	13966.6	9729.6	1494.8	38	-2.6			131.953		674.168	4.9	11057.7	20019	17220.8	9687.6	6435.9	821.9	13.6	-2.3			30.5169
649.447	20181.9	33982.3	28866.2	19921.6	7421.67	3027.53	530.667	2.86667			19.6434		92.1591		674.445	-2.8	11803.7	25901.7	22724.8	14077.7	9621.1	1501.2	56.1	1.6			131.002		674.445	0.4	11113.5	20002.6	17037	9671.9	6348.1	847	16.5	-1.7			29.9297
649.723	19769.9	33369.7	28562.2	19725.7	7504.4	3109.73	498.133	6.26667			19.6016		92.0549		674.723	2.9	11705.4	25618.3	22333.6	13781.6	9491.9	1437.7	47.2	1.4			130.062		674.723	-3.9	10846.5	19786.4	16903.8	9463.6	6282.5	873.9	11.8	-5.9			29.3494
650	19726.8	33616.7	28429.5	19786.9	7541.53	3086.67	454.067	5.93333			19.5606		91.8882		675	-2.6	11652.1	25308.4	22532.4	13707.1	9534.8	1442	46.3	-3.4			129.132		675	-1.1	10938.1	19623	16924.7	9461.7	6326.7	912.4	13.7	-1.8			28.7758
650.277	19492.7	33494.3	28555.5	19658.4	7376	3042.2	425.4	6.06667			19.5203		91.6213		675.277	3.7	11360	25110.8	22200.8	13748.2	9371.1	1466.4	42.8	-3.9			128.212		675.277	1.3	10783.8	19517.7	16473.5	9540.9	6264.2	876.2	10.8	-2.5			28.2089
650.553	19342.7	33203.5	28784.5	19607.1	7187.4	2945.13	414	5.86667			19.4807		91.3583		675.554	-1.6	11641.5	25223.8	21733.4	13590.4	9305.5	1424.1	36.8	-1			127.49		675.554	-5.9	10566.6	19529.9	16102.6	9535.8	6393.3	844.5	8.2	-3.5			27.6486
650.83	19375.1	32843.2	28815.7	19616.9	7224.53	2927.4	478.933	6.53333			19.4419		91.0992		675.832	-2.6	11791.1	24989	21666.3	13464.4	9211.5	1422.8	44.9	1.4			127.303		675.832	-1.5	10624.6	19325.4	16183.8	9531.5	6396.7	856.8	17.8	0			27.0948
651.107	19142.7	32484	28562	19435.9	7215.27	2945.6	523.2	9			19.4038		90.8439		676.109	3.6	11653.9	24774.8	21715.6	13503.8	9144.5	1440.6	44.1	2.7			126.404		676.109	2.4	10629.1	19230	16197.9	9463.2	6208.6	862	21.6	-1			26.5475
651.383	18895.9	32354.7	28116.4	19034.9	7078	2924.2	479.067	9.53333			19.3664		90.5924		676.386	7.7	11438	24558.6	21748.4	13316.7	9114.2	1394.1	43.6	-2.2			125.515		676.386	-1.4	10454.2	18999.1	15929.1	9246.7	6136.4	820.6	17.9	1.4			26.0066
651.66	18666.2	32399.8	28070.7	18880.6	7060.93	2875.6	457.467	9.13333			19.3298		90.3445		676.663	2.8	11399.5	24601.6	21799.5	13248.5	9017.2	1391.3	48.2	-5.8			124.636		676.663	-5.6	10512	18845.1	15857.6	9179.8	6161.9	802.1	12.1	-2.9			25.472
651.937	18599.5	31698.9	27729.5	18678.5	6992.73	2909.53	434.733	3.2			19.2937		90.1004		676.941	-4.9	11450.1	24218.5	21637.5	13205.1	9045.2	1420.4	37.9	-6.3			123.766		676.941	-4.8	10402.2	18725.1	15638.8	9081.8	6123.1	775.5	3.8	-6.8			24.9436
652.213	18288.5	31246	27463.9	18652.7	6902.73	2963.2	408.867	7.66667			19.2584		89.8598		677.218	-0.4	11389.7	24000.6	21204	13002.2	9112.9	1421.8	39.2	-4.2			122.907		677.218	-5.8	10438.1	18509.7	15542.1	9024	5946.4	779.9	9.9	-0.7			24.6396
652.49	18162.7	30926	27496.3	18816.3	6813.87	2948.53	417	13.6			19.2237		89.6228		677.495	0.3	11302.5	23718.6	21084.8	12960.1	9000.3	1396.5	34.2	-4.3			122.057		677.495	-3.5	10414.4	18375.1	15379	9014.9	5820.5	793.2	9.9	-6.7			24.4213
652.767	17844.6	30626.7	27129.8	18632.5	6792.07	2943.73	445.4	6.93333			19.2194		89.3892		677.772	-9.6	11160.8	23546.1	20879.3	12851	8912.5	1375.1	38.6	-12.2			121.216		677.772	-9.1	10294	18393.2	15091.3	8935.4	5773.4	731.1	4.9	-8.8			23.9052
653.043	17930.2	30804.3	26855	18312.3	6704.8	2826.2	432	7.53333			19.1897		89.1591		678.05	1	11031.2	23322.5	20608.2	12606.1	8779.6	1330.2	35.3	-1.8			120.385		678.05	-1	10008.5	18072.1	14953.4	8751.9	5755.1	731.6	14.6	-4.2			23.3951
653.32	18056.1	30782.8	26730.8	18020.5	6726.67	2701.53	419.467	8.8			19.1563		88.9324		678.327	4	11030.9	23323.3	20579.9	12562.2	8847.9	1365.2	34.9	-0.8			119.563		678.327	-2.9	10029.5	18032.1	15064.6	8760	5903.3	752.9	17	-5.7			22.8909
653.597	17649.1	30232.7	26679.1	17932.3	6700.2	2715.47	428.533	6.2			19.1235		88.7091		678.604	3.3	11148.6	23290.7	20199.4	12645.2	8751	1419.5	27.4	-1.4			118.751		678.604	-0.7	9976.1	18028.7	15071.9	8749.1	5833.6	744	20.7	0.4			22.3926
653.873	17440.1	30131.6	26348.5	17766.6	6751.8	2854.07	424.867	8.06667			19.0913		88.489		678.881	-0.1	11015.6	23174.8	20049.9	12533.3	8536.5	1396.8	32.9	-8.7			118.226		678.881	-2.2	9760.2	17646	14865.3	8687	5584.3	763.7	17.4	-1.8			21.9001
654.15	17314	30086.8	26150.8	17762.5	6795.6	2809.53	423.067	8.93333			19.0597		88.2722		679.158	-3.6	10887.8	22922.9	20295.7	12373.7	8493.7	1330.8	40.8	-5.4			117.947		679.158	-1.8	9681.6	17504.7	14695.9	8585.7	5580	752.6	15.4	-6.7			21.4133
654.426	17432.5	29896.9	26001.6	17748.3	6660.87	2747.07	446.067	7.6			19.0287		88.0585		679.436	4.7	10878.3	22634	20219.4	12345.5	8567.6	1359.2	46.8	0.2			117.153		679.436	2.6	9826.1	17633.3	14713.5	8619.6	5576.4	744.3	20.2	1.2			20.9322
654.703	17034.9	29641.5	25738.3	17691.2	6604.27	2679.93	436.067	8			18.9983		87.8481		679.713	2.2	10813.5	22792.8	20082.4	12219.8	8469.1	1347.9	38.5	-1.6			116.367		679.713	-2	9669.8	17428.8	14382.4	8531.5	5594.8	749.4	15.5	1.3			20.4567
654.98	16840.7	29317.5	25602.7	17529.9	6611.93	2650.53	386.667	3.33333			18.9684		87.6407		679.99	-1.9	10645.9	22714.6	19985.4	12059.2	8361.3	1306.1	33.8	-5.2			115.59		679.99	-4.5	9604	17078.7	14289.9	8402.4	5529.4	719	13.1	-5			19.9868
655.256	16642.7	29033	25614.4	17354.4	6485.27	2734.13	430.867	6.73333			18.9391		87.4364		680.267	2.1	10601.9	22377.1	19715.2	11993	8213.5	1278.2	34.5	-2.8			114.822		680.267	-0.4	9592.6	16976.4	14154.3	8295.6	5582.6	711.4	24	1.7			19.5223
655.533	16445.5	29088.5	25497.2	17326.6	6484.93	2797.07	428.467	7.33333			18.9104		87.2351		680.544	8.9	10425.9	22159	19345.4	12088.3	8266.1	1265.3	33.8	-0.6			114.062		680.544	2.9	9509	16865.2	14053.9	8276.2	5523.3	717.8	24.9	2.8			19.3737
655.809	16518.9	28571.1	25027.7	17123.3	6325	2823.8	409	13.4			18.8821		87.1081		680.821	-2.6	10312	21849.4	19033.3	11959.9	8162.7	1217.6	28.7	-5.3			113.311		680.821	-3.8	9276.4	16529.1	13999.1	8254.8	5456.1	697.4	19.5	-0.1			19.0633
656.086	16293.6	28126.9	24702.1	16678.1	6098.07	2732.27	385.333	9.8			18.8544		87.0367		681.099	6.4	10148.8	21574.4	19039.5	11626.4	8009.3	1236.1	36.5	5.6			112.568		681.099	1.2	9196.9	16209.9	13811.1	8154.7	5384.9	715.6	12.2	3.5			18.6096
656.363	16109	28028.7	24686.5	16641.5	6157.8	2687.07	372.733	3.6			18.8273		86.8413		681.376	-1.8	10182.8	21636.5	18972.4	11521.9	7916.6	1266.2	36.7	3.3			111.834		681.376	-6.6	9148.5	16207.2	13891	8158.9	5306.1	680.8	11.7	3.2			18.1612
656.639	16010.7	28090.9	24651.7	16653.2	6291.53	2683.6	402	3.2			18.8006		86.6487		681.653	1.1	10381.5	21572.6	19002.3	11580.6	7912.9	1267.3	32.8	3.5			111.108		681.653	2	9236.9	16275.9	13812.8	8186.9	5338.4	662.5	13.8	1.6			17.718
656.916	16015.2	27663.5	24529	16612.5	6238.87	2696.53	411.467	2.93333			18.7744		86.459		681.93	7.7	10097.5	21232.8	18738.6	11485.7	7801.9	1203.2	45.9	1.4			110.389		681.93	3.6	8965	16120.1	13731.6	8047.3	5253.4	670.3	14.6	-0.8			17.28
657.192	15775.9	27412.7	24345.5	16744.5	6306.47	2623.33	406.2	5.6			18.7487		86.2721		682.207	2.3	10054.1	21154.8	18825.9	11515.2	7835.7	1166.5	35.5	-3.7			110.026		682.207	1.5	8779.4	15942.4	13731.1	7878.8	5326.5	654.1	12.3	-2.9			16.8471
657.469	15714	27397.1	23920.5	16297.8	6255.33	2542	416.533	4.53333			18.7235		86.088		682.484	-8.9	10078.9	20927.4	18624.3	11534.4	7788.3	1149.7	25.9	-13.5			109.679		682.484	-10.2	8682.2	16041.4	13596.3	7754.2	5152	670.8	9.3	-14.7			16.4192
657.745	15570.3	27528.9	23546.1	16003.1	6235.13	2511.93	423.533	-0.13333			18.6987		85.9065		682.761	-3.8	9927.6	20864.4	18511.6	11203.1	7732.2	1156.5	28.5	-2.6			108.977		682.761	-2.5	8736.7	15916.9	13551.2	7647	4971.6	699.2	12.8	-8.2			15.9963
658.022	15581.7	27612.5	23614	15975.2	6229.47	2490.13	425.067	1.66667			18.6744		85.7278		683.039	-1.4	9879.1	20948.2	18373.2	11174	7837.7	1200.7	29.5	-5.2			108.283		683.039	-1.1	8761.1	15910.7	13383	7673	5022.7	709.5	9.2	-2.5			15.5784
658.299	15473.7	27100.3	23692.3	15785.6	6144.73	2468.67	419.6	12.9333			18.6506		85.5516		683.316	0.9	9751.1	20778.2	18299.7	11168.1	7735	1246.5	27.5	-0.2			107.596		683.316	1.3	8705.7	15865.1	13018.8	7730.2	5081.3	658.2	14.6	-0.7			15.1653
658.575	15291.9	26738.3	23407.9	15751.3	6061.13	2455.93	421.8	3.73333			18.6286		85.3781		683.593	-6.8	9751.6	20568.2	18098.8	11331.1	7745.6	1177.1	24.9	-6.5			106.918		683.593	-9.6	8706.3	15742.7	13175.3	7739.8	5079.2	653.2	5.4	-9.7			14.7571
658.852	15177.4	26682.8	23382.9	15951.7	6038.53	2489	397.4	4.53333			18.6272		85.2071		683.87	-5.5	9688	20423.3	17790.9	11197.6	7734.3	1192.4	30.3	-7			106.246		683.87	-5.6	8602.2	15417.6	13053.8	7672.8	4954.5	659.5	6.1	-1.9			14.7309
659.128	14997.7	26415.7	23100.4	15970.3	6015.53	2520.27	385.2	6.86667			18.6042		85.0387		684.147	2.6	9669.3	20175.9	17506.8	11288	7765.6	1206.8	29.9	-1.7			105.582		684.147	-1.2	8492.7	15216	12903.5	7577.4	4854.6	652.3	13.6	-3.3			14.3536
659.405	14934.9	26166.5	22828.5	15728.2	5846.93	2559.07	361.533	3.73333			18.5816		84.8727		684.424	3.2	9627.3	20060.4	17447.8	11118.9	7527.9	1167.1	18.3	-5.6			104.926		684.424	-3.1	8391.3	15176.3	12853.9	7475.9	4852.7	681.4	9.1	-4.1			13.9548
659.681	14668.9	25923.7	22906.5	15747.5	5844.73	2600.2	364.267	3.73333			18.5595		84.7091		684.701	12.3	9634.8	19993.7	17415.6	10984.1	7388.5	1112.6	33.4	12.7			104.277		684.701	11.2	8445.9	15057.8	12711.3	7460.5	4987.7	690.7	25.5	7.8			13.5606
659.958	14490.8	26021.3	22788.9	15515.1	5826.2	2484.8	395.4	7.6			18.5378		84.548		684.978	1.3	9393.4	19698.2	17609.6	10916.9	7280.8	1147	28.9	3.1			103.635		684.978	-0.5	8349.3	14905.9	12413.7	7396.4	4944.1	647.4	17.7	1.2			13.171
660.234	14423.3	25916	22608	15425.1	5829.73	2358.87	400.933	5.86667			18.5165		84.3893		685.255	-8.4	9332.8	19588.9	17366.5	10844.8	7312.4	1144	26.9	-4.9			103.001		685.255	-3.3	8337.4	14687.4	12414.9	7316.5	4768.1	638.9	7.6	-9			12.786
660.511	14422.5	25540.6	22509.9	15672.2	5689.07	2404.2	400.333	-0.26667			18.4956		84.2329		685.533	-2.4	9307	19743.7	17218.9	10761.2	7238.4	1127	36.7	2.4			102.768		685.533	-1.2	8262	14729.7	12504.1	7251.3	4715	665.3	12.8	-0.2			12.4055
660.787	14461.3	25370.6	22260.9	15550.9	5678.4	2358.07	384.667	2.86667			18.475		84.0788		685.81	5.8	9328.1	19572.8	17115.4	10730.9	7223.8	1128.5	28	0.3			102.373		685.81	-4.2	8130.5	14634.9	12263.1	7190.6	4645.8	646.6	15.6	-4.5			12.0294
661.064	14412.2	25034.2	22203.9	15354.7	5653.47	2313.6	380.867	1.4			18.4549		83.9269		686.087	6.5	9356.7	19438.7	16926.4	10751.5	7135.5	1116	31.1	3.6			101.753		686.087	2.7	8164.3	14492.3	12099.3	7186.2	4697.6	628	17.7	4.2			11.6577
661.34	14254.7	24797.3	22188.6	15136.7	5652.8	2319.53	405.333	-3.26667			18.4351		83.7773		686.364	-0.3	9178.1	19169.9	16653.9	10586.4	7186.7	1100.2	32.8	-1.1			101.139		686.364	-4.7	8208.6	14375.8	11903.8	6936.5	4673.8	612	14.4	-3.3			11.2903
661.617	14115.5	24732.9	22211	15041.7	5538.53	2328.73	406	1.8			18.4157		83.6299		686.641	-0.5	9076.4	18859.5	16477.6	10436.1	7128.4	1095.9	39.6	-0.9			100.532		686.641	3.3	8151.2	14173.5	11872.1	6850.2	4657.5	638.1	15.6	4			10.9272
661.893	13744.8	24158	21859.6	14863.5	5463.87	2368	386.933	10.7333			18.3967		83.5001		686.918	-1.6	9101.3	18814.9	16386.9	10415.6	7067.8	1061.1	41.3	2.2			99.9325		686.918	-2.4	8192	14092.9	11851.2	6934.4	4581.2	633.1	9.5	-1			10.6375
662.17	13685.5	24137.5	21474.1	14852.9	5380.33	2424.4	355.2	11.9333			18.378		83.4847		687.195	3.2	8998.2	18583.2	16182.8	10453.5	7049.9	1069.3	42.7	5.5			99.3393		687.195	3.6	8099.1	14008.8	11736.8	6867.7	4467.6	583.6	20.1	2.1			10.5684
662.446	13809.9	24465.7	21492.1	14910.7	5401.4	2339.53	356.733	7.6			18.3596		83.3417		687.472	-8.2	9055.6	18258.9	16115.8	10304.2	6942.7	1054.9	30	-1.8			98.7528		687.472	-5.7	7977.2	13814.7	11637.1	6896.1	4430.7	543.2	9.8	-6.3			10.2137
662.723	13839.5	24400.9	21521	14753.1	5317.53	2281.33	384.6	3.6			18.3416		83.2007		687.749	1.7	8999.6	18237.8	16060.3	10317	6931.9	1063.5	33.2	7.3			98.1727		687.749	1	7959.6	13827	11631.2	6940.5	4529.5	573.6	18.7	-0.1			9.86312
662.999	13470	23761.1	21059.5	14578.2	5309.47	2210.07	373.333	0.33333			18.324		83.0618		688.026	-5.4	8886.3	18231.1	15929.4	10078.3	6904.5	1056.2	30.4	3.9			97.5992		688.026	2	7952.3	13707.8	11465	6826.7	4408.9	596.6	13.4	-2.7			9.51665
663.276	13124.4	23566.6	20986.3	14494.6	5456.8	2235	363.533	2.93333			18.3066		82.9249		688.303	3.6	8853.2	18271.7	15810.8	9945.5	6818.9	1034.5	37.5	7.2			97.0321		688.303	5.5	7847.4	13720.3	11366.7	6824.5	4395.4	621.3	15.7	0.7			9.17423
663.552	13072.2	23363.1	20784.3	14317.5	5470.33	2209.53	372.467	1.33333			18.2896		82.7901		688.58	-1.4	8849.3	18062.4	15797.5	9799.6	6669.6	1054.1	24.1	-1.6			96.4713		688.58	-5.1	7723.2	13599.6	11292.7	6871.6	4301.2	598.5	9.9	-5.9			8.8358
663.829	13132.4	23055.4	20823.7	14313.5	5302.67	2158	364.2	0.26667			18.2729		82.6573		688.857	-0.3	8725.1	17878.2	15864.5	9778.5	6670.3	1041.8	26.1	-6.8			96.3441		688.857	-5.6	7665.3	13446.6	11184.1	6674.9	4274.7	552.7	13	0.1			8.50131
664.105	13009.2	23143.9	20871.4	14257.9	5326.87	2183.13	332.133	0.66667			18.2565		82.5264		689.134	1.9	8624.4	17863.8	15870.8	9733.7	6734.4	1003	30.1	-5			95.9167		689.134	-0.4	7561.9	13366.6	10930.1	6431.5	4305.6	575.1	14.4	0.9			8.17072
664.382	12875.1	23185.6	20386	14257	5153.6	2308.6	328.2	0			18.2404		82.3974		689.411	5.2	8543.9	17752.2	15569.4	9767.8	6624.4	996.3	28.2	4.1			95.3684		689.411	0.1	7484.5	13274.6	10886	6438	4317.8	568.6	11.5	-0.2			7.84398
664.658	13100.2	22982.4	20113.7	14272.9	5149.4	2272.47	339.6	1			18.2285		82.2704		689.688	-2.1	8446.5	17770.8	15387.9	9660.3	6624.7	1024.8	34.2	-1.7			94.8262		689.688	-6	7472.5	13181.6	10976.5	6404.7	4310.6	558.8	5.6	-3			7.52105
664.934	13179.9	22980.3	20309.5	14200.3	5234.4	2218.53	340.533	-3.2			18.2246		82.1452		689.965	9	8467.8	17785.7	15491.5	9554.8	6730.7	1053.6	41.5	1.7			94.2901		689.965	6.1	7462.9	13032.4	10807.9	6290.8	4218.7	546.9	21.8	3.2			7.20189
665.211	12991.1	22653.3	20203	14088.1	5174.47	2247.6	332.733	0.2			18.2091		82.0219		690.242	-1.3	8450.6	17503.2	15369.5	9542.9	6692.7	1025.6	31.3	1.8			93.7599		690.242	2.6	7389.5	13086.4	10742.2	6303.1	4170.7	549.5	11.3	5.1			7.02844
665.487	12867.5	22574.7	20046.1	14304.7	5297.8	2242	316	-1.33333			18.1939		81.9004		690.519	2.7	8390.2	17409.2	15377.8	9595.5	6615	1011.3	23.1	4.7			93.2357		690.519	-0.6	7407.9	13003.6	10706.1	6377	4165.8	563	7.4	-0.6			6.88644
665.764	12633.1	22444.5	19920.6	13983.9	5188.53	2327.87	318.733	0.13333			18.179		81.7806		690.796	0.8	8288.4	17106.2	15138.5	9403	6468.8	981.2	26.5	3.8			92.7174		690.796	-2	7336.8	12967.8	10653.1	6402.6	4168.1	591.9	10.4	5.3			6.57467
666.04	12421.1	22497.1	19666.9	13980.3	5056.27	2301.73	313.2	1.86667			18.1643		81.6627		691.073	1.9	8144.3	17096.4	14841.7	9352.6	6323.8	976.2	21.4	-4.6			92.2048		691.073	-6.4	7303.6	12727.2	10599.9	6324.1	4133.9	545.7	9.2	-3.8			6.26654
666.317	12235.3	22643.8	19775.2	13972.9	5114	2167.53	300.4	3.73333			18.15		81.5464		691.35	1.2	8169.5	17170	14837.4	9513.5	6379	992.9	33.7	5.2			91.698		691.35	2.6	7412.9	12665.6	10710.8	6348.7	4102.9	551.5	16.2	-1.6			5.962
666.593	12170.7	22402.4	19486.3	13728.5	5007.53	2082.4	318.933	5.46667			18.1358		81.4319		691.627	-0.8	8184.5	17163.2	14761.6	9370.7	6452.4	984.5	28.7	1.5			91.1968		691.627	-3.6	7308	12417.6	10650.2	6299	4152.8	530.9	18.3	-3.7			5.661
666.869	12214.1	22095.9	19416.6	13710.5	4969.93	2043.93	336.4	2.86667			18.122		81.3191		691.904	0.5	8225	17135.1	14711.6	9263.3	6285.1	959.6	27.7	1.5			90.7012		691.904	0.7	7192.2	12295.8	10630.3	6142.8	4075.1	532.7	14	2.6			5.36352
667.146	12108.2	21994	19689.2	13639.2	4917.4	2106.73	329.267	3.2			18.1084		81.2079		692.181	0.8	8323.5	16952.9	14594.6	9152.8	6319.5	947.8	20.7	-7.1			90.6584		692.181	-4.3	7101.3	12348.9	10402.5	5993.6	3972.1	535.6	4.4	-1.3			5.0695
667.422	12080.8	21866.3	19494.7	13404.5	4890.73	2135.8	323.867	-1.26667			18.0951		81.0984		692.458	1	8159.2	16739.7	14572.1	9042.9	6297.5	996.5	22.6	-2.1			90.2112		692.458	0.2	7052.8	12455.2	10258.3	6026.2	3953.6	517.7	8	-3.3			4.77891
667.699	12117.9	21871.5	19570.1	13327.2	4898.73	2135.6	357.933	1.73333			18.082		80.9905		692.735	2.8	8066.5	16726.9	14411.5	8987.3	6169.9	982.2	28.4	-3.3			89.7266		692.735	-4	7068.4	12321.4	10320.3	5995	3955.1	500.5	3.9	2.9			4.49171
667.975	12225.1	21925.6	19315.1	13097.7	4926.27	2147.73	337.733	5			18.0691		80.8842		693.012	-7.9	8126.5	16612.2	14366.5	8952.1	6093	981.5	29.5	-10.4			89.2475		693.012	-7.5	6944.9	12187.4	10264.5	5938.7	3828.7	502	2.8	-6.8			4.20785
668.251	11914.3	21477.7	19004.3	12943.9	4848.27	2089.53	302.6	0.26667			18.0565		80.8685		693.289	-5.1	8044.5	16666.4	14266.4	8974.9	6084.8	984.7	33	-7.3			88.7737		693.289	-3	6793.3	12102.7	10244.5	5901.6	3741.9	512.1	0.2	-7.7			3.9273
668.528	11830.9	21359.7	18996.3	12890.1	4825.73	2111	311	-1.86667			18.0441		80.7794		693.566	7.6	7949.7	16420.2	14276.9	9021.1	6120.6	943.6	36.3	6.8			88.3052		693.566	1	6782.1	12011	10125.4	5915.3	3747	513.1	16.3	6.8			3.84647
668.804	11692.3	21301.3	19198.4	13067.4	4843	2111	330.2	6.33333			18.032		80.6762		693.843	7.4	7919	16344.4	14201.5	8914.2	6113.5	937.6	24	2.5			87.842		693.843	2.9	6704.4	12006.7	10038	5827.3	3773.6	488.2	11.5	-0.9			3.65003
669.081	11633.5	21080.7	19088.9	13129.7	4865.73	2057.93	341.867	4.73333			18.0201		80.5745		694.12	-2.3	7839.8	16325.4	14140.5	8757	6068.6	999.6	26	-2			87.3839		694.12	1.2	6684.4	11994.5	10066.7	5804.1	3811.4	491.7	14.7	5.1			3.37598
669.357	11453.4	21121.9	18622.7	12915.5	4847.2	2059.53	323.6	0.33333			18.0083		80.4744		694.397	-3.5	7763.5	16103.3	14205.8	8750.6	5942.8	993.1	28.2	-4			86.9309		694.397	-5.8	6607.9	11851.6	9955.6	5787.5	3773.6	508.9	6.6	-5.7			3.10513
669.633	11126.3	21107.5	18425.3	12669.8	4816.93	2071.33	335.933	4.4			17.9969		80.3756		694.674	1.3	7623.4	16205	14083.5	8693	5950.3	997.2	29.8	2			86.4831		694.674	3.4	6622.1	11872	9805.5	5804.5	3737.1	495.1	12.1	-1.4			2.83743
669.91	11131	20920.1	18685.5	12573.1	4733.6	2050.4	300.733	5.73333			17.9856		80.2784		694.951	1	7617.8	16271.4	14096.9	8714.3	6027.2	961.9	37	4.5			86.0402		694.951	5.2	6730	11702.4	9675.4	5747.7	3765.9	479.3	17.5	4.1			2.57286
670.186	11321.3	20712.9	18569.9	12774.8	4701.8	2041.93	281.467	0.46667			17.9745		80.1826		695.228	-1.2	7659.6	15908.3	14095.1	8739.6	6004.8	934	29.3	3.5			85.6259		695.228	0.2	6761.5	11652.8	9713.5	5654.5	3795	488.6	16.6	-0.2			2.31137
670.462	11423	20594.4	18503.4	12611.4	4830.8	2021.93	289.333	0.4			17.9637		80.0881		695.505	-0.3	7579.7	15878.9	13855.2	8563.1	5950.1	898.5	23.8	-1.1			85.6022		695.505	-0.8	6657.6	11580.7	9623.6	5697.7	3685.7	500.2	11.8	3.7			2.05293
670.739	11210.7	20530.5	18327.7	12671.7	4759.33	2024.27	286.267	3.86667			17.9577		79.9951		695.782	-1.4	7610.3	15751.7	13757.8	8460.2	5947.7	919.6	18.2	-3.8			85.1692		695.782	-8	6541	11603.4	9745.4	5731	3644.7	481.6	7.9	-7.8			1.79749
671.015	11074.5	20256.1	18172.9	12643.8	4723.93	2039.13	291.467	3.86667			17.953		79.9035		696.059	-5.4	7747.4	15729.4	13644	8560.4	5841.3	926	22.7	-5.8			84.741		696.059	-6.3	6491.1	11611.4	9717.1	5745.1	3537	502.4	0.3	-6.8			1.54504
671.291	11061.2	19941.8	17889.1	12311.7	4629.2	1969.73	311.467	2.46667			17.9426		79.8132		696.335	-2.5	7682	15793.5	13629.2	8562.4	5774.3	873.5	26.7	-3.7			84.3176		696.335	-11	6566.3	11537.1	9490	5606	3574.7	510.9	-0.4	-5.7			1.29553
671.568	11007.8	20012.1	17795.6	12254.9	4550.47	1964.13	277.4	0.86667			17.9323		79.7242		696.612	7.8	7648.4	15691.5	13544.4	8487.7	5860.1	879.4	43.7	0.9			83.8989		696.612	0	6550.6	11333.4	9339.1	5546.1	3570.2	513.1	8.6	2.1			1.04893
671.844	11057.7	19833.5	17837.1	12330.5	4533.73	1955.93	274.667	1.06667			17.9222		79.6365		696.889	-4.8	7419.9	15469.7	13462.4	8342.9	5783.7	868.9	36.1	-4.3			83.4849		696.889	-6.5	6472.9	11123.8	9325.9	5488	3485.8	503.3	2.7	-7.1			1.04102
672.12	10927.6	19872.5	17671	12351.1	4557.47	1905.13	306.733	-2.06667			17.9123		79.5502		697.166	3.7	7408.2	15294.4	13527.7	8400.2	5740.8	848.6	36.8	-3.8			83.0755		697.166	0.2	6445.9	10898.9	9134.2	5418.1	3482.5	507.2	14.5	5.1			0.8052
672.397	10857.7	20008.7	17395.9	12197.7	4578.13	1897.93	299.467	1			17.9026		79.4651		697.443	1	7509.3	15470.9	13359.9	8422	5701.5	879.1	28.2	-2.7			82.6707		697.443	0.3	6445.8	10753.9	9197.3	5428.3	3543.9	477.8	16	-0.2			0.56431
672.673	10772.8	19734.3	17397.4	12114.2	4562.87	1882.2	291.2	7.66667			17.8931		79.3812		697.72	-0.1	7504	15406.4	13075.1	8369.7	5681.3	880.2	13.1	-4.6			82.2705		697.72	-7.1	6326.1	10733.5	9311	5414.9	3489.5	468.4	8.1	-3.3			0.32623
672.949	10614.6	19274.9	17447.1	12000.5	4593.8	1917.47	274.733	4			17.8838		79.2986		697.997	-3.1	7418.3	15134	13034.1	8277.4	5542.2	878.8	14.5	1.2			81.8747		697.997	-0.7	6239.9	10837.4	9229	5357.9	3437	462.8	4.5	-2.7			0.09092
673.226	10676	19039.8	17282.9	11909.8	4632.73	1969.73	301	10.0667			17.8746		79.2173		698.274	3.7	7347.7	15141.4	12977.3	8211.7	5541.1	847.8	31.2	4.7			81.4833		698.274	7.9	6216.8	10805.7	9122.2	5309.6	3571.5	458.8	11	2.2			-0.14164
673.502	10628.5	19025	17008.1	11935.5	4439.2	1909.67	302.667	3.06667			17.8656		79.1371		698.551	3.5	7285.7	15206.2	13025.2	8196.5	5610.9	800.9	35.2	5.5			81.1717		698.551	1.8	6167.2	10758.7	9062.4	5290.4	3569.1	473.4	5.7	-0.6			-0.37149
673.778	10545.5	18983.6	16974.2	12098.2	4381.73	1795.07	319.133	0.6			17.8568		79.0581		698.827	-0.4	7268.6	15043.8	13029.5	8264.1	5606.4	808.3	36.3	-0.7			81.0963		698.827	0.5	6240.6	10795	9045.7	5182.4	3507.7	477.2	5.5	-0.1			-0.59866
674.055	10597.3	18820.1	16981.7	11983.4	4409	1827.2	318.2	0.26667			17.8481		78.9802		699.104	-1.3	7302.4	14901.5	12992	8120.7	5665.1	826.8	29.9	-0.4			80.7136		699.104	-1.6	6227.1	10812.3	9118.6	5297.1	3447.9	477.7	9.4	-2.5			-0.82319
674.331	10485.8	18786.7	17035.9	11675.5	4491.8	1919	287.133	2.8			17.8396		78.9491		699.381	-5.3	7177.8	14845.9	12909.3	8002.8	5550.8	812.1	32.3	-0.1			80.3352		699.381	-6.3	6199.2	10738.1	8971.8	5204.9	3428.9	474.1	10.1	-0.2			-1.0451
674.607	10297.7	18643.5	16972.1	11714.8	4480.47	1844.27	277	-0.13333			17.8312		78.9035		699.658	3.3	7155.5	14685.9	12830.1	8057.7	5567.9	831.3	37.5	1.9			79.9611		699.658	3.7	6263.2	10656.7	8936.5	5189.5	3430.4	482.9	14.6	2			-1.26442
674.884	10290.9	18732.9	16860.2	11665.8	4519.67	1794.07	276.733	-2.33333			17.823		78.828		699.935	4	7201	14530.5	12733.9	7981.3	5491.3	802.4	37.5	4.6			79.5911		699.935	2	6209.1	10555.4	8809.8	5177.5	3436.9	478.3	9.4	2.2			-1.43246
675.16	10278.3	18886.2	16916.9	11645.2	4556.47	1814.93	263.2	-4			17.815		78.7535		700.212	2.1	7160.5	14613.5	12694.4	7965.8	5426.6	833	33.7	1.3			79.2252		700.212	-1.4	6095	10398.6	8796.2	5289.7	3360.2	455.3	2.3	-0.1			-1.48118
675.436	10258.3	18868.5	16926.5	11690.1	4405.67	1866.6	288.2	3.66667			17.8071		78.6802		700.489	4.4	7092.2	14639.9	12773.7	7810.2	5477.8	861.7	31	2.3			78.8635		700.489	4.4	6156.5	10462.5	8898	5328.9	3385	438.3	13.9	3.3			-1.69542
675.712	10181.7	18571.5	16903.8	11397.4	4214.47	1864.53	296.8	2.4			17.7993		78.6079		700.765	3.7	7029.8	14393.3	12771.8	7760.4	5527.8	817.7	21.3	-4.2			78.5057		700.765	2.6	6071.3	10397.5	8854.9	5199.4	3296.9	451.7	11.8	-1.4			-1.90717
675.989	10245.1	18446.3	16969.8	11480.6	4276.07	1800.47	243.733	-0.46667			17.7917		78.5367		701.042	6.5	7075.5	14332.2	12815	7870.6	5396.9	821.6	22.4	1			78.152		701.042	-2.7	5936.1	10439.7	8821	5166.3	3293.1	467	12.3	2.6			-2.11644
676.265	10240.3	18290	17004.2	11460.1	4351.4	1831.27	244.067	0.66667			17.7843		78.4665		701.319	1.5	6996.3	14344.3	12667.4	7880.7	5318.9	838.3	26.5	-1.2			77.8023		701.319	0.4	5929.8	10328.2	8808.6	5020.6	3313.2	445.3	1	-1.4			-2.32327
676.541	10132.3	18318.5	16967.5	11405.1	4235.67	1788.87	264.2	7.86667			17.7769		78.3974		701.596	-1.8	6818.7	14316.7	12435.7	7911.6	5206.9	811.9	29.2	-6.4			77.4564		701.596	-3.5	5830	10275.3	8799.4	4971.9	3280.9	416.4	2	-4.2			-2.5277
676.817	10063.4	18287.5	16899.7	11283.7	4212.6	1741.07	293.467	2.93333			17.7742		78.3293		701.873	-1.8	6782.1	14234.7	12151.2	7843.3	5248.7	761.7	36.2	-3.7			77.2292		701.873	-8	5822	10242	8678.2	5029.6	3236.6	410	8.7	-8.6			-2.72974
677.094	9977.47	18058.5	16568.9	11269.8	4238.13	1766.6	299.333	2.33333			17.7697		78.2622		702.15	-12.9	6822.7	13992.4	12059.7	7823.7	5309.7	768.5	21.6	-10.4			77.1144		702.15	-7.1	5843.2	10321	8604.9	5047.6	3249.1	407	-2.5	-7.7			-2.92943
677.37	9914.27	17948	16301.1	11375.3	4117.13	1803.8	296.667	7.93333			17.7627		78.1961		702.426	-0.1	6725.1	13932.5	12223.9	7682.2	5269.9	789.8	24.3	0			76.7762		702.426	-1.6	5768.7	10340.7	8653.3	4896.4	3284.8	429.9	5.5	-4.1			-3.12679
677.646	9839.53	17876.5	16336.9	11311.9	4018.67	1760.93	295.2	8.26667			17.7558		78.131		702.703	1.5	6660.8	13862	12277.5	7612	5230.1	779.6	21.4	2			76.4419		702.703	0.6	5704.5	10301.1	8579.2	4838.3	3219.1	440.4	6.3	-3.5			-3.32184
677.922	9801.07	17839.5	15970.2	11097	4128.13	1702.07	301.933	-5.13333			17.749		78.0668		702.98	0.6	6762.7	13929.7	12062.3	7539.2	5248.2	771.1	23.1	-2.4			76.1112		702.98	-2.9	5794.6	10155.1	8534.8	4779.7	3245.3	443.5	6.3	-2.8			-3.51463
678.199	9841.27	17769.5	15613.6	11027.3	4262.67	1692.53	276.2	-2.8			17.7423		78.0036		703.257	-0.4	6831.3	13854	12144.3	7591	5201.8	746.7	25.8	-5.2			75.7842		703.257	-2.6	5745.9	10208.5	8487	4768.8	3250.8	460.4	4.4	-4			-3.61325
678.475	9736.2	17489.9	15661.3	10959	4289.8	1643.07	257.467	-2.53333			17.7357		77.9413		703.534	-2.8	6833.7	13737.1	11997.5	7592.7	5170.3	731.9	30.2	-6.2			75.4609		703.534	0.3	5575.4	10002.3	8506.3	4851	3154.6	424	7.6	-0.6			-3.70517
678.751	9647.93	17252.1	15627.9	10975.4	4195.13	1706.4	274.733	1.53333			17.7293		77.8799		703.81	2.6	6679.4	13612.1	11946.9	7657.2	5117.8	746.7	37.8	-0.5			75.1412		703.81	-5.5	5619.8	9946.3	8503.2	4837	3106.6	399.2	7.7	-1.3			-3.89348
679.027	9595.2	17366.5	15646.4	10776.7	4114.27	1765	271.867	-0.33333			17.723		77.8194		704.087	-0.5	6637.2	13634.5	11959.5	7559.3	5093.9	768.5	24.2	-1.5			74.8251		704.087	-2.1	5521.4	9803.7	8208.5	4762	3115.7	379.1	4.3	-7.1			-4.07961
679.303	9607.87	17177.3	15606.5	10733.2	4090.93	1765.2	290.267	4.33333			17.7168		77.7598		704.364	-1.3	6554.1	13591.4	11909.3	7479.1	5075.4	728.6	19.9	-4.1			74.5126		704.364	-1.1	5527.4	9721.6	8091.9	4655.6	3138	388.3	4	-3			-4.26356
679.58	9514.67	16986.5	15346.9	10678.8	4041.47	1715.73	295.8	6.2			17.7108		77.7011		704.641	0.6	6575.3	13541.4	11633.1	7407.7	5049.8	745	21.8	-0.8			74.2035		704.641	4.3	5662.5	9690.6	8173.2	4736.9	3166.8	398	4	-4.9			-4.44537
679.856	9360.47	16871.7	15144.2	10659.5	4025.2	1706.6	272.667	10.3333			17.7048		77.6433		704.918	-0.5	6470.1	13536.7	11536.9	7378.1	5113.1	736.5	26.6	-0.8			73.8978		704.918	3.2	5696	9635.8	8275.9	4834.9	3191.7	383.5	11.2	-3.4			-4.62506
680.132	9289.73	16881.2	15002.8	10590.7	4086	1691.07	272.467	9.06667			17.6989		77.5863		705.194	5.8	6481	13479.8	11629.4	7328.8	4984.9	721	22.9	0.8			73.7397		705.194	9.5	5558.8	9688.1	8206.9	4755.8	3221.1	401.7	15.7	6.9			-4.80265
680.408	9196.73	16966.1	15155.5	10805.2	4083.53	1736.67	246.267	3			17.6932		77.5491		705.471	4.2	6514.6	13317.8	11587.2	7255.1	4958.6	692.5	18.7	-1.6			73.5956		705.471	5.1	5377	9594.1	8043.4	4702.9	3144.1	417.6	10.2	-1.6			-4.97818
680.684	9097	16876.3	15271.3	10735.9	4034.4	1727.33	255.933	-1			17.6876		77.5301		705.748	-1.3	6401.4	13158.3	11473	7312.5	4995.8	712.9	18.8	-3.2			73.2968		705.748	-2.9	5389.3	9404.7	7883.3	4641.5	3113.5	387.9	5.4	-5.6			-5.15166
680.961	9091.53	16688.4	14981.7	10707.2	4088.67	1695.67	248.933	2			17.682		77.4748		706.025	5.9	6322.8	12946.9	11387.5	7278.2	4916.2	748.9	16.8	0			73.0013		706.025	0.4	5312.7	9398	8014.2	4721.4	3078.4	390.8	9.9	-1.1			-5.32312
681.237	9090.6	16433.7	14864.4	10661.2	3964.53	1634	245.467	-3.8			17.6766		77.4203		706.301	6	6205	12867.8	11452.7	7219	4883.9	745.7	18.6	0			72.7091		706.301	2.8	5448.5	9459.5	8158.5	4814.1	3048.6	417.7	9.9	2.8			-5.49258
681.513	8956	16386.9	14845.1	10604.7	3875.33	1598.33	266.4	1.46667			17.6713		77.3666		706.578	1.4	6228.1	12817	11285.6	7118.9	4902.6	774.5	20.2	0.1			72.4202		706.578	4.2	5416.2	9387	8074.3	4756.2	3046.9	426.4	9.4	-2.3			-5.53599
681.789	8851.4	16451.1	14607.4	10519.7	3908.67	1585.73	250.267	5.4			17.666		77.3137		706.855	-1.6	6226.6	12724.7	11313.3	7049.2	4857.2	758	23.1	-1.8			72.1345		706.855	-2.4	5486	9315.2	7929.1	4660.5	3024.3	436.1	0.5	-2.5			-5.66006
682.065	8726.13	16383.5	14458.2	10375.7	3863.33	1607.73	222.4	2.33333			17.6609		77.2615		707.132	0.4	6244.8	12755.9	11315.6	7046.5	4778.7	746.8	22.2	-3.9			71.852		707.132	2.5	5440	9317.7	7767.9	4602.8	3111.2	446.2	6.4	-0.1			-5.82559
682.341	8747.53	16213.7	14701.7	10214.7	3890.8	1640.33	249	-5.06667			17.6559		77.2102		707.408	-2	6127.8	12791.6	11316.6	7056.2	4769.9	743.9	21.6	-0.4			71.5726		707.408	-2.6	5278.1	9295.9	7731.3	4577.3	3085.2	446.2	6.2	-1.6			-5.9892
682.618	8891.93	16154.1	14788.3	10124.3	3922.8	1666.87	270.133	8.66667			17.6509		77.1596		707.685	4.6	6217.5	12721.9	11466	7103.2	4774.9	736.1	30	4.8			71.2964		707.685	1.9	5179.9	9400.8	7859.5	4515	2986.1	439.8	13.4	-0.4			-6.15089
682.894	8830.33	16249.9	14472.5	9947.6	3850.87	1621.4	268.4	6			17.65		77.1097		707.962	2.5	6262.3	12448.4	11381.2	6997.9	4755.4	714.9	31.1	3.8			71.0232		707.962	7	5229.1	9218.7	7903.8	4494	2967.7	413.7	-0.6	0.3			-6.3107
683.17	8645.6	16039.3	14398.6	9814.13	3645.8	1587.8	246.267	-1.86667			17.6461		77.0606		708.238	0	6263.5	12353.5	11127.8	6761.1	4726.2	759.4	16.8	-2.7			70.7531		708.238	2	5187.7	9007.3	7805.8	4505.4	2951.2	389.1	8.5	-1.4			-6.46865
683.446	8511	15800.3	14323.4	9715.07	3663.53	1642.07	230.333	-0.26667			17.6413		77.0122		708.515	-7.8	6152.8	12468.8	11011	6719.6	4719.8	740.3	20.4	-3.7			70.6512		708.515	-8	5204.4	9024.2	7612.2	4520.1	2947.4	376.8	4.9	-5.4			-6.62476
683.722	8604.93	15718	14326.7	9775	3617.8	1599.73	222.533	2.6			17.6366		76.9645		708.792	5	6039.5	12505.6	10859	6802.1	4674.8	721.2	25.4	-1			70.4861		708.792	0.2	5308	9080.1	7508.8	4553.3	3054.6	402.1	7	2.1			-6.77905
683.998	8516.67	15731.5	14115.5	9793.87	3699.13	1506.67	224.2	-0.66667			17.6321		76.9175		709.069	6.8	5983.4	12172.1	10739	6844.2	4635.4	760.1	33.4	0.8			70.222		709.069	3	5299.9	9056.1	7433.6	4545.2	2963.5	428.2	12.6	-6.9			-6.93154
684.274	8423.93	15514.5	13936.9	9762.93	3679	1487.8	217.533	2.66667			17.6276		76.8712		709.345	3	5927.2	12038.7	10730.7	6856.1	4651.9	709.4	38.5	1.4			69.9609		709.345	6.5	5143.3	9074	7386	4451	2917.5	425	20.3	0.5			-7.08225
684.551	8473.67	15468.4	13742.9	9752.33	3700.33	1505.33	217.4	-2.86667			17.6231		76.8256		709.622	2	5984.5	12002.4	10455.7	6864.6	4529.5	698.3	31.9	-2.2			69.7027		709.622	2.2	5134	9082.3	7396.3	4419	2853.8	380.4	13.2	0.2			-7.23121
684.827	8271.6	15339.8	13604.2	9541.13	3688.73	1509	240.667	-0.6			17.6188		76.7807		709.899	5.5	5989.2	11962.7	10571.7	6905.9	4546.5	686.9	22.5	2			69.4473		709.899	1.2	5087	8922.4	7453.1	4335.4	2796.2	370.8	11.1	-1.7			-7.37842
685.103	8215.93	15164.7	13614.7	9406.8	3669.33	1486.27	246.933	-1.46667			17.6146		76.7364		710.175	4.7	5876.7	11855.2	10436.7	6974.2	4496.9	664.8	27.6	1.8			69.1949		710.175	1	4983	8713	7368.8	4351.8	2836.4	368.5	11.7	0.5			-7.52393
685.379	8103.67	15011.5	13574.4	9386.4	3628.53	1487.6	262.667	3.66667			17.6104		76.6928		710.452	2.7	5746.4	11717.8	10326.4	6784.8	4517.8	682.4	28.7	2.1			68.9452		710.452	2.2	5081	8664.3	7258.3	4420.6	2873.4	397.4	7.5	2.4			-7.66774
685.655	8172.2	15233.3	13382.4	9396.07	3658.73	1508	270	5.06667			17.6063		76.6498		710.729	5.1	5753	11716.8	10442.2	6610.3	4403.9	713.5	25.6	-0.2			68.6983		710.729	0.1	4995.5	8629.5	7234.9	4383.5	2938.3	415.6	9.9	-2.1			-7.80987
685.931	8375.33	15195.5	13210.7	9310.53	3528.93	1514.6	264.533	2.13333			17.6023		76.6074		711.005	-1.7	5815.7	11603.7	10549.9	6656.1	4475	741.5	18.4	0.3			68.4542		711.005	-1.5	5012.7	8665.6	7415.6	4303.4	2901.4	380.5	4.7	-1.7			-7.95034
686.207	8176.47	14981.1	13258.2	9268.93	3493.6	1453.4	243.933	6.2			17.5983		76.5657		711.282	-1.6	5785.6	11707.2	10479.4	6505	4464	708.8	28	-6.3			68.2129		711.282	2	5022.6	8528.2	7362.7	4342.4	2784.6	400.5	8.8	-2.4			-8.08918
686.483	7983.07	14664.2	13196.5	9331.53	3507.13	1393.67	243.733	9.4			17.5944		76.5281		711.559	6.3	5558.9	11547	10270.4	6372.6	4396.6	686.6	31.1	2.1			67.9742		711.559	6.2	4974.3	8441.1	7271.4	4251	2764.1	395.8	13.3	6.1			-8.2264
686.759	7957.6	14519.1	13329.7	9433.07	3562.2	1362.47	247.067	3.6			17.5906		76.5246		711.835	0	5471.5	11563	10171.1	6424.4	4414	659	25.3	-0.7			67.9175		711.835	2.4	4908.7	8572.5	7208	4353.1	2783.7	397.4	5.5	0.5			-8.36202
687.035	7825.87	14606.9	13094.1	9082.4	3528.73	1392.4	234.533	-4.73333			17.5869		76.4841		712.112	-3.6	5614.5	11668.7	10153.5	6478.1	4510.5	663.8	27.4	-0.5			67.7382		712.112	-1.4	4856.2	8482.1	7121.4	4373.1	2770.4	385.3	9	-2.1			-8.49606
687.312	7912.2	14478.9	12946.6	8904.07	3434.93	1464.73	222.6	1.53333			17.5832		76.4442		712.389	2.4	5638.6	11598.6	10034	6402.6	4411.3	655.4	15.5	-4.1			67.5048		712.389	-2.8	4793	8442.2	7100.4	4296.7	2719	389.7	7.6	1.1			-8.62854
687.588	7881.53	14471.7	12996.9	8846.2	3470.33	1458	206	-2.86667			17.5796		76.4049		712.665	1.6	5580.6	11521.2	10026.7	6415.7	4368.4	665.3	14.9	-4			67.2741		712.665	-1.9	4927.2	8495.1	7106.8	4281	2683.4	380.8	3.3	-1.8			-8.72583
687.864	7724	14400.1	12959.7	8995.33	3567.87	1424.33	216.533	2.26667			17.5761		76.3661		712.942	3.9	5463.9	11291.1	9984	6433.6	4295.5	682.2	20.2	3.2			67.0459		712.942	3	4905.7	8359.9	7110	4172.7	2612	361.6	7.5	-0.6			-8.75947
688.14	7626.87	14310.4	13043.1	9072.8	3550.33	1463.2	255.933	5.53333			17.5726		76.328		713.219	-2.2	5497.8	11278.1	10001.9	6270.1	4236.4	687.6	20.8	-5.3			66.8202		713.219	-7	4764.2	8226.1	6960.2	4127.4	2611.7	340.9	0.8	-10.6			-8.88888
688.416	7670.87	14247.9	13093.5	9015.73	3440	1464	249.333	7.73333			17.5692		76.2904		713.495	4.5	5535.4	11273.9	9833.3	6217.3	4240.9	673.1	26.1	-3.7			66.5971		713.495	1	4764.3	8477.1	6865	4066	2647.9	322.3	7.3	-0.2			-9.01677
688.692	7523.6	14088	12791.1	8907.33	3430.07	1429	228.467	3.8			17.5659		76.2533		713.772	2.9	5523.2	11138	9649.6	6222.7	4203	684.1	24.8	2.5			66.3765		713.772	8	4745.7	8411.1	6944.2	4068.3	2652.5	321.1	15.5	4.9			-9.14318
688.968	7430.87	13968.7	12449.9	9021.93	3416.73	1470.07	235.667	3			17.5626		76.2168		714.048	0.7	5548.6	11117.2	9651.2	6245.6	4253	668.5	22.6	3.5			66.1584		714.048	1.5	4677.4	8259.7	6915.4	4032.9	2649.3	349.2	10.6	0.2			-9.26812
689.244	7393.67	13742.7	12393	8997.67	3445.13	1442.87	200.733	-0.2			17.5594		76.1808		714.325	-2.8	5510.5	11116.1	9706.9	6155	4161.6	638.9	13.4	5.5			65.9427		714.325	-0.2	4615	8113.8	6855.1	3963.3	2648.5	361.5	11.2	2.5			-9.3916
689.52	7464.53	13795.9	12326.5	8756.07	3441.93	1418.93	186.267	2.6			17.5563		76.1454		714.602	-1.2	5389.2	11109.9	9665.1	5968.4	4144.2	617.8	20.2	-4.8			65.7293		714.602	-1.9	4497.8	8040.4	6768.6	3948	2720	378.2	8.4	3.1			-9.51363
689.796	7357.2	13589.5	12392.3	8594.87	3387	1449.27	187.533	1.53333			17.5532		76.1105		714.878	1.7	5377.9	11046.5	9540.4	6096.4	4189.8	662.9	28.4	1.1			65.5184		714.878	2.2	4608.6	8165.9	6702.7	3930.4	2717.9	378.7	5	1.6			-9.63425
690.072	7366.6	13389.9	12504.4	8734.4	3320.33	1444.87	199.267	0.06667			17.5501		76.0761		715.155	0.2	5275.2	10786.5	9529	6099.1	4089.3	632.5	25.1	-1.7			65.4979		715.155	-3.9	4583.6	8168.7	6805.2	3918.7	2679.2	346.7	5.2	-10			-9.75346
690.348	7292.07	13403.1	12516.8	8699.13	3312.53	1381.67	195.667	4.13333			17.5472		76.0422		715.431	-2.4	5185.2	10814.1	9510.2	5970.2	4013.3	611.7	25.4	-2.6			65.3099		715.431	-3.8	4528.7	8071.7	6665.1	3920.7	2636.6	345.5	2.4	-5.1			-9.87128
690.624	7183.87	13491.3	12526	8542.27	3349.07	1376.53	192.533	0.73333			17.5442		76.0088		715.708	-3.4	5271.6	10690.4	9395.4	6019.1	4009.2	591.1	19.5	-1.6			65.1037		715.708	-3.2	4546	7957.1	6657.9	3903.8	2518	328.5	7	-6.2			-9.98773
690.9	7085.07	13565.5	12210.4	8389.53	3271.2	1370.53	188.933	0.6			17.5414		75.9759		715.985	-2.7	5301.2	10671.9	9242.7	5900.7	3998.7	617.5	21	-5.5			64.8997		715.985	-0.7	4543.8	7781.5	6575.5	3972	2556.2	328.4	7.5	-0.6			-10.0436
691.176	7009.07	13399.1	12072.9	8245.07	3163.33	1325.4	177.8	-2.4			17.5385		75.9435		716.261	-3.3	5170.9	10500.2	9212.2	5929.9	4000.2	636.7	14.5	-5.7			64.6981		716.261	-5.8	4565.9	7724	6522.8	4005.2	2591.6	336	1.8	-5			-10.1028
691.452	7099.6	13331.8	12179.1	8372.53	3254.53	1311.47	189.067	-1.93333			17.5358		75.9115		716.538	2	5131.8	10522	9292.3	5900.9	4010.6	640.4	16.5	-6.3			64.4987		716.538	-0.1	4494.3	7676.3	6480.7	3876.2	2623.2	349.3	2.5	-1			-10.2166
691.728	7052.4	13138.4	11808.9	8289.67	3266.4	1283.4	199.2	1.2			17.5331		75.8801		716.814	6.7	5134.7	10532.6	9219.3	5779.5	3945.2	593.4	22.2	4			64.3015		716.814	4.5	4523.5	7604.8	6458	3854.9	2568.2	316.5	8.5	6.6			-10.329
692.004	6990.33	13100.4	11742	8203.4	3236.33	1310.93	194.933	3			17.5304		75.8491		717.091	-3.7	5144.4	10391.2	9090.5	5855.6	3877.5	581.7	18.3	-2			64.1066		717.091	-3	4479.7	7579.7	6474.9	3837.5	2571.2	317	0.3	-1.2			-10.4401
692.28	6913.8	13092.7	11858.1	8291.53	3247.13	1326.2	214.067	3.46667			17.5278		75.8185		717.367	-0.9	5127.3	10377.5	8993.1	5803.6	3795.1	618.5	14.9	0.5			63.9138		717.367	-4.5	4310	7651.5	6588.8	3765.8	2589.1	337.5	11.9	2.6			-10.5499
692.556	6872.27	12837.8	11914.3	8251.53	3217.33	1358	213.667	0.6			17.5252		75.7884		717.644	-0.6	4998.4	10377.1	8989.7	5808.8	3838	623.5	23.4	5			63.7232		717.644	2.9	4230.9	7720.5	6447.4	3742	2527.1	362.5	15.1	4.2			-10.6585
692.832	6901.8	12696.9	11983.6	8064.4	3132.2	1347.67	187.4	2.4			17.5227		75.7833		717.921	-9.8	4957.6	10373.4	9143.1	5816.4	3907.1	617.4	10.7	-4			63.5347		717.921	-1.1	4295.7	7674.2	6493.4	3762.1	2507.6	336.7	2.8	-5.6			-10.7657
693.108	6736	12586.7	11719	8010.47	3087.8	1274.73	170.4	-1.86667			17.5202		75.7588		718.197	-6.2	4965.3	10169.3	9003.8	5670.2	3789.2	611.7	14.1	-4.8			63.3563		718.197	-3.1	4280.7	7549.5	6392	3649.2	2418.2	288	4	-5.3			-10.8718
693.384	6789	12541.1	11808.3	8021.47	3123.07	1335	178.933	6.53333			17.5178		75.7295		718.474	-1.5	4985.8	10043.7	8907.8	5506.4	3818.1	615.1	24.2	4.6			63.3483		718.474	-0.7	4309.6	7569.1	6357.7	3557	2376.2	304.6	7	7			-10.9765
693.66	6869.8	12462.6	11895	8053.93	3101.13	1295.8	199.933	8.26667			17.5154		75.7007		718.75	-3.7	4905	10027.5	8848.1	5592.3	3849.9	598.3	26.3	0.1			63.164		718.75	-1.9	4270.6	7604.6	6314.1	3507.4	2430.8	328.5	5	0.9			-11.0801
693.936	6825.87	12364.9	11621.1	7997.67	3000.13	1320.27	206.2	4.6			17.5131		75.6724		719.027	-4.4	4870.8	10020.9	8710.4	5638.8	3795.3	575.7	19.3	-2.3			62.9817		719.027	-3.8	4310.2	7481.6	6303	3642	2500.7	305.4	0.5	-2.3			-11.1825
694.212	6661.87	12382.9	11551.9	8061.2	2979.07	1300.87	207.667	6.53333			17.5108		75.6445		719.303	-3	4892.6	10003.4	8864.5	5579.3	3794.4	573	16.3	-6.3			62.8015		719.303	-8.4	4337.5	7371.7	6346.8	3712.5	2463.7	307.8	-0.8	-7.1			-11.2054
694.488	6548.07	12226.3	11380.2	8003.2	3044.4	1257.27	184.667	2.33333			17.509		75.6169		719.58	1.7	4784.7	9916	8840.4	5502.4	3782.4	549.6	17.3	-3.8			62.6234		719.58	0.3	4329.4	7353.6	6314.1	3696.8	2437.4	312.7	1.9	-4.6			-11.2836
694.764	6600.87	12097.5	11361	7869.87	3078.87	1188.2	172	2.73333			17.5085		75.5898		719.856	0	4741.1	9824.7	8731.9	5430	3701.8	569.1	19.5	-0.8			62.4472		719.856	-3.4	4088.3	7326.9	6141.9	3632.6	2399.9	315.9	1.9	-1.3			-11.3836
695.04	6581.87	12006.4	11372.4	7857.4	3091.8	1188.33	167.067	-5.86667			17.5063		75.5631		720.133	-1.1	4719.9	9690.6	8665.9	5400.9	3609.4	576.7	21.7	-3.7			62.2729		720.133	-3.2	4038.7	7247.2	6086.3	3618.8	2370.2	304.8	-0.2	-1.3			-11.4825
695.316	6449.87	12133.6	11266.7	7704.07	3019.93	1179.13	174.267	4.93333			17.5042		75.5367		720.409	-2.8	4669.9	9716.6	8617.5	5297.8	3640	582.9	17.9	-3.3			62.1006		720.409	-1.8	4064.2	7104.8	6053.9	3635.3	2387.4	314.2	-4	2.1			-11.5801
695.592	6341.47	12126.9	11224.2	7530.47	3017.27	1192.67	189.867	1.86667			17.502		75.5108		720.686	-0.5	4605	9602.4	8376.5	5241.3	3575.2	569.1	22.8	-1			61.9303		720.686	-0.8	4055	7082.5	5959	3550.2	2337.5	304.6	3.6	1			-11.6767
695.868	6523.73	11904.9	11152.7	7680	3030.2	1202.67	206.867	1.8			17.4999		75.4852		720.962	4.4	4645.8	9636	8400.2	5249.3	3579.1	560	20.2	2.9			61.7618		720.962	2.6	4044.2	7201.8	5938.3	3497.7	2352.1	305.1	4.5	-0.2			-11.7721
696.144	6420.8	11654.8	10904.8	7721.33	2908.33	1176.47	197.6	-2			17.4979		75.46		721.239	2.1	4569.9	9300.3	8281.4	5113.7	3474	554.4	25	-1.5			61.5953		721.239	0.2	3949.7	7056.4	5929.3	3489.8	2297.6	311.5	3.7	0.3			-11.8664
696.42	6267.73	11721.3	10650.9	7721.47	2904.4	1175	205.133	4.53333			17.4959		75.4352		721.515	-5.5	4551.3	9109.7	8283.1	5121.9	3539.7	574.7	20.4	-5.8			61.4608		721.515	-5.2	3883	7136.1	5894.6	3494.4	2348.4	328.2	0.4	-4.3			-11.9595
696.695	6124.47	11705.7	10695.9	7434.2	2867.87	1199.67	188.8	5.86667			17.4939		75.4108		721.792	1.2	4523.7	9132.3	8194.2	5145.4	3473.1	557.4	22.2	6.6			61.4305		721.792	0.8	3949.8	7110.9	5907.9	3502.7	2355.7	316.7	7.2	5.2			-12.0517
696.971	6071.8	11476.8	10439.1	7354.87	2802.2	1199.8	184.333	5.8			17.492		75.3867		722.068	2.4	4469.5	9192	8077.7	5213	3495.9	547.9	16.3	-0.1			61.2677		722.068	-0.1	3888.5	6950.8	5790.1	3390.5	2335.4	302.5	6.3	1.1			-12.1427
697.247	6138.87	11283.1	10307.6	7418.93	2805.8	1217.27	183.067	12.9333			17.4901		75.3629		722.345	2.7	4500.2	9144.8	7954.4	5158.3	3511.5	550.1	18.9	-2.8			61.1066		722.345	1.6	3873.7	6876	5691.2	3394.6	2293.2	274.4	3	6.6			-12.2298
697.523	6084.67	11146.9	10455.1	7394	2703.93	1178.27	201.533	7.6			17.4882		75.3396		722.621	-4.4	4452.1	9119.3	7956.5	5157	3453.6	527.2	25.5	-1.5			60.9474		722.621	1.9	3796	6846.2	5678	3339.2	2252.1	292.2	0.1	5.7			-12.2327
697.799	5953.93	10952.4	10471.5	7362.93	2787	1154.73	198.733	7.13333			17.4864		75.3165		722.898	3.7	4360.9	9044.6	7871.4	5144.8	3443.6	521.8	26	-1.7			60.7899		722.898	8.7	3762.2	6737	5688.8	3272.7	2207.6	314.3	5.5	-1.3			-12.3216
698.075	5892.87	11086	10381.6	7363.67	2919.2	1159.53	205.067	4.73333			17.4846		75.2938		723.174	-0.3	4315.2	8861.7	7934.1	5000.2	3433	522.4	15.4	-0.9			60.6342		723.174	-1.2	3857.9	6635.4	5678.3	3375.6	2217.8	309.8	-1.8	2.6			-12.4095
698.351	5901.33	11230.6	10330.5	7384.53	2829.4	1164.67	180.933	3.33333			17.4828		75.2715		723.451	0.7	4366.4	8882.2	7853.2	4985.5	3462.3	527.8	18	-3.9			60.4802		723.451	1	3912.7	6616.8	5692.7	3309.7	2170.8	295.2	3.9	1.1			-12.4963
698.627	5823.33	10995.3	10254.1	7368.33	2698.2	1178.4	184.067	-1.6			17.4811		75.2494		723.727	-12.1	4368.8	8754.7	7667.1	5028.2	3405.1	489.2	7.2	-14			60.328		723.727	-5.9	3798.9	6604.2	5528.9	3303	2102.2	300.4	-7.4	-12.7			-12.5822
698.903	5805.13	10963.5	10086.3	7227.07	2695.53	1198.13	180.4	10.3333			17.4794		75.2401		724.004	1	4327.9	8647.2	7611.3	5005	3468.9	536.3	19	2.3			60.1775		724.004	2	3761	6613.2	5529.1	3289.2	2099.8	304.2	4.4	-5.4			-12.667
699.179	5759.73	10988.1	9859.73	7093.6	2640.53	1184.13	179.467	2.53333			17.4777		75.2277		724.28	2.9	4117.1	8510.1	7552.7	4942.3	3434.4	549.7	13.9	-3.7			60.0286		724.28	0.1	3693.4	6583.4	5430.2	3230.9	2102	305.3	-1.8	-3.6			-12.7509
699.454	5707.47	10890.5	9791.2	7166.6	2590.47	1166.27	181.667	6.53333			17.4761		75.2063		724.556	-3.9	4067.8	8506.8	7564.4	4891.5	3312.3	542.2	9.3	2.1			59.8814		724.556	-5.5	3626.1	6488.1	5477.5	3148.7	2063.4	294.1	-6.1	-4.4			-12.8338
699.73	5538.6	10636.8	9894	7106.73	2635.07	1179.4	183.467	14.8667			17.4745		75.1852		724.833	1.1	4074.5	8538.7	7701.3	4831.6	3384	540.5	12.3	0.7			59.7831		724.833	3.1	3585.6	6479.3	5606.9	3216.6	2040.1	288.3	3.1	-0.2			-12.9157
700.006	5510.53	10591.1	9754.93	6972.6	2571.47	1154.6	166.467	4.66667			17.4729		75.1645		725.109	1.5	4053.6	8445.7	7648.8	4740.5	3302.2	496.4	12.6	-2.8			59.7358		725.109	-3.5	3569.9	6445.3	5505	3237.4	2044.2	306.3	7.4	-4.3			-12.9967
700.282	5561.53	10540.5	9694.67	6827.33	2567	1095.87	162.933	-0.6			17.4714		75.144		725.386	-0.7	3989.2	8367.6	7589.4	4706.3	3230.7	497.1	9	-0.2			59.5919		725.386	-1.7	3597.6	6394.5	5363.4	3137.3	2013	282.2	1.7	-4.7			-13.0767
700.558	5539.33	10505.6	9807.8	6769.87	2557.67	1103.07	176.133	-1.06667			17.4704		75.1239		725.662	-4.1	4027.2	8288.9	7500.4	4729.3	3187.6	510.4	11.6	2.2			59.4496		725.662	0.7	3564.7	6375.8	5340.1	3105.1	2051.2	261.7	4.2	4.1			-13.1329
700.834	5509	10354	9664.4	6846.07	2504.27	1108.33	171	-3.06667			17.4698		75.104		725.939	-4.1	4027.2	8355.7	7436.7	4584.4	3149.7	471.3	16.1	4.6			59.3089		725.939	5.9	3508	6239.8	5346.8	3072.8	2104.5	269.2	4.7	-0.4			-13.1558
701.11	5407.6	10451.7	9607.53	6832.33	2527.93	1126.93	179.2	-0.86667			17.4683		75.0844		726.215	2.3	4047.6	8309.7	7349.8	4502.8	3115.7	451.6	12.9	1.3			59.1697		726.215	1.1	3491	6227.9	5312.5	3034.2	2076.9	289.4	1	0.1			-13.2339
701.385	5516.87	10269.5	9601.4	6848.8	2502.07	1043.27	166.333	-0.33333			17.4669		75.0652		726.491	-1.7	3985.3	8197.5	7328.7	4368.5	3159.7	459.7	10.8	0.2			59.0321		726.491	0.8	3544.3	6171.4	5261.7	3061.4	2031.7	266.9	0.2	-4.7			-13.3112
701.661	5550	10228.3	9443.73	6856.67	2561.27	1034.33	161.133	2.06667			17.4654		75.0462		726.768	3.7	3988.8	8075.8	7263.6	4486.2	3143.5	459.1	11.6	0.4			58.8961		726.768	-2.4	3534.6	6115.7	5194.3	3001.5	1991.8	251	9	4.8			-13.3875
701.937	5447.6	10190.7	9323.73	6687.87	2542.8	1032.2	170.8	0.93333			17.464		75.0274		727.044	4.3	3999.7	8001.6	7188.6	4518.9	3158.4	458.9	23.3	2.9			58.7615		727.044	3.4	3524.4	6069.8	5087.7	3060.6	2017.4	242.7	7.3	5			-13.463
702.213	5449.87	10056.8	9315.8	6587.6	2520.73	1016.93	185.733	1.6			17.4627		75.009		727.321	4.4	3910.1	7903.2	7075.4	4490.7	3104.6	471.1	15.5	1.5			58.6285		727.321	4.7	3451.4	6029.3	5107.1	3092.5	1973	247.5	5.7	0.7			-13.5376
702.489	5342.67	9956.67	9242	6420.93	2544.53	996.4	171.867	-1.46667			17.4613		74.9908		727.597	0.1	3892.2	7838.2	6996	4383.6	3096	467.3	7	-5.2			58.4969		727.597	-4.1	3404.5	6020.8	4956.3	2965	1866.8	242.1	-2.8	-5.3			-13.6113
702.765	5311.13	10050.9	9191.8	6475.33	2555.07	1012.93	184.733	-3.2			17.46		74.9729		727.873	-1.1	3835.4	7852.9	6984.7	4308	3066.5	449.2	6.5	-5.5			58.3668		727.873	0.2	3364.2	6041.7	4952.9	2906.4	1912.6	267.4	0.7	-1.4			-13.6842
703.04	5354.93	9994.13	9267.4	6419.13	2472.33	1024.8	171.4	-1.66667			17.4586		74.9553		728.15	-7.5	3829.3	7734.1	7099.5	4256.2	3062.2	460.1	4.7	-10.4			58.2982		728.15	-7.5	3404.5	5971.9	4861	2941.2	1916.8	250.2	-0.7	-10.8			-13.7562
703.316	5300.67	9856.4	9316.6	6383.67	2516	1081.6	170.6	-2.46667			17.4574		74.9379		728.426	-9.1	3814.5	7695.7	6998.4	4270.1	3020.7	462.8	7.1	-6.3			58.2382		728.426	-5.5	3430.2	5786.1	4778.1	3048.9	1923.8	250.8	0.3	-5.2			-13.8273
703.592	5133.4	9734	8990.27	6362.4	2390.47	1080.87	166.667	-3.26667			17.4561		74.9208		728.702	-6.4	3782.4	7727.3	6763.3	4253	2964.8	467.5	4.1	-9.9			58.111		728.702	-6.8	3325.8	5626.5	4788.6	2967.9	1914.4	252.9	-3.2	-9.6			-13.8977
703.868	5090.47	9475.87	8914.73	6340.73	2282.27	1031	172.333	-2.73333			17.4549		74.9039		728.979	4.4	3806.4	7624.3	6619.7	4256.6	2974.3	459.9	11.9	-1.2			57.9853		728.979	-0.3	3313.3	5669	4815.9	2912	1926.1	234.3	1.2	-1			-13.9292
704.144	4993.73	9518.87	8712.07	6252.6	2239.6	1005.33	168.467	1.53333			17.4537		74.8873		729.255	-0.8	3689.4	7639.1	6611	4247.4	3046.1	472.6	13.8	-2.2			57.8609		729.255	-1.9	3334.7	5623.1	4770.9	2893.7	1905.3	218.2	4.3	-3.4			-13.9672
704.419	4924.67	9633.2	8560.87	6231.07	2298.87	1000.8	156.133	4.66667			17.4525		74.8709		729.532	-0.5	3672.6	7506.7	6477.9	4151.6	2965.5	432.8	14.6	-3.3			57.7379		729.532	-1.4	3327.8	5634.8	4822.8	2850.3	1834	213.7	3.7	-3.2			-14.0359
704.695	4920.67	9713.47	8615.27	6137.93	2288.67	1052.8	153	2.6			17.4513		74.8548		729.808	-4.3	3662	7407.8	6440.9	4062.6	2886.6	421.3	9.2	-5.9			57.6163		729.808	-2.8	3250.9	5651.9	4778.3	2803	1871.8	233.8	8.3	-3.6			-14.1038
704.971	4814.53	9414.73	8708.8	6136.33	2264	1036.6	131.867	-3.4			17.4502		74.844		730.084	1	3619.9	7257.7	6436.8	4113.5	2907.6	441.5	11	0.7			57.4961		730.084	-3	3157.8	5523.7	4723.4	2797	1858.1	239.4	3.6	-1.3			-14.1709
705.247	4772.6	9185.47	8766.47	6085.87	2385.13	1025	145	3.13333			17.449		74.8389		730.361	-2.9	3503.4	7269.9	6497.1	4167.4	2847.1	420.6	10	-5			57.3772		730.361	-2.7	3114.7	5462.2	4572	2848.2	1779.8	233.4	1.7	-1.7			-14.2373
705.522	4737.67	9228.6	8535.2	5978.13	2324.6	984.133	159.133	-0.13333			17.4479		74.8233		730.637	-1.8	3511.5	7225.7	6421.8	4101.9	2786.8	435.6	8	-3.5			57.2597		730.637	-1.1	3067.5	5381.4	4563.1	2781.1	1830.7	240.3	4.3	-1			-14.3028
705.798	4775.27	9259.93	8499.53	5883.07	2236.07	945.4	141.6	-0.4			17.4468		74.8078		730.913	-4.1	3518	7300.3	6416	4035.1	2794.7	438.3	12.3	0			57.1434		730.913	2.7	3015.8	5338.8	4634.9	2786.9	1857	236	1.9	0.1			-14.3676
706.074	4747.8	9241.93	8502.73	5942.4	2374.07	958.133	131.8	-0.26667			17.4458		74.7926		731.19	-0.3	3501.1	7139.1	6310.1	3979.7	2738.7	441.1	11.6	0.2			57.0284		731.19	4.7	3028.1	5326.4	4587.6	2666.9	1764.5	233.5	10.9	-1.6			-14.4317
706.35	4761	9083.2	8456.2	5915.07	2349.47	911.933	150.933	-2.46667			17.4447		74.7776		731.466	2	3471.8	6984.6	6235.6	3871.3	2681.5	415.2	14.9	4.8			56.9838		731.466	5	2994	5363.3	4540.4	2614.7	1775.8	236.5	7.7	1.1			-14.495
706.625	4693.47	8950.53	8327	5700.27	2300.07	952.4	151.333	4.73333			17.4443		74.7629		731.742	-4.1	3482.2	6985.1	6323.5	3857.4	2653.6	450.7	16.7	-7.6			56.9148		731.742	2.4	2992.4	5207.6	4511.8	2590.1	1746.7	222.8	3.8	-2.9			-14.5575
706.901	4669.87	9023.73	8401.13	5685.07	2295.2	986.4	144.6	-4.46667			17.4437		74.7483		732.019	1.7	3467.3	6985.6	6236.3	3926.3	2648.8	446.5	24.9	1.4			56.8024		732.019	2.4	3020.5	5317.4	4516.9	2546.9	1763.9	219.2	11.7	1.8			-14.6193
707.177	4587.4	8868.13	8296.67	5802.07	2274.6	944.2	167.533	4.86667			17.4427		74.734		732.295	-7.2	3417.7	6987.8	5993.8	3842.1	2610.7	395.9	21.9	-1.5			56.6912		732.295	2	2963.1	5255.5	4342.3	2507.9	1749.3	232.8	5.8	-1.2			-14.6312
707.453	4495.93	8810.67	8263.93	5749.4	2320.93	957	175.8	7.4			17.4417		74.7199		732.571	-2.1	3400.4	6895.4	5991.6	3790.2	2561.8	391.8	15.3	3			56.5814		732.571	-0.3	2954.4	5273.6	4281.6	2551.7	1705.6	243.5	4.8	-3.3			-14.6805
707.728	4383.67	8774.87	8263.27	5682.87	2338.87	911.733	165.2	3.53333			17.4408		74.706		732.847	-6.6	3360.1	6746.8	5939.3	3722.2	2636.8	401.6	13.4	-3.6			56.4727		732.847	-4.9	3041.8	5306.3	4318.9	2595.8	1738.2	224.4	2.5	-1.3			-14.7409
708.004	4295	8693.53	8077.2	5648.6	2290.13	929.333	143.867	-0.8			17.4398		74.6923		733.124	-2.9	3394.4	6573.7	5882.2	3774.4	2684.4	405.3	12.1	-2.4			56.3652		733.124	0.9	2923.5	5190.9	4333	2530.5	1687.3	213.9	6.9	-3.8			-14.8005
708.28	4335.07	8554.07	7756.27	5626.6	2213.13	907.333	144.133	1.46667			17.4389		74.6788		733.4	-3.5	3392.5	6645.2	5938.5	3717.3	2649.5	375.8	10.1	-3.5			56.259		733.4	-2.2	2826.1	5162.3	4345.7	2435.1	1663.3	230.8	7.3	-7.2			-14.8595
708.556	4354.8	8406.93	7665.87	5610.6	2153.47	904.4	128.4	-3.4			17.438		74.6655		733.676	-4.4	3202.6	6511.8	5850.6	3690.8	2546.3	393.4	13	-6.9			56.1539		733.676	-5.3	2828.6	4986.6	4293.7	2358.8	1639.8	232.1	-0.7	-1.7			-14.9178
708.831	4339.93	8355.13	7729.27	5560.73	2149.13	879	139.867	-6.2			17.437		74.6524		733.953	-2.2	3201.9	6507.2	5835.1	3677.6	2546.8	424.7	6.5	-10.4			56.05		733.953	-0.4	2809.9	4876	4244.2	2371.4	1615.9	222.2	-3.8	-5.4			-14.9755
709.107	4425.2	8303.2	7741.6	5462.73	2125.2	850.133	124.933	-0.6			17.4362		74.6395		734.229	1.3	3247.3	6425.9	5804.6	3691.7	2545.5	409.5	13	0.6			55.9473		734.229	0.4	2827.8	4859.8	4102.7	2418.5	1660	219.7	8.8	3.1			-15.0324
[truncated: 298 more rows]

## Sheet: Panel c
PBI-2						PBI-6						PBI-14
Wavelength [nm]	ΔA [mOD]					Wavelength [nm]	ΔA [mOD]					Wavelength [nm]	ΔA [mOD]
	EAS1	EAS2	EAS3	EAS4			EAS1	EAS2	EAS3	EAS4			EAS1	EAS2	EAS3	EAS4
[truncated: 545 more rows]
