# Supplementary material for: Generating extended foldamer dye stacks and unravelling their evolving exciton dynamics
Source: Nat Chem. 2026 Mar 23;18(5):923–30. doi: 10.1038/s41557-026-02082-0 (PMC13149034; doi:10.1038/s41557-026-02082-0)
Supplement: Supplementary file 5 — Source Data Fig. 4. [file 41557_2026_2082_MOESM5_ESM.xlsx]

## Sheet: Panel a
Oligomer N	Calc. Abs 0-0 [a.u.]	Calc. Abs CT [a.u.]	Abs CT / Abs 0-0 [a.u.]
2	0.96022	0.01928	0.02008
3	0.95196	0.04281	0.04497
4	0.93369	0.07542	0.08078
5	0.926	0.1208	0.13045
6	0.9073	0.16998	0.18735
10	0.8745	0.2502	0.28611
14	0.8567	0.2714	0.3168

## Sheet: Panel b
Oligomer N	Tol	THF	BCN
	Wavenumber [cm-1]
2	1240.5	1645.7	1711.65
3	1224.4	1457.6	1631.19
4	1280.2	1389	1604.73
5	1289.8	1332	1557.64
6	1302.7	1356.7	1553.14
10	1277.2	1270.6	1478.52
14	1258.6	1241.1	1435.16

## Sheet: Panel c
Oligomer N	Tol	THF	BCN
	QYield FL(Me) [%]
2	0.31	0.09	0.03
3	0.4	0.22	0.08
4	0.48	0.39	0.15
5	0.57	0.5	0.2
6	0.73	0.54	0.26
10	0.75	0.66	0.31
14	0.75	0.66	0.34
